# Supplementary material for: A Genome-Focused Investigation Reveals the Emergence of a Mycobacterium tuberculosis Strain Related to Multidrug-Resistant Tuberculosis in the Amazon Region of Brazil
Source: Microorganisms. 2024 Sep 2;12(9):1817. doi: 10.3390/microorganisms12091817 (PMC11434004; doi:10.3390/microorganisms12091817)
Supplement: Supplementary file 1 [file microorganisms-12-01817-s001.zip]

Archive with 10 entries (9 files):
- Supplementary_v2/
- Supplementary_v2/Supplementary Figure 1.png
- Supplementary_v2/Supplementary Figure 2.png
- Supplementary_v2/Supplementary Table 1.xls
- Supplementary_v2/Supplementary Table 2.xls
- Supplementary_v2/Supplementary Table 3.xls
- Supplementary_v2/Supplementary Table 4.xlsx
- Supplementary_v2/Supplementary Table 5.xlsx
- Supplementary_v2/Supplementary Table 6.xlsx
- Supplementary_v2/Supplementary.pdf
