# Supplementary material for: A Genome-Focused Investigation Reveals the Emergence of a Mycobacterium tuberculosis Strain Related to Multidrug-Resistant Tuberculosis in the Amazon Region of Brazil
Source: Microorganisms. 2024 Sep 2;12(9):1817. doi: 10.3390/microorganisms12091817 (PMC11434004; doi:10.3390/microorganisms12091817)
Supplement: Supplementary file 1 [file microorganisms-12-01817-s001.zip › Supplementary_v2/Supplementary Table 1.xls]

## Sheet: Supplementary Table 1
Accession ID	DOI	Authors	Lineage	Sub-lineage	DR classification	Drug resistance markers
						num_dr_variants	num_other_variants	rifampicin	isoniazid	pyrazinamide	ethambutol	streptomycin	fluoroquinolones	moxifloxacin	ofloxacin	levofloxacin	ciprofloxacin	aminoglycosides	amikacin	kanamycin	capreomycin	ethionamide	para-aminosalicylic_acid	cycloserine	linezolid	bedaquiline	clofazimine	delamanid
ERR2432984	https://doi.org/10.1016/j.tube.2018.04.003	Feliciano et al 2018	lineage4	lineage4.3.3	HR-TB	1	23	-	katG_p.Ser315Thr	-	-	-	-	-	-	-	-	-	-	-	-	-	-	-	-	-	-	-
ERR2432985	https://doi.org/10.1016/j.tube.2018.04.003	Feliciano et al 2018	lineage2	lineage2.2.1	Sensitive	0	31	-	-	-	-	-	-	-	-	-	-	-	-	-	-	-	-	-	-	-	-	-
ERR2432986	https://doi.org/10.1016/j.tube.2018.04.003	Feliciano et al 2018	lineage4	lineage4.8	Pre-XDR-TB	2	18	rpoB_p.Ser450Leu	-	-	-	-	gyrA_p.Ala90Val	gyrA_p.Ala90Val	gyrA_p.Ala90Val	gyrA_p.Ala90Val	gyrA_p.Ala90Val	-	-	-	-	-	-	-	-	-	-	-
ERR2432987	https://doi.org/10.1016/j.tube.2018.04.003	Feliciano et al 2018	lineage4	lineage4.1.2.1	HR-TB	1	20	-	katG_p.Ser315Thr	-	-	-	-	-	-	-	-	-	-	-	-	-	-	-	-	-	-	-
ERR2432988	https://doi.org/10.1016/j.tube.2018.04.003	Feliciano et al 2018	lineage4	lineage4.1.2.1	MDR-TB	5	24	rpoB_p.His445Leu	fabG1_c.-17G>T, katG_p.Ser315Thr	pncA_p.Ser164Pro	-	-	-	-	-	-	-	-	-	-	-	fabG1_c.-17G>T	thyX_c.-16C>T	-	-	-	-	-
ERR2432989	https://doi.org/10.1016/j.tube.2018.04.003	Feliciano et al 2018	lineage4	lineage4.1.2.1	MDR-TB	5	19	rpoB_p.Ser450Leu	katG_p.Ser315Thr	pncA_p.Ala3Pro	embB_p.Met306Val	rpsL_p.Lys43Arg	-	-	-	-	-	-	-	-	-	-	-	-	-	-	-	-
ERR2432990	https://doi.org/10.1016/j.tube.2018.04.003	Feliciano et al 2018	lineage4	lineage4.8	Sensitive	0	14	-	-	-	-	-	-	-	-	-	-	-	-	-	-	-	-	-	-	-	-	-
ERR2432991	https://doi.org/10.1016/j.tube.2018.04.003	Feliciano et al 2018	lineage4	lineage4.3.3	HR-TB	1	23	-	katG_p.Ser315Thr	-	-	-	-	-	-	-	-	-	-	-	-	-	-	-	-	-	-	-
ERR2432992	https://doi.org/10.1016/j.tube.2018.04.003	Feliciano et al 2018	lineage4	lineage4.3.4.1	HR-TB	2	24	-	fabG1_c.-15C>T	-	-	gid_p.Gln125*	-	-	-	-	-	-	-	-	-	fabG1_c.-15C>T	-	-	-	-	-	-
ERR2432993	https://doi.org/10.1016/j.tube.2018.04.003	Feliciano et al 2018	lineage4	lineage4.3.2	HR-TB	2	22	-	katG_p.Ser315Thr	-	-	gid_c.489delA	-	-	-	-	-	-	-	-	-	-	-	-	-	-	-	-
ERR2432994	https://doi.org/10.1016/j.tube.2018.04.003	Feliciano et al 2018	lineage4	lineage4.3.4.1	Pre-XDR-TB	8	31	rpoB_p.Ser450Leu	katG_p.Ser315Thr	pncA_p.Ser104Arg	embA_c.-12C>T, embB_p.Met306Ile	rpsL_p.Lys88Arg	gyrA_p.Asp94Asn	gyrA_p.Asp94Asn	gyrA_p.Asp94Asn	gyrA_p.Asp94Asn	gyrA_p.Asp94Asn	rrs_n.1401A>G	rrs_n.1401A>G	rrs_n.1401A>G	rrs_n.1401A>G	-	-	-	-	-	-	-
ERR2432995	https://doi.org/10.1016/j.tube.2018.04.003	Feliciano et al 2018	lineage4	lineage4.3.3	MDR-TB	3	23	rpoB_p.Ser450Leu	katG_p.Ser315Thr	pncA_p.Arg140His	-	-	-	-	-	-	-	-	-	-	-	-	-	-	-	-	-	-
ERR2652976	https://doi.org/10.1126/sciadv.aat5869	Brynildsrud et al 2018	lineage4	lineage4.3.3	Sensitive	24	-	-	-	-	-	-	-	-	-	-	-	-	-	-	-	-	-	-	-	-	-
ERR2652977	https://doi.org/10.1126/sciadv.aat5869	Brynildsrud et al 2018	lineage4	lineage4.3.4.2	Other	27	-	-	-	-	-	-	-	-	-	-	-	-	-	-	ethA_p.Arg463Ser	-	-	-	-	-	-
ERR2652978	https://doi.org/10.1126/sciadv.aat5869	Brynildsrud et al 2018	lineage4	lineage4.3.4.2.1	Sensitive	25	-	-	-	-	-	-	-	-	-	-	-	-	-	-	-	-	-	-	-	-	-
ERR2652979	https://doi.org/10.1126/sciadv.aat5869	Brynildsrud et al 2018	lineage4	lineage4.3.4.2	Sensitive	23	-	-	-	-	-	-	-	-	-	-	-	-	-	-	-	-	-	-	-	-	-
ERR2652980	https://doi.org/10.1126/sciadv.aat5869	Brynildsrud et al 2018	lineage4	lineage4.4.1.1	HR-TB	33	-	fabG1_c.-15C>T, katG_p.Ser315Thr	-	-	-	-	-	-	-	-	-	-	-	-	fabG1_c.-15C>T	-	-	-	-	-	-
ERR2652981	https://doi.org/10.1126/sciadv.aat5869	Brynildsrud et al 2018	lineage4	lineage4.1.2.1	Sensitive	160	-	-	-	-	-	-	-	-	-	-	-	-	-	-	-	-	-	-	-	-	-
ERR2652982	https://doi.org/10.1126/sciadv.aat5869	Brynildsrud et al 2018	lineage4	lineage4.4.1.1	HR-TB	28	-	ahpC_c.-81C>T	-	-	-	-	-	-	-	-	-	-	-	-	-	-	-	-	-	-	-
ERR2652983	https://doi.org/10.1126/sciadv.aat5869	Brynildsrud et al 2018	lineage4	lineage4.8	Sensitive	18	-	-	-	-	-	-	-	-	-	-	-	-	-	-	-	-	-	-	-	-	-
ERR2652984	https://doi.org/10.1126/sciadv.aat5869	Brynildsrud et al 2018	lineage4	lineage4.3.2	Sensitive	21	-	-	-	-	-	-	-	-	-	-	-	-	-	-	-	-	-	-	-	-	-
ERR2652985	https://doi.org/10.1126/sciadv.aat5869	Brynildsrud et al 2018	lineage4	lineage4.7	Sensitive	12	-	-	-	-	-	-	-	-	-	-	-	-	-	-	-	-	-	-	-	-	-
ERR2652986	https://doi.org/10.1126/sciadv.aat5869	Brynildsrud et al 2018	lineage4	lineage4.9	Sensitive	12	-	-	-	-	-	-	-	-	-	-	-	-	-	-	-	-	-	-	-	-	-
ERR2652987	https://doi.org/10.1126/sciadv.aat5869	Brynildsrud et al 2018	lineage4	lineage4.3.3	Sensitive	54	-	-	-	-	-	-	-	-	-	-	-	-	-	-	-	-	-	-	-	-	-
SRR10851589	https://doi.org/10.1038/s41598-020-69755-9	Verza et al 2020	lineage4	lineage4.3.3	Sensitive	25	-	-	-	-	-	-	-	-	-	-	-	-	-	-	-	-	-	-	-	-	-
SRR10851590	https://doi.org/10.1038/s41598-020-69755-9	Verza et al 2020	lineage4	lineage4.3.4.2	Sensitive	20	-	-	-	-	-	-	-	-	-	-	-	-	-	-	-	-	-	-	-	-	-
SRR10851591	https://doi.org/10.1038/s41598-020-69755-9	Verza et al 2020	lineage4	lineage4.3.3	Sensitive	22	-	-	-	-	-	-	-	-	-	-	-	-	-	-	-	-	-	-	-	-	-
SRR10851592	https://doi.org/10.1038/s41598-020-69755-9	Verza et al 2020	lineage4	lineage4.3.4.1	Sensitive	19	-	-	-	-	-	-	-	-	-	-	-	-	-	-	-	-	-	-	-	-	-
SRR10851593	https://doi.org/10.1038/s41598-020-69755-9	Verza et al 2020	lineage4	lineage4.3.2	Sensitive	20	-	-	-	-	-	-	-	-	-	-	-	-	-	-	-	-	-	-	-	-	-
SRR10851594	https://doi.org/10.1038/s41598-020-69755-9	Verza et al 2020	lineage4	lineage4.3.4	Sensitive	29	-	-	-	-	-	-	-	-	-	-	-	-	-	-	-	-	-	-	-	-	-
SRR10851595	https://doi.org/10.1038/s41598-020-69755-9	Verza et al 2020	lineage4	lineage4.3.3	Sensitive	21	-	-	-	-	-	-	-	-	-	-	-	-	-	-	-	-	-	-	-	-	-
SRR10851596	https://doi.org/10.1038/s41598-020-69755-9	Verza et al 2020	lineage4	lineage4.3.3	Sensitive	26	-	-	-	-	-	-	-	-	-	-	-	-	-	-	-	-	-	-	-	-	-
SRR10851597	https://doi.org/10.1038/s41598-020-69755-9	Verza et al 2020	lineage4	lineage4.3.3	Sensitive	21	-	-	-	-	-	-	-	-	-	-	-	-	-	-	-	-	-	-	-	-	-
SRR10851598	https://doi.org/10.1038/s41598-020-69755-9	Verza et al 2020	lineage4	lineage4.3.4.1	Sensitive	20	-	-	-	-	-	-	-	-	-	-	-	-	-	-	-	-	-	-	-	-	-
SRR10851599	https://doi.org/10.1038/s41598-020-69755-9	Verza et al 2020	lineage4	lineage4.3.4.2	Sensitive	21	-	-	-	-	-	-	-	-	-	-	-	-	-	-	-	-	-	-	-	-	-
SRR10851600	https://doi.org/10.1038/s41598-020-69755-9	Verza et al 2020	lineage4	lineage4.3.4.2	Sensitive	22	-	-	-	-	-	-	-	-	-	-	-	-	-	-	-	-	-	-	-	-	-
SRR12830361	https://doi.org/10.1038/s41598-020-79621-3	Hadi et al 2021	lineage4	lineage4.3.3	Sensitive	26	-	-	-	-	-	-	-	-	-	-	-	-	-	-	-	-	-	-	-	-	-
SRR12830362	https://doi.org/10.1038/s41598-020-79621-3	Hadi et al 2021	lineage4	lineage4.3.3	Sensitive	30	-	-	-	-	-	-	-	-	-	-	-	-	-	-	-	-	-	-	-	-	-
SRR12830363	https://doi.org/10.1038/s41598-020-79621-3	Hadi et al 2021	lineage4	lineage4.3.3	Sensitive	26	-	-	-	-	-	-	-	-	-	-	-	-	-	-	-	-	-	-	-	-	-
SRR12830364	https://doi.org/10.1038/s41598-020-79621-3	Hadi et al 2021	lineage4	lineage4.3.3	MDR-TB	27	rpoB_p.Ser450Leu	fabG1_c.-15C>T	-	-	-	-	-	-	-	-	-	-	-	-	fabG1_c.-15C>T	-	-	-	-	-	-
SRR12830365	https://doi.org/10.1038/s41598-020-79621-3	Hadi et al 2021	lineage4	lineage4.3.4.2	Sensitive	35	-	-	-	-	-	-	-	-	-	-	-	-	-	-	-	-	-	-	-	-	-
SRR12830366	https://doi.org/10.1038/s41598-020-79621-3	Hadi et al 2021	lineage4	lineage4.3.3	Sensitive	26	-	-	-	-	-	-	-	-	-	-	-	-	-	-	-	-	-	-	-	-	-
SRR12830367	https://doi.org/10.1038/s41598-020-79621-3	Hadi et al 2021	lineage4	lineage4.3.4.2	Sensitive	30	-	-	-	-	-	-	-	-	-	-	-	-	-	-	-	-	-	-	-	-	-
SRR12830368	https://doi.org/10.1038/s41598-020-79621-3	Hadi et al 2021	lineage4	lineage4.3.3	Sensitive	31	-	-	-	-	-	-	-	-	-	-	-	-	-	-	-	-	-	-	-	-	-
SRR12830369	https://doi.org/10.1038/s41598-020-79621-3	Hadi et al 2021	lineage4	lineage4.4.1.1	Sensitive	37	-	-	-	-	-	-	-	-	-	-	-	-	-	-	-	-	-	-	-	-	-
SRR12830370	https://doi.org/10.1038/s41598-020-79621-3	Hadi et al 2021	lineage4	lineage4.3.4;lineage4.3.3	Other	97	-	-	pncA_p.His71Asn	-	-	-	-	-	-	-	-	-	-	-	-	-	-	-	-	-	-
SRR12830371	https://doi.org/10.1038/s41598-020-79621-3	Hadi et al 2021	lineage4	lineage4.3.4.2	HR-TB	78	-	-	pncA_p.Pro54Leu	-	-	-	-	-	-	-	-	-	-	-	-	-	-	-	-	-	-
SRR12830372	https://doi.org/10.1038/s41598-020-79621-3	Hadi et al 2021	lineage4	lineage4.3.3	Sensitive	25	-	-	-	-	-	-	-	-	-	-	-	-	-	-	-	-	-	-	-	-	-
SRR13449597	https://doi.org/10.1016/j.ijantimicag.2021.106401	Salvato et al 2021	lineage4	lineage4.3.3	HR-TB	22	-	katG_p.Ser315Thr	-	-	-	-	-	-	-	-	-	-	-	-	-	-	-	-	-	-	-
SRR13449598	https://doi.org/10.1016/j.ijantimicag.2021.106401	Salvato et al 2021	lineage4	lineage4.3.3	HR-TB	34	-	katG_p.Ser315Thr	-	-	-	-	-	-	-	-	-	-	-	-	-	-	-	-	-	-	-
SRR13449599	https://doi.org/10.1016/j.ijantimicag.2021.106401	Salvato et al 2021	lineage4	lineage4.3.3	HR-TB	23	-	katG_p.Ser315Thr	-	-	-	-	-	-	-	-	-	-	-	-	-	-	-	-	-	-	-
SRR13449600	https://doi.org/10.1016/j.ijantimicag.2021.106401	Salvato et al 2021	lineage4	lineage4.3.3	HR-TB	24	-	katG_p.Ser315Thr	-	-	-	-	-	-	-	-	-	-	-	-	-	-	-	-	-	-	-
SRR13449601	https://doi.org/10.1016/j.ijantimicag.2021.106401	Salvato et al 2021	lineage4	lineage4.3.3	MDR-TB	23	rpoB_p.Asp435Gly	katG_p.Ser315Thr	-	-	-	-	-	-	-	-	-	-	-	-	-	-	-	-	-	-	-
SRR13449602	https://doi.org/10.1016/j.ijantimicag.2021.106401	Salvato et al 2021	lineage4	lineage4.3.3	HR-TB	24	-	katG_p.Ser315Thr	-	-	-	-	-	-	-	-	-	-	-	-	-	-	-	-	-	-	-
SRR13449603	https://doi.org/10.1016/j.ijantimicag.2021.106401	Salvato et al 2021	lineage4	lineage4.3.3	HR-TB	25	-	katG_p.Ser315Thr	-	embA_c.-11C>A, embB_p.Met306Val	-	-	-	-	-	-	-	-	-	-	-	-	-	-	-	-	-
SRR13449604	https://doi.org/10.1016/j.ijantimicag.2021.106401	Salvato et al 2021	lineage4	lineage4.3.3	HR-TB	23	-	katG_p.Ser315Thr	-	-	-	-	-	-	-	-	-	-	-	-	-	-	-	-	-	-	-
SRR13449605	https://doi.org/10.1016/j.ijantimicag.2021.106401	Salvato et al 2021	lineage4	lineage4.3.3	HR-TB	23	-	katG_p.Ser315Thr	pncA_c.390_391dupGG	-	-	-	-	-	-	-	-	-	-	-	-	-	-	-	-	-	-
SRR13449606	https://doi.org/10.1016/j.ijantimicag.2021.106401	Salvato et al 2021	lineage4	lineage4.3.3	MDR-TB	25	rpoB_p.Ser450Leu	ahpC_c.-48G>A, katG_p.Ser671*	-	-	-	-	-	-	-	-	-	-	-	-	-	-	-	-	-	-	-
SRR13449607	https://doi.org/10.1016/j.ijantimicag.2021.106401	Salvato et al 2021	lineage4	lineage4.3.3	HR-TB	24	-	katG_p.Ser315Thr	-	-	-	-	-	-	-	-	-	-	-	-	ethA_c.754_755dupGC	-	-	-	-	-	-
SRR13449608	https://doi.org/10.1016/j.ijantimicag.2021.106401	Salvato et al 2021	lineage4	lineage4.3.3	MDR-TB	23	rpoB_p.Asp435Gly	katG_p.Ser315Thr	-	-	-	-	-	-	-	-	-	-	-	-	-	-	-	-	-	-	-
SRR7276668	https://doi.org/10.1038%2Fs41467-020-18699-9	Colangeli et al 2020	lineage4	lineage4.4.1.1	Sensitive	19	-	-	-	-	-	-	-	-	-	-	-	-	-	-	-	-	-	-	-	-	-
SRR7276669	https://doi.org/10.1038%2Fs41467-020-18699-9	Colangeli et al 2020	lineage4	lineage4.3.3	Sensitive	21	-	-	-	-	-	-	-	-	-	-	-	-	-	-	-	-	-	-	-	-	-
SRR7276670	https://doi.org/10.1038%2Fs41467-020-18699-9	Colangeli et al 2020	lineage4	lineage4.1.2.1	Sensitive	18	-	-	-	-	-	-	-	-	-	-	-	-	-	-	-	-	-	-	-	-	-
SRR7276671	https://doi.org/10.1038%2Fs41467-020-18699-9	Colangeli et al 2020	lineage4	lineage4.3.4.2	Other	19	-	-	-	-	-	-	-	-	-	-	-	-	-	-	ethA_p.Arg463Ser	-	-	-	-	-	-
SRR7276672	https://doi.org/10.1038%2Fs41467-020-18699-9	Colangeli et al 2020	lineage4	lineage4.8	Sensitive	14	-	-	-	-	-	-	-	-	-	-	-	-	-	-	-	-	-	-	-	-	-
SRR7276673	https://doi.org/10.1038%2Fs41467-020-18699-9	Colangeli et al 2020	lineage4	lineage4.3.3	Sensitive	18	-	-	-	-	-	-	-	-	-	-	-	-	-	-	-	-	-	-	-	-	-
SRR7276674	https://doi.org/10.1038%2Fs41467-020-18699-9	Colangeli et al 2020	lineage4	lineage4.1.2.1	Sensitive	19	-	-	-	-	-	-	-	-	-	-	-	-	-	-	-	-	-	-	-	-	-
SRR7276675	https://doi.org/10.1038%2Fs41467-020-18699-9	Colangeli et al 2020	lineage4	lineage4.3.4.2	Sensitive	21	-	-	-	-	-	-	-	-	-	-	-	-	-	-	-	-	-	-	-	-	-
SRR7276676	https://doi.org/10.1038%2Fs41467-020-18699-9	Colangeli et al 2020	lineage4	lineage4.3.4.2	Other	23	-	-	-	-	-	-	-	-	-	-	-	-	-	-	ethA_p.Arg463Ser	-	-	-	-	-	-
SRR7276677	https://doi.org/10.1038%2Fs41467-020-18699-9	Colangeli et al 2020	lineage4	lineage4.1.2.1	Sensitive	19	-	-	-	-	-	-	-	-	-	-	-	-	-	-	-	-	-	-	-	-	-
SRR7276678	https://doi.org/10.1038%2Fs41467-020-18699-9	Colangeli et al 2020	lineage4	lineage4.3.4.2	Sensitive	20	-	-	-	-	-	-	-	-	-	-	-	-	-	-	-	-	-	-	-	-	-
SRR7276679	https://doi.org/10.1038%2Fs41467-020-18699-9	Colangeli et al 2020	lineage4	lineage4.8	Sensitive	15	-	-	-	-	-	-	-	-	-	-	-	-	-	-	-	-	-	-	-	-	-
