# Supplementary material for: A Genome-Focused Investigation Reveals the Emergence of a Mycobacterium tuberculosis Strain Related to Multidrug-Resistant Tuberculosis in the Amazon Region of Brazil
Source: Microorganisms. 2024 Sep 2;12(9):1817. doi: 10.3390/microorganisms12091817 (PMC11434004; doi:10.3390/microorganisms12091817)
Supplement: Supplementary file 1 [file microorganisms-12-01817-s001.zip › Supplementary_v2/Supplementary Table 2.xls]

## Sheet: Supplementary Table 2
sample	main_lineage	sub_lineage	spoligotype	drtype	target_median_depth	pct_reads_mapped	num_reads_mapped	num_dr_variants	num_other_variants	rifampicin	isoniazid	ethambutol	pyrazinamide	moxifloxacin	levofloxacin	bedaquiline	delamanid	pretomanid	linezolid	streptomycin	amikacin	kanamycin	capreomycin	clofazimine	ethionamide	para-aminosalicylic_acid	cycloserine
G21376	lineage4	lineage4.1.1.3	-	MDR-TB	128	99	6284489	3	22	rpoB p.Ser450Leu (1.00)	katG p.Ser315Thr (1.00)	-	pncA c.464dupT (1.00)	-	-	-	-	-	-	-	-	-	-	-	-	-	-
G21377	lineage4	lineage4.1.1.3	-	MDR-TB	114	99.14	5253391	3	23	rpoB p.Ser450Leu (1.00)	katG p.Ser315Thr (1.00)	-	pncA c.464dupT (1.00)	-	-	-	-	-	-	-	-	-	-	-	-	-	-
G21379	lineage4	lineage4.1.1.3	-	MDR-TB	130	99.17	5920910	3	23	rpoB p.Ser450Leu (1.00)	katG p.Ser315Thr (1.00)	-	pncA c.464dupT (1.00)	-	-	-	-	-	-	-	-	-	-	-	-	-	-
G21382	lineage4	lineage4.1.1.3	-	MDR-TB	134	99.14	6297966	3	23	rpoB p.Ser450Leu (1.00)	katG p.Ser315Thr (1.00)	-	pncA c.464dupT (1.00)	-	-	-	-	-	-	-	-	-	-	-	-	-	-
G21383	lineage4	lineage4.1.1.3	-	MDR-TB	90	98.9	4388184	3	23	rpoB p.Ser450Leu (1.00)	katG p.Ser315Thr (0.99)	-	pncA c.464dupT (1.00)	-	-	-	-	-	-	-	-	-	-	-	-	-	-
G21384	lineage4	lineage4.1.1.3	-	MDR-TB	136	99.13	6481392	3	22	rpoB p.Ser450Leu (0.99)	katG p.Ser315Thr (1.00)	-	pncA c.464dupT (1.00)	-	-	-	-	-	-	-	-	-	-	-	-	-	-
G21385	lineage4	lineage4.1.1.3	-	MDR-TB	130	99.09	6190767	3	24	rpoB p.Ser450Leu (0.98)	katG p.Ser315Thr (1.00)	-	pncA c.464dupT (1.00)	-	-	-	-	-	-	-	-	-	-	-	-	-	-
G21386	lineage4	lineage4.1.1.3	-	MDR-TB	120	99.07	5663837	3	23	rpoB p.Ser450Leu (1.00)	katG p.Ser315Thr (1.00)	-	pncA c.464dupT (1.00)	-	-	-	-	-	-	-	-	-	-	-	-	-	-
G21387	lineage4	lineage4.1.1.3	-	MDR-TB	144	99.03	7005358	4	24	rpoB p.Ser450Leu (1.00)	inhA c.-770T>C (0.99), katG p.Ser315Thr (1.00)	-	pncA c.464dupT (1.00)	-	-	-	-	-	-	-	-	-	-	-	inhA c.-770T>C (0.99)	-	-
G21388	lineage4	lineage4.1.1.3	-	MDR-TB	138	99.11	6522300	3	24	rpoB p.Ser450Leu (1.00)	katG p.Ser315Thr (1.00)	-	pncA c.464dupT (1.00)	-	-	-	-	-	-	-	-	-	-	-	-	-	-
G21389	lineage4	lineage4.1.1.3	-	MDR-TB	139	99.16	7016267	3	23	rpoB p.Ser450Leu (1.00)	katG p.Ser315Thr (1.00)	-	pncA c.464dupT (1.00)	-	-	-	-	-	-	-	-	-	-	-	-	-	-
G21390	lineage4	lineage4.1.1.3	-	Pre-XDR-TB	138	98.96	7738614	7	26	rpoB p.Ser450Leu (1.00)	katG p.Ser315Thr (1.00)	embA c.-11C>A (1.00), embB p.Gly406Ser (1.00)	pncA c.464dupT (1.00)	gyrA p.Asp94Asn (1.00)	gyrA p.Asp94Asn (1.00)	-	-	-	-	-	-	-	-	-	ethA c.935dupT (1.00)	-	-
G21391	lineage4	lineage4.1.1.3	-	MDR-TB	117	98.95	5986563	3	24	rpoB p.Ser450Leu (1.00)	katG p.Ser315Thr (1.00)	-	pncA c.464dupT (1.00)	-	-	-	-	-	-	-	-	-	-	-	-	-	-
G21392	lineage4	lineage4.1.1.3	-	MDR-TB	47	98.01	6130435	3	25	rpoB p.Ser450Leu (1.00)	katG p.Ser315Thr (1.00)	-	pncA c.464dupT (1.00)	-	-	-	-	-	-	-	-	-	-	-	-	-	-
G21393	lineage4	lineage4.1.1.3	-	MDR-TB	123	98.78	6989324	3	25	rpoB p.Ser450Leu (1.00)	katG p.Ser315Thr (1.00)	-	pncA c.464dupT (1.00)	-	-	-	-	-	-	-	-	-	-	-	-	-	-
