# Supplementary material for: A Genome-Focused Investigation Reveals the Emergence of a Mycobacterium tuberculosis Strain Related to Multidrug-Resistant Tuberculosis in the Amazon Region of Brazil
Source: Microorganisms. 2024 Sep 2;12(9):1817. doi: 10.3390/microorganisms12091817 (PMC11434004; doi:10.3390/microorganisms12091817)
Supplement: Supplementary file 1 [file microorganisms-12-01817-s001.zip › Supplementary_v2/Supplementary Table 3.xls]

## Sheet: other_variants
Fixed other variants shared among all isolates
	Genome Position	Locus Tag	Gene Name	Variant Type	Change	Estimated Fraction	Gene Associated Drug	Confidence (WHO 2nd ed)
	7362	Rv0006	gyrA	missense_variant	p.Glu21Gln	1	levofloxacin,moxifloxacin	Not assoc w R
	7585	Rv0006	gyrA	missense_variant	p.Ser95Thr	1	levofloxacin,moxifloxacin	Not assoc w R
	9304	Rv0006	gyrA	missense_variant	p.Gly668Asp	1	levofloxacin,moxifloxacin	Not assoc w R
	657269	Rv0565c	Rv0565c	missense_variant	p.Ser68Pro	1	ethionamide	Uncertain significance
	761602	Rv0667	rpoB	missense_variant	p.Ala599Val	1	rifampicin	Uncertain significance
	765150	Rv0668	rpoC	missense_variant	p.Gly594Glu	1	rifampicin	Not assoc w R
	775639	Rv0676c	mmpL5	missense_variant	p.Ile948Val	1	bedaquiline,clofazimine	Not assoc w R - Interim,Not assoc w R
	781395	Rv0682	rpsL	upstream_gene_variant	c.-165T>C	1	streptomycin	Not assoc w R
	800219	Rv0701	rplC	upstream_gene_variant	c.-590T>C	1			linezolid
	1471659	EBG00000313325	rrs	upstream_gene_variant	n.-187C>T	1			amikacin
	1854300	Rv1644	tsnR	missense_variant	p.Leu232Pro	1	linezolid	Not assoc w R
	1917972	Rv1694	tlyA	synonymous_variant	c.33A>G	1	capreomycin	Not assoc w R
	2223293	Rv1979c	Rv1979c	upstream_gene_variant	c.-129A>G	1	bedaquiline,clofazimine	Not assoc w R - Interim,Not assoc w R
	3065783	Rv2752c	Rv2752c	missense_variant	p.Gly137Cys	1			isoniazid
	3086788	Rv2780	ald	upstream_gene_variant	c.-32T>C	1			cycloserine
	3449077	Rv3083	Rv3083	synonymous_variant	c.574T>C	1			ethionamide
	3625065	Rv3245c	mtrB	missense_variant	p.Met517Leu	1	rifampicin,bedaquiline	Uncertain significance,Not assoc w R
	4242643	Rv3793	embC	synonymous_variant	c.2781C>T	1	ethambutol	Not assoc w R
	4242803	Rv3793	embC	missense_variant	p.Val981Leu	1	ethambutol	Not assoc w R
	4249408	Rv3795	embB	synonymous_variant	c.2895G>A	1	ethambutol	Not assoc w R
	4338595	Rv3862c	whiB6	upstream_gene_variant	c.-75delG	1	kanamycin,amikacin,capreomycin	Not assoc w R
	4338732	Rv3862c	whiB6	upstream_gene_variant	c.-211C>T	1			kanamycin,amikacin,capreomycin
Variants unique to G21383, G21376, G21384, G21388, G21390, G21391, G21393
	4338645	Rv3862c	whiB6	upstream_gene_variant	c.-124G>T	1
Variants unique to G21388
	758	Rv0001	dnaA	missense_variant	p.Asp253Ala	0.573	isoniazid	Uncertain significance
Variants unique to G21387
	890	Rv0001	dnaA	missense_variant	p.Asn297Thr	0.758	isoniazid	Uncertain significance
Variants unique to G21388
	5077	Rv0005	gyrB	upstream_gene_variant	c.-163_-162insC	1
Variants unique to G21390
	1673380	Rv1483	fabG1	upstream_gene_variant	c.-60C>G	0.107
	1673380	Rv1483	fabG1	upstream_gene_variant	c.-60C>G	0.101
Variants unique to G21385
G21385	2170748	Rv1918c	PPE35	upstream_gene_variant	c.-136C>T	0.138
Variants unique to G21385, G21390, G21391, G21393, G21392
G21390	2170048	Rv1918c	PPE35	missense_variant	p.Leu189Val	0.168
G21391	2170048	Rv1918c	PPE35	missense_variant	p.Leu189Val	0.207
G21393	2170048	Rv1918c	PPE35	missense_variant	p.Leu189Val	0.174
G21392	2170048	Rv1918c	PPE35	missense_variant	p.Leu189Val	0.329
Variants unique to G21390, G21391, G21393, G21392
G21390	2170053	Rv1918c	PPE35	missense_variant	p.Thr187Ser	0.168
G21391	2170053	Rv1918c	PPE35	missense_variant	p.Thr187Ser	0.196
G21393	2170053	Rv1918c	PPE35	missense_variant	p.Thr187Ser	0.168
G21392	2170053	Rv1918c	PPE35	missense_variant	p.Thr187Ser	0.333
Variants unique to G21390
	3449286	Rv3083	Rv3083	stop_gained	p.Trp261*	1	ethionamide	Uncertain significance
