# Supplementary material for: A Genome-Focused Investigation Reveals the Emergence of a Mycobacterium tuberculosis Strain Related to Multidrug-Resistant Tuberculosis in the Amazon Region of Brazil
Source: Microorganisms. 2024 Sep 2;12(9):1817. doi: 10.3390/microorganisms12091817 (PMC11434004; doi:10.3390/microorganisms12091817)
Supplement: Supplementary file 1 [file microorganisms-12-01817-s001.zip › Supplementary_v2/Supplementary Table 4.xlsx]

## Sheet: Sheet1
	G21376	G21377	G21379	G21382	G21383	G21384	G21385	G21386	G21387	G21388	G21389	G21390	G21391	G21392	G21393
G21376	0
G21377	5	0
G21379	5	0	0
G21382	5	0	0	0
G21383	8	3	3	3	0
G21384	1	4	4	4	7	0
G21385	6	1	1	1	4	5	0
G21386	5	0	0	0	3	4	2	0
G21387	17	12	12	12	15	16	13	12	0
G21388	5	8	8	8	9	2	9	8	20	0
G21389	6	1	1	1	4	5	2	1	13	9	0
G21390	13	16	16	16	18	12	17	16	28	16	17	0
G21391	5	15	8	8	11	4	9	8	20	8	9	10	0
G21392	6	1	1	1	4	5	2	1	13	9	0	17	9	0
G21393	5	8	8	8	11	4	9	8	20	8	9	10	0	9	0
