# Supplementary material for: A Genome-Focused Investigation Reveals the Emergence of a Mycobacterium tuberculosis Strain Related to Multidrug-Resistant Tuberculosis in the Amazon Region of Brazil
Source: Microorganisms. 2024 Sep 2;12(9):1817. doi: 10.3390/microorganisms12091817 (PMC11434004; doi:10.3390/microorganisms12091817)
Supplement: Supplementary file 1 [file microorganisms-12-01817-s001.zip › Supplementary_v2/Supplementary Table 5.xlsx]

## Sheet: G21376_vs_all
G21376_G21377	5
G21376_unique	2
pos	ref	mut	fileCount	filesA	filesB	pos	chromosome	ref_BWA_GATK	mut_BWA_GATK	qual_BWA_GATK	info_BWA_GATK	hetero_freq_BWA_GATK	num_Reads_BWA_GATK	ref_BWA_SAMTOOLS	mut_BWA_SAMTOOLS	qual_BWA_SAMTOOLS	info_BWA_SAMTOOLS	hetero_freq_BWA_SAMTOOLS	num_Reads_BWA_SAMTOOLS	ref_NOVO_GATK	mut_NOVO_GATK	qual_NOVO_GATK	info_NOVO_GATK	hetero_freq_NOVO_GATK	num_Reads_NOVO_GATK	ref_NOVO_SAMTOOLS	mut_NOVO_SAMTOOLS	qual_NOVO_SAMTOOLS	info_NOVO_SAMTOOLS	hetero_freq_NOVO_SAMTOOLS	num_Reads_NOVO_SAMTOOLS	ref_SMALT_GATK	mut_SMALT_GATK	qual_SMALT_GATK	info_SMALT_GATK	hetero_freq_SMALT_GATK	num_Reads_SMALT_GATK	ref_SMALT_SAMTOOLS	mut_SMALT_SAMTOOLS	qual_SMALT_SAMTOOLS	info_SMALT_SAMTOOLS	hetero_freq_SMALT_SAMTOOLS	num_Reads_SMALT_SAMTOOLS	mapper_sum_GATK	mapper_sum_SAMTOOLS	mut_per_mapper_GATK	mut_per_mapper_SAMTOOLS	AA_change_type_BWA_GATK	AA_change_BWA_GATK
759939	C	T	1	['G21376_ANNO.vcf']	[]	759939	gi|444893469|emb|AL123456.3|	C	T	4043.77	1/1:0,116:116:99:4072,349,0	1.0	116	C	T	228	1/1:255,255,0:0,110	1.0	110	C	T	4239.77	1/1:0,116:116:99:4268,349,0	1.0	116	C	T	228	1/1:255,255,0:0,94	1.0	94	C	T	4183.77	1/1:0,118:118:99:4212,355,0	1.0	118	C	T	228	1/1:255,247,0:0,82	1.0	82	3	3	T/T/T/	T/T/T/	nonSyn	P:S
3583539	A	G	1	['G21376_ANNO.vcf']	[]	3583539	gi|444893469|emb|AL123456.3|	A	G	5226.77	1/1:0,134:134:99:5255,403,0	1.0	134	A	G	228	1/1:255,255,0:0,126	1.0	126	A	G	5425.77	1/1:0,128:128:99:5454,385,0	1.0	128	A	G	228	1/1:255,255,0:0,117	1.0	117	A	G	5462.77	1/1:0,134:134:99:5491,403,0	1.0	134	A	G	228	1/1:255,255,0:0,96	1.0	96	3	3	G/G/G/	G/G/G/	syn	None
213471	G	T	1	['G21376_ANNO.vcf']	[]	213471	gi|444893469|emb|AL123456.3|	G	T	791.77	0/1:75,30:105:99:820,0,2640	0.285714285714	105	G	T	192	0/1:225,0,255:72,31	0.300970873786	103	G	T	818.77	0/1:75,31:106:99:847,0,2816	0.292452830189	106	G	T	216	0/1:250,0,255:73,31	0.298076923077	104	G	T	831.77	0/1:75,32:107:99:860,0,2657	0.299065420561	107	G	T	177	0/1:211,0,255:56,24	0.3	80	3	3	T/T/T/	T/T/T/	nonSyn	L:M
3957327	C	T	1	['G21376_ANNO.vcf']	[]	3957327	gi|444893469|emb|AL123456.3|	C	T	5296.77	1/1:11,167:178:99:5325,119,0	0.938202247191	178	C	T	228	1/1:255,169,0:10,153	0.938650306748	163	C	T	5389.77	1/1:11,165:176:86:5418,86,0	0.9375	176	C	T	228	1/1:255,134,0:10,147	0.936305732484	157	C	T	5336.77	1/1:11,168:179:99:5365,120,0	0.938547486034	179	C	T	228	1/1:255,153,0:8,134	0.943661971831	142	3	3	T/T/T/	T/T/T/	nonSyn	W:*
G21377_unique	3
pos	ref	mut	fileCount	filesA	filesB	pos	chromosome	ref_BWA_GATK	mut_BWA_GATK	qual_BWA_GATK	info_BWA_GATK	hetero_freq_BWA_GATK	num_Reads_BWA_GATK	ref_BWA_SAMTOOLS	mut_BWA_SAMTOOLS	qual_BWA_SAMTOOLS	info_BWA_SAMTOOLS	hetero_freq_BWA_SAMTOOLS	num_Reads_BWA_SAMTOOLS	ref_NOVO_GATK	mut_NOVO_GATK	qual_NOVO_GATK	info_NOVO_GATK	hetero_freq_NOVO_GATK	num_Reads_NOVO_GATK	ref_NOVO_SAMTOOLS	mut_NOVO_SAMTOOLS	qual_NOVO_SAMTOOLS	info_NOVO_SAMTOOLS	hetero_freq_NOVO_SAMTOOLS	num_Reads_NOVO_SAMTOOLS	ref_SMALT_GATK	mut_SMALT_GATK	qual_SMALT_GATK	info_SMALT_GATK	hetero_freq_SMALT_GATK	num_Reads_SMALT_GATK	ref_SMALT_SAMTOOLS	mut_SMALT_SAMTOOLS	qual_SMALT_SAMTOOLS	info_SMALT_SAMTOOLS	hetero_freq_SMALT_SAMTOOLS	num_Reads_SMALT_SAMTOOLS	mapper_sum_GATK	mapper_sum_SAMTOOLS	mut_per_mapper_GATK	mut_per_mapper_SAMTOOLS	AA_change_type_BWA_GATK	AA_change_BWA_GATK
761602	C	T	1	[]	['G21377_ANNO.vcf']	761602	gi|444893469|emb|AL123456.3|	C	T	3865.77	1/1:0,108:108:99:3894,325,0	1.0	108	C	T	228	1/1:255,255,0:0,99	1.0	99	C	T	3900.77	1/1:0,106:106:99:3929,319,0	1.0	106	C	T	228	1/1:255,255,0:0,98	1.0	98	C	T	3882.77	1/1:0,109:109:99:3911,328,0	1.0	109	C	T	228	1/1:255,253,0:0,84	1.0	84	3	3	T/T/T/	T/T/T/	nonSyn	A:V
4338645	C	A	1	[]	['G21377_ANNO.vcf']	4338645	gi|444893469|emb|AL123456.3|	C	A	4770.77	1/1:0,129:129:99:4799,388,0	1.0	129	C	A	228	1/1:255,255,0:0,125	1.0	125	C	A	5086.77	1/1:0,134:134:99:5115,403,0	1.0	134	C	A	228	1/1:255,255,0:0,117	1.0	117	C	A	4976.77	1/1:0,135:135:99:5005,406,0	1.0	135	C	A	228	1/1:255,255,0:0,100	1.0	100	3	3	A/A/A/	A/A/A/
4389215	G	A	1	[]	['G21377_ANNO.vcf']	4389215	gi|444893469|emb|AL123456.3|	G	A	4229.77	1/1:0,119:119:99:4258,358,0	1.0	119	G	A	228	1/1:255,255,0:0,118	1.0	118	G	A	4563.77	1/1:0,123:123:99:4592,370,0	1.0	123	G	A	228	1/1:255,255,0:0,102	1.0	102	G	A	4486.77	1/1:0,126:126:99:4515,379,0	1.0	126	G	A	228	1/1:255,250,0:0,83	1.0	83	3	3	A/A/A/	A/A/A/	syn	None
438819	C	T	1	[]	['G21377_ANNO.vcf']	438819	gi|444893469|emb|AL123456.3|	C	T	417.77	0/1:69,19:88:99:446,0,2470	0.215909090909	88	C	T	77	0/1:112,0,255:69,16	0.188235294118	85	C	T	452.77	0/1:68,19:87:99:481,0,2659	0.218390804598	87	C	T	82	0/1:117,0,255:67,15	0.182926829268	82	C	T	384.77	0/1:69,18:87:99:413,0,2520	0.206896551724	87	C	T	67	0/1:102,0,255:56,12	0.176470588235	68	3	3	T/T/T/	T/T/T/
2499753	G	A	1	[]	['G21377_ANNO.vcf']	2499753	gi|444893469|emb|AL123456.3|	G	A	319.77	0/1:87,17:104:99:348,0,3224	0.163461538462	104	G	A	40.5969	0/1:76,0,255:85,17	0.166666666667	102	G	A	291.77	0/1:95,17:112:99:320,0,3640	0.151785714286	112	G	A	27.1312	0/1:63,0,255:89,17	0.160377358491	106	G	A	274.77	0/1:95,17:112:99:303,0,3452	0.151785714286	112	G	A	16.0879	0/1:52,0,255:68,12	0.15	80	3	3	A/A/A/	A/A/A/	nonSyn	E:K
G21376_vs_G21379	5
G21376_unique	2
pos	ref	mut	fileCount	filesA	filesB	pos	chromosome	ref_BWA_GATK	mut_BWA_GATK	qual_BWA_GATK	info_BWA_GATK	hetero_freq_BWA_GATK	num_Reads_BWA_GATK	ref_BWA_SAMTOOLS	mut_BWA_SAMTOOLS	qual_BWA_SAMTOOLS	info_BWA_SAMTOOLS	hetero_freq_BWA_SAMTOOLS	num_Reads_BWA_SAMTOOLS	ref_NOVO_GATK	mut_NOVO_GATK	qual_NOVO_GATK	info_NOVO_GATK	hetero_freq_NOVO_GATK	num_Reads_NOVO_GATK	ref_NOVO_SAMTOOLS	mut_NOVO_SAMTOOLS	qual_NOVO_SAMTOOLS	info_NOVO_SAMTOOLS	hetero_freq_NOVO_SAMTOOLS	num_Reads_NOVO_SAMTOOLS	ref_SMALT_GATK	mut_SMALT_GATK	qual_SMALT_GATK	info_SMALT_GATK	hetero_freq_SMALT_GATK	num_Reads_SMALT_GATK	ref_SMALT_SAMTOOLS	mut_SMALT_SAMTOOLS	qual_SMALT_SAMTOOLS	info_SMALT_SAMTOOLS	hetero_freq_SMALT_SAMTOOLS	num_Reads_SMALT_SAMTOOLS	mapper_sum_GATK	mapper_sum_SAMTOOLS	mut_per_mapper_GATK	mut_per_mapper_SAMTOOLS	AA_change_type_BWA_GATK	AA_change_BWA_GATK
759939	C	T	1	['G21376_ANNO.vcf']	[]	759939	gi|444893469|emb|AL123456.3|	C	T	4043.77	1/1:0,116:116:99:4072,349,0	1.0	116	C	T	228	1/1:255,255,0:0,110	1.0	110	C	T	4239.77	1/1:0,116:116:99:4268,349,0	1.0	116	C	T	228	1/1:255,255,0:0,94	1.0	94	C	T	4183.77	1/1:0,118:118:99:4212,355,0	1.0	118	C	T	228	1/1:255,247,0:0,82	1.0	82	3	3	T/T/T/	T/T/T/	nonSyn	P:S
3583539	A	G	1	['G21376_ANNO.vcf']	[]	3583539	gi|444893469|emb|AL123456.3|	A	G	5226.77	1/1:0,134:134:99:5255,403,0	1.0	134	A	G	228	1/1:255,255,0:0,126	1.0	126	A	G	5425.77	1/1:0,128:128:99:5454,385,0	1.0	128	A	G	228	1/1:255,255,0:0,117	1.0	117	A	G	5462.77	1/1:0,134:134:99:5491,403,0	1.0	134	A	G	228	1/1:255,255,0:0,96	1.0	96	3	3	G/G/G/	G/G/G/	syn	None
213471	G	T	1	['G21376_ANNO.vcf']	[]	213471	gi|444893469|emb|AL123456.3|	G	T	791.77	0/1:75,30:105:99:820,0,2640	0.285714285714	105	G	T	192	0/1:225,0,255:72,31	0.300970873786	103	G	T	818.77	0/1:75,31:106:99:847,0,2816	0.292452830189	106	G	T	216	0/1:250,0,255:73,31	0.298076923077	104	G	T	831.77	0/1:75,32:107:99:860,0,2657	0.299065420561	107	G	T	177	0/1:211,0,255:56,24	0.3	80	3	3	T/T/T/	T/T/T/	nonSyn	L:M
3957327	C	T	1	['G21376_ANNO.vcf']	[]	3957327	gi|444893469|emb|AL123456.3|	C	T	5296.77	1/1:11,167:178:99:5325,119,0	0.938202247191	178	C	T	228	1/1:255,169,0:10,153	0.938650306748	163	C	T	5389.77	1/1:11,165:176:86:5418,86,0	0.9375	176	C	T	228	1/1:255,134,0:10,147	0.936305732484	157	C	T	5336.77	1/1:11,168:179:99:5365,120,0	0.938547486034	179	C	T	228	1/1:255,153,0:8,134	0.943661971831	142	3	3	T/T/T/	T/T/T/	nonSyn	W:*
G21379_unique	3
pos	ref	mut	fileCount	filesA	filesB	pos	chromosome	ref_BWA_GATK	mut_BWA_GATK	qual_BWA_GATK	info_BWA_GATK	hetero_freq_BWA_GATK	num_Reads_BWA_GATK	ref_BWA_SAMTOOLS	mut_BWA_SAMTOOLS	qual_BWA_SAMTOOLS	info_BWA_SAMTOOLS	hetero_freq_BWA_SAMTOOLS	num_Reads_BWA_SAMTOOLS	ref_NOVO_GATK	mut_NOVO_GATK	qual_NOVO_GATK	info_NOVO_GATK	hetero_freq_NOVO_GATK	num_Reads_NOVO_GATK	ref_NOVO_SAMTOOLS	mut_NOVO_SAMTOOLS	qual_NOVO_SAMTOOLS	info_NOVO_SAMTOOLS	hetero_freq_NOVO_SAMTOOLS	num_Reads_NOVO_SAMTOOLS	ref_SMALT_GATK	mut_SMALT_GATK	qual_SMALT_GATK	info_SMALT_GATK	hetero_freq_SMALT_GATK	num_Reads_SMALT_GATK	ref_SMALT_SAMTOOLS	mut_SMALT_SAMTOOLS	qual_SMALT_SAMTOOLS	info_SMALT_SAMTOOLS	hetero_freq_SMALT_SAMTOOLS	num_Reads_SMALT_SAMTOOLS	mapper_sum_GATK	mapper_sum_SAMTOOLS	mut_per_mapper_GATK	mut_per_mapper_SAMTOOLS	AA_change_type_BWA_GATK	AA_change_BWA_GATK
761602	C	T	1	[]	['G21379_ANNO.vcf']	761602	gi|444893469|emb|AL123456.3|	C	T	4903.77	1/1:0,140:140:99:4932,421,0	1.0	140	C	T	228	1/1:255,255,0:0,127	1.0	127	C	T	4891.77	1/1:0,136:136:99:4920,409,0	1.0	136	C	T	228	1/1:255,255,0:0,119	1.0	119	C	T	4965.77	1/1:0,140:140:99:4994,421,0	1.0	140	C	T	228	1/1:255,255,0:0,109	1.0	109	3	3	T/T/T/	T/T/T/	nonSyn	A:V
4338645	C	A	1	[]	['G21379_ANNO.vcf']	4338645	gi|444893469|emb|AL123456.3|	C	A	5976.77	1/1:0,167:167:99:6005,502,0	1.0	167	C	A	228	1/1:255,255,0:0,152	1.0	152	C	A	6264.77	1/1:0,171:171:99:6293,514,0	1.0	171	C	A	228	1/1:255,255,0:0,135	1.0	135	C	A	6186.77	1/1:0,171:171:99:6215,514,0	1.0	171	C	A	228	1/1:255,255,0:0,111	1.0	111	3	3	A/A/A/	A/A/A/
4389215	G	A	1	[]	['G21379_ANNO.vcf']	4389215	gi|444893469|emb|AL123456.3|	G	A	4693.77	1/1:0,134:134:99:4722,403,0	1.0	134	G	A	228	1/1:255,255,0:0,127	1.0	127	G	A	4840.77	1/1:0,133:133:99:4869,400,0	1.0	133	G	A	228	1/1:255,255,0:0,106	1.0	106	G	A	4751.77	1/1:0,133:133:99:4780,400,0	1.0	133	G	A	228	1/1:255,255,0:0,103	1.0	103	3	3	A/A/A/	A/A/A/	syn	None
191789	C	T	1	[]	['G21379_ANNO.vcf']	191789	gi|444893469|emb|AL123456.3|	C	T	797.77	0/1:101,33:134:99:826,0,3630	0.246268656716	134	C	T	143	0/1:177,0,255:101,34	0.251851851852	135	C	T	800.77	0/1:106,33:139:99:829,0,3961	0.237410071942	139	C	T	137	0/1:171,0,255:104,34	0.246376811594	138	C	T	780.77	0/1:106,33:139:99:809,0,3802	0.237410071942	139	C	T	165	0/1:199,0,255:84,32	0.275862068966	116	3	3	T/T/T/	T/T/T/	nonSyn	L:F
4323154	A	C	1	[]	['G21379_ANNO.vcf']	4323154	gi|444893469|emb|AL123456.3|	A	C	583.77	0/1:88,24:112:99:612,0,2863	0.214285714286	112	A	C	149	0/1:183,0,255:84,23	0.214953271028	107	A	C	634.77	0/1:90,24:114:99:663,0,2919	0.210526315789	114	A	C	162	0/1:196,0,255:85,22	0.205607476636	107	A	C	606.77	0/1:89,24:113:99:635,0,2875	0.212389380531	113	A	C	157	0/1:191,0,255:76,21	0.216494845361	97	3	3	C/C/C/	C/C/C/	nonSyn	S:R
G21376_vs_G21382	5
G21376_unique	2
pos	ref	mut	fileCount	filesA	filesB	pos	chromosome	ref_BWA_GATK	mut_BWA_GATK	qual_BWA_GATK	info_BWA_GATK	hetero_freq_BWA_GATK	num_Reads_BWA_GATK	ref_BWA_SAMTOOLS	mut_BWA_SAMTOOLS	qual_BWA_SAMTOOLS	info_BWA_SAMTOOLS	hetero_freq_BWA_SAMTOOLS	num_Reads_BWA_SAMTOOLS	ref_NOVO_GATK	mut_NOVO_GATK	qual_NOVO_GATK	info_NOVO_GATK	hetero_freq_NOVO_GATK	num_Reads_NOVO_GATK	ref_NOVO_SAMTOOLS	mut_NOVO_SAMTOOLS	qual_NOVO_SAMTOOLS	info_NOVO_SAMTOOLS	hetero_freq_NOVO_SAMTOOLS	num_Reads_NOVO_SAMTOOLS	ref_SMALT_GATK	mut_SMALT_GATK	qual_SMALT_GATK	info_SMALT_GATK	hetero_freq_SMALT_GATK	num_Reads_SMALT_GATK	ref_SMALT_SAMTOOLS	mut_SMALT_SAMTOOLS	qual_SMALT_SAMTOOLS	info_SMALT_SAMTOOLS	hetero_freq_SMALT_SAMTOOLS	num_Reads_SMALT_SAMTOOLS	mapper_sum_GATK	mapper_sum_SAMTOOLS	mut_per_mapper_GATK	mut_per_mapper_SAMTOOLS	AA_change_type_BWA_GATK	AA_change_BWA_GATK
759939	C	T	1	['G21376_ANNO.vcf']	[]	759939	gi|444893469|emb|AL123456.3|	C	T	4043.77	1/1:0,116:116:99:4072,349,0	1.0	116	C	T	228	1/1:255,255,0:0,110	1.0	110	C	T	4239.77	1/1:0,116:116:99:4268,349,0	1.0	116	C	T	228	1/1:255,255,0:0,94	1.0	94	C	T	4183.77	1/1:0,118:118:99:4212,355,0	1.0	118	C	T	228	1/1:255,247,0:0,82	1.0	82	3	3	T/T/T/	T/T/T/	nonSyn	P:S
3583539	A	G	1	['G21376_ANNO.vcf']	[]	3583539	gi|444893469|emb|AL123456.3|	A	G	5226.77	1/1:0,134:134:99:5255,403,0	1.0	134	A	G	228	1/1:255,255,0:0,126	1.0	126	A	G	5425.77	1/1:0,128:128:99:5454,385,0	1.0	128	A	G	228	1/1:255,255,0:0,117	1.0	117	A	G	5462.77	1/1:0,134:134:99:5491,403,0	1.0	134	A	G	228	1/1:255,255,0:0,96	1.0	96	3	3	G/G/G/	G/G/G/	syn	None
213471	G	T	1	['G21376_ANNO.vcf']	[]	213471	gi|444893469|emb|AL123456.3|	G	T	791.77	0/1:75,30:105:99:820,0,2640	0.285714285714	105	G	T	192	0/1:225,0,255:72,31	0.300970873786	103	G	T	818.77	0/1:75,31:106:99:847,0,2816	0.292452830189	106	G	T	216	0/1:250,0,255:73,31	0.298076923077	104	G	T	831.77	0/1:75,32:107:99:860,0,2657	0.299065420561	107	G	T	177	0/1:211,0,255:56,24	0.3	80	3	3	T/T/T/	T/T/T/	nonSyn	L:M
3957327	C	T	1	['G21376_ANNO.vcf']	[]	3957327	gi|444893469|emb|AL123456.3|	C	T	5296.77	1/1:11,167:178:99:5325,119,0	0.938202247191	178	C	T	228	1/1:255,169,0:10,153	0.938650306748	163	C	T	5389.77	1/1:11,165:176:86:5418,86,0	0.9375	176	C	T	228	1/1:255,134,0:10,147	0.936305732484	157	C	T	5336.77	1/1:11,168:179:99:5365,120,0	0.938547486034	179	C	T	228	1/1:255,153,0:8,134	0.943661971831	142	3	3	T/T/T/	T/T/T/	nonSyn	W:*
G21382_unique	3
pos	ref	mut	fileCount	filesA	filesB	pos	chromosome	ref_BWA_GATK	mut_BWA_GATK	qual_BWA_GATK	info_BWA_GATK	hetero_freq_BWA_GATK	num_Reads_BWA_GATK	ref_BWA_SAMTOOLS	mut_BWA_SAMTOOLS	qual_BWA_SAMTOOLS	info_BWA_SAMTOOLS	hetero_freq_BWA_SAMTOOLS	num_Reads_BWA_SAMTOOLS	ref_NOVO_GATK	mut_NOVO_GATK	qual_NOVO_GATK	info_NOVO_GATK	hetero_freq_NOVO_GATK	num_Reads_NOVO_GATK	ref_NOVO_SAMTOOLS	mut_NOVO_SAMTOOLS	qual_NOVO_SAMTOOLS	info_NOVO_SAMTOOLS	hetero_freq_NOVO_SAMTOOLS	num_Reads_NOVO_SAMTOOLS	ref_SMALT_GATK	mut_SMALT_GATK	qual_SMALT_GATK	info_SMALT_GATK	hetero_freq_SMALT_GATK	num_Reads_SMALT_GATK	ref_SMALT_SAMTOOLS	mut_SMALT_SAMTOOLS	qual_SMALT_SAMTOOLS	info_SMALT_SAMTOOLS	hetero_freq_SMALT_SAMTOOLS	num_Reads_SMALT_SAMTOOLS	mapper_sum_GATK	mapper_sum_SAMTOOLS	mut_per_mapper_GATK	mut_per_mapper_SAMTOOLS	AA_change_type_BWA_GATK	AA_change_BWA_GATK
761602	C	T	1	[]	['G21382_ANNO.vcf']	761602	gi|444893469|emb|AL123456.3|	C	T	5241.77	1/1:0,151:151:99:5270,453,0	1.0	151	C	T	228	1/1:255,255,0:0,140	1.0	140	C	T	5446.77	1/1:0,153:153:99:5475,460,0	1.0	153	C	T	228	1/1:255,255,0:0,141	1.0	141	C	T	5376.77	1/1:0,154:154:99:5405,462,0	1.0	154	C	T	228	1/1:255,255,0:0,122	1.0	122	3	3	T/T/T/	T/T/T/	nonSyn	A:V
4338645	C	A	1	[]	['G21382_ANNO.vcf']	4338645	gi|444893469|emb|AL123456.3|	C	A	6359.77	1/1:0,176:176:99:6388,529,0	1.0	176	C	A	228	1/1:255,255,0:0,159	1.0	159	C	A	6665.77	1/1:0,183:183:99:6694,550,0	1.0	183	C	A	228	1/1:255,255,0:0,151	1.0	151	C	A	6662.77	1/1:0,183:183:99:6691,550,0	1.0	183	C	A	228	1/1:255,255,0:0,137	1.0	137	3	3	A/A/A/	A/A/A/
4389215	G	A	1	[]	['G21382_ANNO.vcf']	4389215	gi|444893469|emb|AL123456.3|	G	A	5142.77	1/1:0,152:152:99:5171,457,0	1.0	152	G	A	228	1/1:255,255,0:0,145	1.0	145	G	A	5510.77	1/1:0,156:156:99:5539,469,0	1.0	156	G	A	228	1/1:255,255,0:0,127	1.0	127	G	A	5226.77	1/1:0,152:152:99:5255,457,0	1.0	152	G	A	228	1/1:255,255,0:0,117	1.0	117	3	3	A/A/A/	A/A/A/	syn	None
582092	C	T	1	[]	['G21382_ANNO.vcf']	582092	gi|444893469|emb|AL123456.3|	C	T	352.77	0/1:99,21:120:99:381,0,3671	0.175	120	C	T	14.4872	0/1:50,0,255:95,19	0.166666666667	114	C	T	415.77	0/1:102,23:125:99:444,0,3996	0.184	125	C	T	41.1583	0/1:77,0,255:94,18	0.160714285714	112	C	T	400.77	0/1:102,23:125:99:429,0,3818	0.184	125	C	T	65	0/1:100,0,255:83,18	0.178217821782	101	3	3	T/T/T/	T/T/T/	syn	None
892123	C	G	1	[]	['G21382_ANNO.vcf']	892123	gi|444893469|emb|AL123456.3|	C	G	1820.77	0/1:43,53:96:99:1849,0,1423	0.552083333333	96	C	G	222	0/1:255,0,255:43,51	0.542553191489	94	C	G	1922.77	0/1:43,52:95:99:1951,0,1541	0.547368421053	95	C	G	222	0/1:255,0,255:43,47	0.522222222222	90	C	G	1868.77	0/1:43,53:96:99:1897,0,1460	0.552083333333	96	C	G	222	0/1:255,0,255:38,42	0.525	80	3	3	G/G/G/	G/G/G/	syn	None
2769993	C	T	1	[]	['G21382_ANNO.vcf']	2769993	gi|444893469|emb|AL123456.3|	C	T	568.77	0/1:96,30:126:99:597,0,3458	0.238095238095	126	C	T	109	0/1:144,0,255:95,27	0.22131147541	122	C	T	681.77	0/1:98,34:132:99:710,0,3768	0.257575757576	132	C	T	158	0/1:193,0,255:96,27	0.219512195122	123	C	T	661.77	0/1:98,34:132:99:690,0,3556	0.257575757576	132	C	T	136	0/1:171,0,255:77,22	0.222222222222	99	3	3	T/T/T/	T/T/T/	syn	None
G21376_vs_G21383	8
G21376_unique	3
pos	ref	mut	fileCount	filesA	filesB	pos	chromosome	ref_BWA_GATK	mut_BWA_GATK	qual_BWA_GATK	info_BWA_GATK	hetero_freq_BWA_GATK	num_Reads_BWA_GATK	ref_BWA_SAMTOOLS	mut_BWA_SAMTOOLS	qual_BWA_SAMTOOLS	info_BWA_SAMTOOLS	hetero_freq_BWA_SAMTOOLS	num_Reads_BWA_SAMTOOLS	ref_NOVO_GATK	mut_NOVO_GATK	qual_NOVO_GATK	info_NOVO_GATK	hetero_freq_NOVO_GATK	num_Reads_NOVO_GATK	ref_NOVO_SAMTOOLS	mut_NOVO_SAMTOOLS	qual_NOVO_SAMTOOLS	info_NOVO_SAMTOOLS	hetero_freq_NOVO_SAMTOOLS	num_Reads_NOVO_SAMTOOLS	ref_SMALT_GATK	mut_SMALT_GATK	qual_SMALT_GATK	info_SMALT_GATK	hetero_freq_SMALT_GATK	num_Reads_SMALT_GATK	ref_SMALT_SAMTOOLS	mut_SMALT_SAMTOOLS	qual_SMALT_SAMTOOLS	info_SMALT_SAMTOOLS	hetero_freq_SMALT_SAMTOOLS	num_Reads_SMALT_SAMTOOLS	mapper_sum_GATK	mapper_sum_SAMTOOLS	mut_per_mapper_GATK	mut_per_mapper_SAMTOOLS	AA_change_type_BWA_GATK	AA_change_BWA_GATK
759939	C	T	1	['G21376_ANNO.vcf']	[]	759939	gi|444893469|emb|AL123456.3|	C	T	4043.77	1/1:0,116:116:99:4072,349,0	1.0	116	C	T	228	1/1:255,255,0:0,110	1.0	110	C	T	4239.77	1/1:0,116:116:99:4268,349,0	1.0	116	C	T	228	1/1:255,255,0:0,94	1.0	94	C	T	4183.77	1/1:0,118:118:99:4212,355,0	1.0	118	C	T	228	1/1:255,247,0:0,82	1.0	82	3	3	T/T/T/	T/T/T/	nonSyn	P:S
2339608	AGCAGCG	A	1	['G21376_ANNO.vcf']	[]	2339608	gi|444893469|emb|AL123456.3|	AGCAGCG	A	862.73	1/1:0,20:20:60:900,60,0	1.0	20	AGCAGCGGC	AGC	208	1/1:235,57,0:0,19	1.0	19	AGCAGCG	A	907.73	1/1:0,21:21:63:945,63,0	1.0	21	AGCAGCGGC	AGC	228	1/1:255,57,0:0,19	1.0	19	AGCAGCG	A	1042.73	1/1:0,24:24:72:1080,72,0	1.0	24	AGCAGCGGC	AGC	228	1/1:255,60,0:0,20	1.0	20	3	3	A/A/A/	AGC/AGC/AGC/	INDEL	INDEL
3583539	A	G	1	['G21376_ANNO.vcf']	[]	3583539	gi|444893469|emb|AL123456.3|	A	G	5226.77	1/1:0,134:134:99:5255,403,0	1.0	134	A	G	228	1/1:255,255,0:0,126	1.0	126	A	G	5425.77	1/1:0,128:128:99:5454,385,0	1.0	128	A	G	228	1/1:255,255,0:0,117	1.0	117	A	G	5462.77	1/1:0,134:134:99:5491,403,0	1.0	134	A	G	228	1/1:255,255,0:0,96	1.0	96	3	3	G/G/G/	G/G/G/	syn	None
213471	G	T	1	['G21376_ANNO.vcf']	[]	213471	gi|444893469|emb|AL123456.3|	G	T	791.77	0/1:75,30:105:99:820,0,2640	0.285714285714	105	G	T	192	0/1:225,0,255:72,31	0.300970873786	103	G	T	818.77	0/1:75,31:106:99:847,0,2816	0.292452830189	106	G	T	216	0/1:250,0,255:73,31	0.298076923077	104	G	T	831.77	0/1:75,32:107:99:860,0,2657	0.299065420561	107	G	T	177	0/1:211,0,255:56,24	0.3	80	3	3	T/T/T/	T/T/T/	nonSyn	L:M
3957327	C	T	1	['G21376_ANNO.vcf']	[]	3957327	gi|444893469|emb|AL123456.3|	C	T	5296.77	1/1:11,167:178:99:5325,119,0	0.938202247191	178	C	T	228	1/1:255,169,0:10,153	0.938650306748	163	C	T	5389.77	1/1:11,165:176:86:5418,86,0	0.9375	176	C	T	228	1/1:255,134,0:10,147	0.936305732484	157	C	T	5336.77	1/1:11,168:179:99:5365,120,0	0.938547486034	179	C	T	228	1/1:255,153,0:8,134	0.943661971831	142	3	3	T/T/T/	T/T/T/	nonSyn	W:*
G21383_unique	5
pos	ref	mut	fileCount	filesA	filesB	pos	chromosome	ref_BWA_GATK	mut_BWA_GATK	qual_BWA_GATK	info_BWA_GATK	hetero_freq_BWA_GATK	num_Reads_BWA_GATK	ref_BWA_SAMTOOLS	mut_BWA_SAMTOOLS	qual_BWA_SAMTOOLS	info_BWA_SAMTOOLS	hetero_freq_BWA_SAMTOOLS	num_Reads_BWA_SAMTOOLS	ref_NOVO_GATK	mut_NOVO_GATK	qual_NOVO_GATK	info_NOVO_GATK	hetero_freq_NOVO_GATK	num_Reads_NOVO_GATK	ref_NOVO_SAMTOOLS	mut_NOVO_SAMTOOLS	qual_NOVO_SAMTOOLS	info_NOVO_SAMTOOLS	hetero_freq_NOVO_SAMTOOLS	num_Reads_NOVO_SAMTOOLS	ref_SMALT_GATK	mut_SMALT_GATK	qual_SMALT_GATK	info_SMALT_GATK	hetero_freq_SMALT_GATK	num_Reads_SMALT_GATK	ref_SMALT_SAMTOOLS	mut_SMALT_SAMTOOLS	qual_SMALT_SAMTOOLS	info_SMALT_SAMTOOLS	hetero_freq_SMALT_SAMTOOLS	num_Reads_SMALT_SAMTOOLS	mapper_sum_GATK	mapper_sum_SAMTOOLS	mut_per_mapper_GATK	mut_per_mapper_SAMTOOLS	AA_change_type_BWA_GATK	AA_change_BWA_GATK
761602	C	T	1	[]	['G21383_ANNO.vcf']	761602	gi|444893469|emb|AL123456.3|	C	T	3793.77	1/1:0,105:105:99:3822,316,0	1.0	105	C	T	228	1/1:255,255,0:0,102	1.0	102	C	T	3748.77	1/1:0,102:102:99:3777,307,0	1.0	102	C	T	228	1/1:255,255,0:0,97	1.0	97	C	T	3784.77	1/1:0,105:105:99:3813,316,0	1.0	105	C	T	228	1/1:255,244,0:0,81	1.0	81	3	3	T/T/T/	T/T/T/	nonSyn	A:V
1790841	C	G	1	[]	['G21383_ANNO.vcf']	1790841	gi|444893469|emb|AL123456.3|	C	G	3548.77	1/1:0,88:88:99:3577,265,0	1.0	88	C	G	228	1/1:255,255,0:0,85	1.0	85	C	G	3599.77	1/1:0,85:85:99:3628,256,0	1.0	85	C	G	228	1/1:255,226,0:0,75	1.0	75	C	G	3579.77	1/1:0,90:90:99:3608,271,0	1.0	90	C	G	228	1/1:255,187,0:0,62	1.0	62	3	3	G/G/G/	G/G/G/	syn	None
2007325	C	T	1	[]	['G21383_ANNO.vcf']	2007325	gi|444893469|emb|AL123456.3|	C	T	1808.77	1/1:0,49:49:99:1837,147,0	1.0	49	C	T	228	1/1:255,138,0:0,46	1.0	46	C	T	1801.77	1/1:0,48:48:99:1830,144,0	1.0	48	C	T	228	1/1:255,129,0:0,43	1.0	43	C	T	1758.77	1/1:0,48:48:99:1787,144,0	1.0	48	C	T	228	1/1:255,81,0:0,27	1.0	27	3	3	T/T/T/	T/T/T/	nonSyn	A:T
4338645	C	A	1	[]	['G21383_ANNO.vcf']	4338645	gi|444893469|emb|AL123456.3|	C	A	4879.77	1/1:0,133:133:99:4908,400,0	1.0	133	C	A	228	1/1:255,255,0:0,129	1.0	129	C	A	4958.77	1/1:0,131:131:99:4987,394,0	1.0	131	C	A	228	1/1:255,255,0:0,119	1.0	119	C	A	4869.77	1/1:0,133:133:99:4898,400,0	1.0	133	C	A	228	1/1:255,255,0:0,92	1.0	92	3	3	A/A/A/	A/A/A/
4389215	G	A	1	[]	['G21383_ANNO.vcf']	4389215	gi|444893469|emb|AL123456.3|	G	A	3625.77	1/1:0,103:103:99:3654,310,0	1.0	103	G	A	228	1/1:255,255,0:0,103	1.0	103	G	A	3606.77	1/1:0,99:99:99:3635,298,0	1.0	99	G	A	228	1/1:255,241,0:0,80	1.0	80	G	A	3658.77	1/1:0,104:104:99:3687,313,0	1.0	104	G	A	228	1/1:255,205,0:0,68	1.0	68	3	3	A/A/A/	A/A/A/	syn	None
1164571	A	G	1	[]	['G21383_ANNO.vcf']	1164571	gi|444893469|emb|AL123456.3|	A	G	1974.77	0/1:42,57:99:99:2003,0,1170	0.575757575758	99	A	G	222	0/1:255,0,255:42,55	0.567010309278	97	A	G	2132.77	0/1:42,57:99:99:2161,0,1214	0.575757575758	99	A	G	222	0/1:255,0,255:40,53	0.569892473118	93	A	G	1942.77	0/1:40,57:97:99:1971,0,1123	0.587628865979	97	A	G	222	0/1:255,0,255:33,49	0.59756097561	82	3	3	G/G/G/	G/G/G/
1861260	C	G	1	[]	['G21383_ANNO.vcf']	1861260	gi|444893469|emb|AL123456.3|	C	G	794.77	0/1:54,26:80:99:823,0,1956	0.325	80	C	G	222	0/1:255,0,255:53,24	0.311688311688	77	C	G	820.77	0/1:50,25:75:99:849,0,1965	0.333333333333	75	C	G	222	0/1:255,0,255:50,23	0.315068493151	73	C	G	806.77	0/1:54,26:80:99:835,0,1979	0.325	80	C	G	195	0/1:228,0,255:37,16	0.301886792453	53	3	3	G/G/G/	G/G/G/	syn	None
G21376_vs_G21384	4
G21376_unique	2
pos	ref	mut	fileCount	filesA	filesB	pos	chromosome	ref_BWA_GATK	mut_BWA_GATK	qual_BWA_GATK	info_BWA_GATK	hetero_freq_BWA_GATK	num_Reads_BWA_GATK	ref_BWA_SAMTOOLS	mut_BWA_SAMTOOLS	qual_BWA_SAMTOOLS	info_BWA_SAMTOOLS	hetero_freq_BWA_SAMTOOLS	num_Reads_BWA_SAMTOOLS	ref_NOVO_GATK	mut_NOVO_GATK	qual_NOVO_GATK	info_NOVO_GATK	hetero_freq_NOVO_GATK	num_Reads_NOVO_GATK	ref_NOVO_SAMTOOLS	mut_NOVO_SAMTOOLS	qual_NOVO_SAMTOOLS	info_NOVO_SAMTOOLS	hetero_freq_NOVO_SAMTOOLS	num_Reads_NOVO_SAMTOOLS	ref_SMALT_GATK	mut_SMALT_GATK	qual_SMALT_GATK	info_SMALT_GATK	hetero_freq_SMALT_GATK	num_Reads_SMALT_GATK	ref_SMALT_SAMTOOLS	mut_SMALT_SAMTOOLS	qual_SMALT_SAMTOOLS	info_SMALT_SAMTOOLS	hetero_freq_SMALT_SAMTOOLS	num_Reads_SMALT_SAMTOOLS	mapper_sum_GATK	mapper_sum_SAMTOOLS	mut_per_mapper_GATK	mut_per_mapper_SAMTOOLS	AA_change_type_BWA_GATK	AA_change_BWA_GATK
3583539	A	G	1	['G21376_ANNO.vcf']	[]	3583539	gi|444893469|emb|AL123456.3|	A	G	5226.77	1/1:0,134:134:99:5255,403,0	1.0	134	A	G	228	1/1:255,255,0:0,126	1.0	126	A	G	5425.77	1/1:0,128:128:99:5454,385,0	1.0	128	A	G	228	1/1:255,255,0:0,117	1.0	117	A	G	5462.77	1/1:0,134:134:99:5491,403,0	1.0	134	A	G	228	1/1:255,255,0:0,96	1.0	96	3	3	G/G/G/	G/G/G/	syn	None
213471	G	T	1	['G21376_ANNO.vcf']	[]	213471	gi|444893469|emb|AL123456.3|	G	T	791.77	0/1:75,30:105:99:820,0,2640	0.285714285714	105	G	T	192	0/1:225,0,255:72,31	0.300970873786	103	G	T	818.77	0/1:75,31:106:99:847,0,2816	0.292452830189	106	G	T	216	0/1:250,0,255:73,31	0.298076923077	104	G	T	831.77	0/1:75,32:107:99:860,0,2657	0.299065420561	107	G	T	177	0/1:211,0,255:56,24	0.3	80	3	3	T/T/T/	T/T/T/	nonSyn	L:M
3957327	C	T	1	['G21376_ANNO.vcf']	[]	3957327	gi|444893469|emb|AL123456.3|	C	T	5296.77	1/1:11,167:178:99:5325,119,0	0.938202247191	178	C	T	228	1/1:255,169,0:10,153	0.938650306748	163	C	T	5389.77	1/1:11,165:176:86:5418,86,0	0.9375	176	C	T	228	1/1:255,134,0:10,147	0.936305732484	157	C	T	5336.77	1/1:11,168:179:99:5365,120,0	0.938547486034	179	C	T	228	1/1:255,153,0:8,134	0.943661971831	142	3	3	T/T/T/	T/T/T/	nonSyn	W:*
G21384_unique	2
pos	ref	mut	fileCount	filesA	filesB	pos	chromosome	ref_BWA_GATK	mut_BWA_GATK	qual_BWA_GATK	info_BWA_GATK	hetero_freq_BWA_GATK	num_Reads_BWA_GATK	ref_BWA_SAMTOOLS	mut_BWA_SAMTOOLS	qual_BWA_SAMTOOLS	info_BWA_SAMTOOLS	hetero_freq_BWA_SAMTOOLS	num_Reads_BWA_SAMTOOLS	ref_NOVO_GATK	mut_NOVO_GATK	qual_NOVO_GATK	info_NOVO_GATK	hetero_freq_NOVO_GATK	num_Reads_NOVO_GATK	ref_NOVO_SAMTOOLS	mut_NOVO_SAMTOOLS	qual_NOVO_SAMTOOLS	info_NOVO_SAMTOOLS	hetero_freq_NOVO_SAMTOOLS	num_Reads_NOVO_SAMTOOLS	ref_SMALT_GATK	mut_SMALT_GATK	qual_SMALT_GATK	info_SMALT_GATK	hetero_freq_SMALT_GATK	num_Reads_SMALT_GATK	ref_SMALT_SAMTOOLS	mut_SMALT_SAMTOOLS	qual_SMALT_SAMTOOLS	info_SMALT_SAMTOOLS	hetero_freq_SMALT_SAMTOOLS	num_Reads_SMALT_SAMTOOLS	mapper_sum_GATK	mapper_sum_SAMTOOLS	mut_per_mapper_GATK	mut_per_mapper_SAMTOOLS	AA_change_type_BWA_GATK	AA_change_BWA_GATK
757511	G	A	1	[]	['G21384_ANNO.vcf']	757511	gi|444893469|emb|AL123456.3|	G	A	4067.77	0/1:23,132:155:99:4096,0,420	0.851612903226	155	G	A	220	0/1:255,0,70:21,125	0.856164383562	146	G	A	4208.77	0/1:23,131:154:99:4237,0,456	0.850649350649	154	G	A	220	0/1:255,0,117:21,123	0.854166666667	144	G	A	4117.77	0/1:23,132:155:99:4146,0,405	0.851612903226	155	G	A	220	0/1:255,0,94:16,102	0.864406779661	118	3	3	A/A/A/	A/A/A/	nonSyn	G:R
2383141	T	G	1	[]	['G21384_ANNO.vcf']	2383141	gi|444893469|emb|AL123456.3|	T	G	4458.77	0/1:24,129:153:99:4487,0,374	0.843137254902	153	T	G	220	0/1:255,0,69:24,120	0.833333333333	144	T	G	4903.77	0/1:26,131:157:99:4932,0,453	0.834394904459	157	T	G	220	0/1:255,0,143:25,112	0.817518248175	137	T	G	4648.77	0/1:26,131:157:99:4677,0,433	0.834394904459	157	T	G	220	0/1:255,0,127:21,93	0.815789473684	114	3	3	G/G/G/	G/G/G/	nonSyn	Y:S
G21376_vs_G21385	6
G21376_unique	2
pos	ref	mut	fileCount	filesA	filesB	pos	chromosome	ref_BWA_GATK	mut_BWA_GATK	qual_BWA_GATK	info_BWA_GATK	hetero_freq_BWA_GATK	num_Reads_BWA_GATK	ref_BWA_SAMTOOLS	mut_BWA_SAMTOOLS	qual_BWA_SAMTOOLS	info_BWA_SAMTOOLS	hetero_freq_BWA_SAMTOOLS	num_Reads_BWA_SAMTOOLS	ref_NOVO_GATK	mut_NOVO_GATK	qual_NOVO_GATK	info_NOVO_GATK	hetero_freq_NOVO_GATK	num_Reads_NOVO_GATK	ref_NOVO_SAMTOOLS	mut_NOVO_SAMTOOLS	qual_NOVO_SAMTOOLS	info_NOVO_SAMTOOLS	hetero_freq_NOVO_SAMTOOLS	num_Reads_NOVO_SAMTOOLS	ref_SMALT_GATK	mut_SMALT_GATK	qual_SMALT_GATK	info_SMALT_GATK	hetero_freq_SMALT_GATK	num_Reads_SMALT_GATK	ref_SMALT_SAMTOOLS	mut_SMALT_SAMTOOLS	qual_SMALT_SAMTOOLS	info_SMALT_SAMTOOLS	hetero_freq_SMALT_SAMTOOLS	num_Reads_SMALT_SAMTOOLS	mapper_sum_GATK	mapper_sum_SAMTOOLS	mut_per_mapper_GATK	mut_per_mapper_SAMTOOLS	AA_change_type_BWA_GATK	AA_change_BWA_GATK
759939	C	T	1	['G21376_ANNO.vcf']	[]	759939	gi|444893469|emb|AL123456.3|	C	T	4043.77	1/1:0,116:116:99:4072,349,0	1.0	116	C	T	228	1/1:255,255,0:0,110	1.0	110	C	T	4239.77	1/1:0,116:116:99:4268,349,0	1.0	116	C	T	228	1/1:255,255,0:0,94	1.0	94	C	T	4183.77	1/1:0,118:118:99:4212,355,0	1.0	118	C	T	228	1/1:255,247,0:0,82	1.0	82	3	3	T/T/T/	T/T/T/	nonSyn	P:S
3583539	A	G	1	['G21376_ANNO.vcf']	[]	3583539	gi|444893469|emb|AL123456.3|	A	G	5226.77	1/1:0,134:134:99:5255,403,0	1.0	134	A	G	228	1/1:255,255,0:0,126	1.0	126	A	G	5425.77	1/1:0,128:128:99:5454,385,0	1.0	128	A	G	228	1/1:255,255,0:0,117	1.0	117	A	G	5462.77	1/1:0,134:134:99:5491,403,0	1.0	134	A	G	228	1/1:255,255,0:0,96	1.0	96	3	3	G/G/G/	G/G/G/	syn	None
213471	G	T	1	['G21376_ANNO.vcf']	[]	213471	gi|444893469|emb|AL123456.3|	G	T	791.77	0/1:75,30:105:99:820,0,2640	0.285714285714	105	G	T	192	0/1:225,0,255:72,31	0.300970873786	103	G	T	818.77	0/1:75,31:106:99:847,0,2816	0.292452830189	106	G	T	216	0/1:250,0,255:73,31	0.298076923077	104	G	T	831.77	0/1:75,32:107:99:860,0,2657	0.299065420561	107	G	T	177	0/1:211,0,255:56,24	0.3	80	3	3	T/T/T/	T/T/T/	nonSyn	L:M
3957327	C	T	1	['G21376_ANNO.vcf']	[]	3957327	gi|444893469|emb|AL123456.3|	C	T	5296.77	1/1:11,167:178:99:5325,119,0	0.938202247191	178	C	T	228	1/1:255,169,0:10,153	0.938650306748	163	C	T	5389.77	1/1:11,165:176:86:5418,86,0	0.9375	176	C	T	228	1/1:255,134,0:10,147	0.936305732484	157	C	T	5336.77	1/1:11,168:179:99:5365,120,0	0.938547486034	179	C	T	228	1/1:255,153,0:8,134	0.943661971831	142	3	3	T/T/T/	T/T/T/	nonSyn	W:*
G21385_unique	4
pos	ref	mut	fileCount	filesA	filesB	pos	chromosome	ref_BWA_GATK	mut_BWA_GATK	qual_BWA_GATK	info_BWA_GATK	hetero_freq_BWA_GATK	num_Reads_BWA_GATK	ref_BWA_SAMTOOLS	mut_BWA_SAMTOOLS	qual_BWA_SAMTOOLS	info_BWA_SAMTOOLS	hetero_freq_BWA_SAMTOOLS	num_Reads_BWA_SAMTOOLS	ref_NOVO_GATK	mut_NOVO_GATK	qual_NOVO_GATK	info_NOVO_GATK	hetero_freq_NOVO_GATK	num_Reads_NOVO_GATK	ref_NOVO_SAMTOOLS	mut_NOVO_SAMTOOLS	qual_NOVO_SAMTOOLS	info_NOVO_SAMTOOLS	hetero_freq_NOVO_SAMTOOLS	num_Reads_NOVO_SAMTOOLS	ref_SMALT_GATK	mut_SMALT_GATK	qual_SMALT_GATK	info_SMALT_GATK	hetero_freq_SMALT_GATK	num_Reads_SMALT_GATK	ref_SMALT_SAMTOOLS	mut_SMALT_SAMTOOLS	qual_SMALT_SAMTOOLS	info_SMALT_SAMTOOLS	hetero_freq_SMALT_SAMTOOLS	num_Reads_SMALT_SAMTOOLS	mapper_sum_GATK	mapper_sum_SAMTOOLS	mut_per_mapper_GATK	mut_per_mapper_SAMTOOLS	AA_change_type_BWA_GATK	AA_change_BWA_GATK
761602	C	T	1	[]	['G21385_ANNO.vcf']	761602	gi|444893469|emb|AL123456.3|	C	T	4905.77	1/1:1,136:137:99:4934,370,0	0.992700729927	137	C	T	228	1/1:255,255,0:1,129	0.992307692308	130	C	T	5187.77	1/1:1,139:140:99:5216,376,0	0.992857142857	140	C	T	228	1/1:255,255,0:1,125	0.992063492063	126	C	T	5052.77	1/1:1,139:140:99:5081,379,0	0.992857142857	140	C	T	228	1/1:255,255,0:1,102	0.990291262136	103	3	3	T/T/T/	T/T/T/	nonSyn	A:V
3015042	GC	G	1	[]	['G21385_ANNO.vcf']	3015042	gi|444893469|emb|AL123456.3|	GC	G	6167.73	1/1:0,174:174:99:6205,524,0	1.0	174	GCCC	GCC	228	1/1:255,255,0:0,171	1.0	171	GC	G	6247.73	1/1:0,176:176:99:6285,530,0	1.0	176	GCCC	GCC	228	1/1:255,255,0:0,165	1.0	165	GC	G	6236.73	1/1:0,176:176:99:6274,530,0	1.0	176	GCCC	GCC	228	1/1:255,255,0:0,125	1.0	125	3	3	G/G/G/	GCC/GCC/GCC/
4338645	C	A	1	[]	['G21385_ANNO.vcf']	4338645	gi|444893469|emb|AL123456.3|	C	A	5621.77	1/1:0,155:155:99:5650,466,0	1.0	155	C	A	228	1/1:255,255,0:0,142	1.0	142	C	A	5969.77	1/1:0,157:157:99:5998,472,0	1.0	157	C	A	228	1/1:255,255,0:0,126	1.0	126	C	A	5808.77	1/1:0,156:156:99:5837,469,0	1.0	156	C	A	228	1/1:255,255,0:0,112	1.0	112	3	3	A/A/A/	A/A/A/
4389215	G	A	1	[]	['G21385_ANNO.vcf']	4389215	gi|444893469|emb|AL123456.3|	G	A	5578.77	1/1:0,161:161:99:5607,484,0	1.0	161	G	A	228	1/1:255,255,0:0,148	1.0	148	G	A	5939.77	1/1:0,163:163:99:5968,490,0	1.0	163	G	A	228	1/1:255,255,0:0,133	1.0	133	G	A	5672.77	1/1:0,161:161:99:5701,484,0	1.0	161	G	A	228	1/1:255,255,0:0,114	1.0	114	3	3	A/A/A/	A/A/A/	syn	None
391511	A	G	1	[]	['G21385_ANNO.vcf']	391511	gi|444893469|emb|AL123456.3|	A	G	582.77	0/1:81,23:104:99:611,0,2643	0.221153846154	104	A	G	141	0/1:175,0,255:80,22	0.21568627451	102	A	G	678.77	0/1:81,23:104:99:707,0,2707	0.221153846154	104	A	G	181	0/1:215,0,255:80,22	0.21568627451	102	A	G	612.77	0/1:82,23:105:99:641,0,2668	0.219047619048	105	A	G	115	0/1:150,0,255:66,15	0.185185185185	81	3	3	G/G/G/	G/G/G/	nonSyn	T:A
402201	A	C	1	[]	['G21385_ANNO.vcf']	402201	gi|444893469|emb|AL123456.3|	A	C	616.77	0/1:135,28:163:99:645,0,4555	0.171779141104	163	A	C	49.0446	0/1:84,0,248:133,26	0.163522012579	159	A	C	714.77	0/1:135,28:163:99:743,0,4730	0.171779141104	163	A	C	77	0/1:112,0,255:134,26	0.1625	160	A	C	639.77	0/1:135,28:163:99:668,0,4588	0.171779141104	163	A	C	75	0/1:110,0,255:107,22	0.170542635659	129	3	3	C/C/C/	C/C/C/	nonSyn	I:S
2697172	A	C	1	[]	['G21385_ANNO.vcf']	2697172	gi|444893469|emb|AL123456.3|	A	C	1428.77	0/1:97,47:144:99:1457,0,3106	0.326388888889	144	A	C	222	0/1:255,0,255:94,46	0.328571428571	140	A	C	1555.77	0/1:97,47:144:99:1584,0,3161	0.326388888889	144	A	C	222	0/1:255,0,255:93,47	0.335714285714	140	A	C	1428.77	0/1:99,47:146:99:1457,0,3151	0.321917808219	146	A	C	222	0/1:255,0,255:85,37	0.303278688525	122	3	3	C/C/C/	C/C/C/	syn	None
G21376_vs_G21386	5
G21376_unique	2
pos	ref	mut	fileCount	filesA	filesB	pos	chromosome	ref_BWA_GATK	mut_BWA_GATK	qual_BWA_GATK	info_BWA_GATK	hetero_freq_BWA_GATK	num_Reads_BWA_GATK	ref_BWA_SAMTOOLS	mut_BWA_SAMTOOLS	qual_BWA_SAMTOOLS	info_BWA_SAMTOOLS	hetero_freq_BWA_SAMTOOLS	num_Reads_BWA_SAMTOOLS	ref_NOVO_GATK	mut_NOVO_GATK	qual_NOVO_GATK	info_NOVO_GATK	hetero_freq_NOVO_GATK	num_Reads_NOVO_GATK	ref_NOVO_SAMTOOLS	mut_NOVO_SAMTOOLS	qual_NOVO_SAMTOOLS	info_NOVO_SAMTOOLS	hetero_freq_NOVO_SAMTOOLS	num_Reads_NOVO_SAMTOOLS	ref_SMALT_GATK	mut_SMALT_GATK	qual_SMALT_GATK	info_SMALT_GATK	hetero_freq_SMALT_GATK	num_Reads_SMALT_GATK	ref_SMALT_SAMTOOLS	mut_SMALT_SAMTOOLS	qual_SMALT_SAMTOOLS	info_SMALT_SAMTOOLS	hetero_freq_SMALT_SAMTOOLS	num_Reads_SMALT_SAMTOOLS	mapper_sum_GATK	mapper_sum_SAMTOOLS	mut_per_mapper_GATK	mut_per_mapper_SAMTOOLS	AA_change_type_BWA_GATK	AA_change_BWA_GATK
759939	C	T	1	['G21376_ANNO.vcf']	[]	759939	gi|444893469|emb|AL123456.3|	C	T	4043.77	1/1:0,116:116:99:4072,349,0	1.0	116	C	T	228	1/1:255,255,0:0,110	1.0	110	C	T	4239.77	1/1:0,116:116:99:4268,349,0	1.0	116	C	T	228	1/1:255,255,0:0,94	1.0	94	C	T	4183.77	1/1:0,118:118:99:4212,355,0	1.0	118	C	T	228	1/1:255,247,0:0,82	1.0	82	3	3	T/T/T/	T/T/T/	nonSyn	P:S
3583539	A	G	1	['G21376_ANNO.vcf']	[]	3583539	gi|444893469|emb|AL123456.3|	A	G	5226.77	1/1:0,134:134:99:5255,403,0	1.0	134	A	G	228	1/1:255,255,0:0,126	1.0	126	A	G	5425.77	1/1:0,128:128:99:5454,385,0	1.0	128	A	G	228	1/1:255,255,0:0,117	1.0	117	A	G	5462.77	1/1:0,134:134:99:5491,403,0	1.0	134	A	G	228	1/1:255,255,0:0,96	1.0	96	3	3	G/G/G/	G/G/G/	syn	None
213471	G	T	1	['G21376_ANNO.vcf']	[]	213471	gi|444893469|emb|AL123456.3|	G	T	791.77	0/1:75,30:105:99:820,0,2640	0.285714285714	105	G	T	192	0/1:225,0,255:72,31	0.300970873786	103	G	T	818.77	0/1:75,31:106:99:847,0,2816	0.292452830189	106	G	T	216	0/1:250,0,255:73,31	0.298076923077	104	G	T	831.77	0/1:75,32:107:99:860,0,2657	0.299065420561	107	G	T	177	0/1:211,0,255:56,24	0.3	80	3	3	T/T/T/	T/T/T/	nonSyn	L:M
3957327	C	T	1	['G21376_ANNO.vcf']	[]	3957327	gi|444893469|emb|AL123456.3|	C	T	5296.77	1/1:11,167:178:99:5325,119,0	0.938202247191	178	C	T	228	1/1:255,169,0:10,153	0.938650306748	163	C	T	5389.77	1/1:11,165:176:86:5418,86,0	0.9375	176	C	T	228	1/1:255,134,0:10,147	0.936305732484	157	C	T	5336.77	1/1:11,168:179:99:5365,120,0	0.938547486034	179	C	T	228	1/1:255,153,0:8,134	0.943661971831	142	3	3	T/T/T/	T/T/T/	nonSyn	W:*
G21386_unique	3
pos	ref	mut	fileCount	filesA	filesB	pos	chromosome	ref_BWA_GATK	mut_BWA_GATK	qual_BWA_GATK	info_BWA_GATK	hetero_freq_BWA_GATK	num_Reads_BWA_GATK	ref_BWA_SAMTOOLS	mut_BWA_SAMTOOLS	qual_BWA_SAMTOOLS	info_BWA_SAMTOOLS	hetero_freq_BWA_SAMTOOLS	num_Reads_BWA_SAMTOOLS	ref_NOVO_GATK	mut_NOVO_GATK	qual_NOVO_GATK	info_NOVO_GATK	hetero_freq_NOVO_GATK	num_Reads_NOVO_GATK	ref_NOVO_SAMTOOLS	mut_NOVO_SAMTOOLS	qual_NOVO_SAMTOOLS	info_NOVO_SAMTOOLS	hetero_freq_NOVO_SAMTOOLS	num_Reads_NOVO_SAMTOOLS	ref_SMALT_GATK	mut_SMALT_GATK	qual_SMALT_GATK	info_SMALT_GATK	hetero_freq_SMALT_GATK	num_Reads_SMALT_GATK	ref_SMALT_SAMTOOLS	mut_SMALT_SAMTOOLS	qual_SMALT_SAMTOOLS	info_SMALT_SAMTOOLS	hetero_freq_SMALT_SAMTOOLS	num_Reads_SMALT_SAMTOOLS	mapper_sum_GATK	mapper_sum_SAMTOOLS	mut_per_mapper_GATK	mut_per_mapper_SAMTOOLS	AA_change_type_BWA_GATK	AA_change_BWA_GATK
761602	C	T	1	[]	['G21386_ANNO.vcf']	761602	gi|444893469|emb|AL123456.3|	C	T	3957.77	1/1:0,111:111:99:3986,333,0	1.0	111	C	T	228	1/1:255,255,0:0,102	1.0	102	C	T	4152.77	1/1:0,113:113:99:4181,340,0	1.0	113	C	T	228	1/1:255,255,0:0,102	1.0	102	C	T	4088.77	1/1:0,114:114:99:4117,342,0	1.0	114	C	T	228	1/1:255,253,0:0,84	1.0	84	3	3	T/T/T/	T/T/T/	nonSyn	A:V
4338645	C	A	1	[]	['G21386_ANNO.vcf']	4338645	gi|444893469|emb|AL123456.3|	C	A	6658.77	1/1:0,181:181:99:6687,544,0	1.0	181	C	A	228	1/1:255,255,0:0,172	1.0	172	C	A	6881.77	1/1:0,180:180:99:6910,541,0	1.0	180	C	A	228	1/1:255,255,0:0,151	1.0	151	C	A	6785.77	1/1:0,181:181:99:6814,544,0	1.0	181	C	A	228	1/1:255,255,0:0,133	1.0	133	3	3	A/A/A/	A/A/A/
4389215	G	A	1	[]	['G21386_ANNO.vcf']	4389215	gi|444893469|emb|AL123456.3|	G	A	5126.77	1/1:0,146:146:99:5155,439,0	1.0	146	G	A	228	1/1:255,255,0:0,139	1.0	139	G	A	5322.77	1/1:0,146:146:99:5351,439,0	1.0	146	G	A	228	1/1:255,255,0:0,123	1.0	123	G	A	5205.77	1/1:0,147:147:99:5234,442,0	1.0	147	G	A	228	1/1:255,255,0:0,102	1.0	102	3	3	A/A/A/	A/A/A/	syn	None
G21376_vs_G21387	17
G21376_unique	2
pos	ref	mut	fileCount	filesA	filesB	pos	chromosome	ref_BWA_GATK	mut_BWA_GATK	qual_BWA_GATK	info_BWA_GATK	hetero_freq_BWA_GATK	num_Reads_BWA_GATK	ref_BWA_SAMTOOLS	mut_BWA_SAMTOOLS	qual_BWA_SAMTOOLS	info_BWA_SAMTOOLS	hetero_freq_BWA_SAMTOOLS	num_Reads_BWA_SAMTOOLS	ref_NOVO_GATK	mut_NOVO_GATK	qual_NOVO_GATK	info_NOVO_GATK	hetero_freq_NOVO_GATK	num_Reads_NOVO_GATK	ref_NOVO_SAMTOOLS	mut_NOVO_SAMTOOLS	qual_NOVO_SAMTOOLS	info_NOVO_SAMTOOLS	hetero_freq_NOVO_SAMTOOLS	num_Reads_NOVO_SAMTOOLS	ref_SMALT_GATK	mut_SMALT_GATK	qual_SMALT_GATK	info_SMALT_GATK	hetero_freq_SMALT_GATK	num_Reads_SMALT_GATK	ref_SMALT_SAMTOOLS	mut_SMALT_SAMTOOLS	qual_SMALT_SAMTOOLS	info_SMALT_SAMTOOLS	hetero_freq_SMALT_SAMTOOLS	num_Reads_SMALT_SAMTOOLS	mapper_sum_GATK	mapper_sum_SAMTOOLS	mut_per_mapper_GATK	mut_per_mapper_SAMTOOLS	AA_change_type_BWA_GATK	AA_change_BWA_GATK
759939	C	T	1	['G21376_ANNO.vcf']	[]	759939	gi|444893469|emb|AL123456.3|	C	T	4043.77	1/1:0,116:116:99:4072,349,0	1.0	116	C	T	228	1/1:255,255,0:0,110	1.0	110	C	T	4239.77	1/1:0,116:116:99:4268,349,0	1.0	116	C	T	228	1/1:255,255,0:0,94	1.0	94	C	T	4183.77	1/1:0,118:118:99:4212,355,0	1.0	118	C	T	228	1/1:255,247,0:0,82	1.0	82	3	3	T/T/T/	T/T/T/	nonSyn	P:S
3583539	A	G	1	['G21376_ANNO.vcf']	[]	3583539	gi|444893469|emb|AL123456.3|	A	G	5226.77	1/1:0,134:134:99:5255,403,0	1.0	134	A	G	228	1/1:255,255,0:0,126	1.0	126	A	G	5425.77	1/1:0,128:128:99:5454,385,0	1.0	128	A	G	228	1/1:255,255,0:0,117	1.0	117	A	G	5462.77	1/1:0,134:134:99:5491,403,0	1.0	134	A	G	228	1/1:255,255,0:0,96	1.0	96	3	3	G/G/G/	G/G/G/	syn	None
213471	G	T	1	['G21376_ANNO.vcf']	[]	213471	gi|444893469|emb|AL123456.3|	G	T	791.77	0/1:75,30:105:99:820,0,2640	0.285714285714	105	G	T	192	0/1:225,0,255:72,31	0.300970873786	103	G	T	818.77	0/1:75,31:106:99:847,0,2816	0.292452830189	106	G	T	216	0/1:250,0,255:73,31	0.298076923077	104	G	T	831.77	0/1:75,32:107:99:860,0,2657	0.299065420561	107	G	T	177	0/1:211,0,255:56,24	0.3	80	3	3	T/T/T/	T/T/T/	nonSyn	L:M
3957327	C	T	1	['G21376_ANNO.vcf']	[]	3957327	gi|444893469|emb|AL123456.3|	C	T	5296.77	1/1:11,167:178:99:5325,119,0	0.938202247191	178	C	T	228	1/1:255,169,0:10,153	0.938650306748	163	C	T	5389.77	1/1:11,165:176:86:5418,86,0	0.9375	176	C	T	228	1/1:255,134,0:10,147	0.936305732484	157	C	T	5336.77	1/1:11,168:179:99:5365,120,0	0.938547486034	179	C	T	228	1/1:255,153,0:8,134	0.943661971831	142	3	3	T/T/T/	T/T/T/	nonSyn	W:*
G21387_unique	15
pos	ref	mut	fileCount	filesA	filesB	pos	chromosome	ref_BWA_GATK	mut_BWA_GATK	qual_BWA_GATK	info_BWA_GATK	hetero_freq_BWA_GATK	num_Reads_BWA_GATK	ref_BWA_SAMTOOLS	mut_BWA_SAMTOOLS	qual_BWA_SAMTOOLS	info_BWA_SAMTOOLS	hetero_freq_BWA_SAMTOOLS	num_Reads_BWA_SAMTOOLS	ref_NOVO_GATK	mut_NOVO_GATK	qual_NOVO_GATK	info_NOVO_GATK	hetero_freq_NOVO_GATK	num_Reads_NOVO_GATK	ref_NOVO_SAMTOOLS	mut_NOVO_SAMTOOLS	qual_NOVO_SAMTOOLS	info_NOVO_SAMTOOLS	hetero_freq_NOVO_SAMTOOLS	num_Reads_NOVO_SAMTOOLS	ref_SMALT_GATK	mut_SMALT_GATK	qual_SMALT_GATK	info_SMALT_GATK	hetero_freq_SMALT_GATK	num_Reads_SMALT_GATK	ref_SMALT_SAMTOOLS	mut_SMALT_SAMTOOLS	qual_SMALT_SAMTOOLS	info_SMALT_SAMTOOLS	hetero_freq_SMALT_SAMTOOLS	num_Reads_SMALT_SAMTOOLS	mapper_sum_GATK	mapper_sum_SAMTOOLS	mut_per_mapper_GATK	mut_per_mapper_SAMTOOLS	AA_change_type_BWA_GATK	AA_change_BWA_GATK
126097	G	A	1	[]	['G21387_ANNO.vcf']	126097	gi|444893469|emb|AL123456.3|	G	A	3293.77	1/1:0,92:92:99:3322,276,0	1.0	92	G	A	228	1/1:255,255,0:0,89	1.0	89	G	A	3396.77	1/1:0,94:94:99:3425,283,0	1.0	94	G	A	228	1/1:255,250,0:0,83	1.0	83	G	A	3267.77	1/1:0,93:93:99:3296,279,0	1.0	93	G	A	228	1/1:255,235,0:0,78	1.0	78	3	3	A/A/A/	A/A/A/	nonSyn	T:M
332726	A	G	1	[]	['G21387_ANNO.vcf']	332726	gi|444893469|emb|AL123456.3|	A	G	5741.77	1/1:0,129:129:99:5770,394,0	1.0	129	A	G	228	1/1:255,255,0:0,116	1.0	116	A	G	5796.77	1/1:0,128:128:99:5825,394,0	1.0	128	A	G	228	1/1:255,255,0:0,103	1.0	103	A	G	4743.77	1/1:0,106:106:99:4772,325,0	1.0	106	A	G	228	1/1:255,255,0:0,99	1.0	99	3	3	G/G/G/	G/G/G/	syn	None
332735	A	C	1	[]	['G21387_ANNO.vcf']	332735	gi|444893469|emb|AL123456.3|	A	C	5598.77	1/1:0,120:120:99:5627,379,0	1.0	120	A	C	228	1/1:255,255,0:0,115	1.0	115	A	C	5415.77	1/1:0,120:120:99:5444,367,0	1.0	120	A	C	228	1/1:255,255,0:0,111	1.0	111	A	C	4514.77	1/1:0,96:96:99:4543,307,0	1.0	96	A	C	228	1/1:255,255,0:0,102	1.0	102	3	3	C/C/C/	C/C/C/	syn	None
332759	A	G	1	[]	['G21387_ANNO.vcf']	332759	gi|444893469|emb|AL123456.3|	A	G	5457.77	1/1:0,123:123:99:5486,373,0	1.0	123	A	G	228	1/1:255,255,0:0,114	1.0	114	A	G	5142.77	1/1:1,126:127:99:5171,372,0	0.992125984252	127	A	G	228	1/1:255,255,0:0,104	1.0	104	A	G	4435.77	1/1:0,101:101:99:4464,307,0	1.0	101	A	G	228	1/1:255,255,0:0,106	1.0	106	3	3	G/G/G/	G/G/G/	syn	None
332802	C	G	1	[]	['G21387_ANNO.vcf']	332802	gi|444893469|emb|AL123456.3|	C	G	3367.77	1/1:0,91:91:99:3396,274,0	1.0	91	C	G	228	1/1:255,255,0:0,87	1.0	87	C	G	3875.77	1/1:0,95:95:99:3904,286,0	1.0	95	C	G	228	1/1:255,247,0:0,82	1.0	82	C	G	2676.77	1/1:0,71:71:99:2705,214,0	1.0	71	C	G	228	1/1:255,241,0:0,80	1.0	80	3	3	G/G/G/	G/G/G/	nonSyn	G:A
332916	T	G	1	[]	['G21387_ANNO.vcf']	332916	gi|444893469|emb|AL123456.3|	T	G	2842.77	1/1:0,80:80:99:2871,240,0	1.0	80	T	G	228	1/1:255,211,0:0,70	1.0	70	T	G	3182.76	1/1:0,81:81:99:3211,244,0	1.0	81	T	G	228	1/1:255,199,0:0,66	1.0	66	T	G	2518.77	1/1:0,73:73:99:2547,219,0	1.0	73	T	G	228	1/1:255,181,0:0,60	1.0	60	3	3	G/G/G/	G/G/G/	nonSyn	N:T
332942	A	C	1	[]	['G21387_ANNO.vcf']	332942	gi|444893469|emb|AL123456.3|	A	C	4325.77	1/1:0,97:97:99:4354,292,0	1.0	97	A	C	228	1/1:255,255,0:0,89	1.0	89	A	C	4415.77	1/1:0,99:99:99:4444,298,0	1.0	99	A	C	228	1/1:255,238,0:0,79	1.0	79	A	C	4052.77	1/1:0,91:91:99:4081,274,0	1.0	91	A	C	228	1/1:255,229,0:0,76	1.0	76	3	3	C/C/C/	C/C/C/	nonSyn	D:E
332945	C	T	1	[]	['G21387_ANNO.vcf']	332945	gi|444893469|emb|AL123456.3|	C	T	4356.77	1/1:0,97:97:99:4385,295,0	1.0	97	C	T	228	1/1:255,255,0:0,88	1.0	88	C	T	4453.77	1/1:0,99:99:99:4482,301,0	1.0	99	C	T	228	1/1:255,238,0:0,79	1.0	79	C	T	4088.77	1/1:0,91:91:99:4117,277,0	1.0	91	C	T	228	1/1:255,229,0:0,76	1.0	76	3	3	T/T/T/	T/T/T/	syn	None
333086	A	G	1	[]	['G21387_ANNO.vcf']	333086	gi|444893469|emb|AL123456.3|	A	G	5276.77	1/1:0,143:143:99:5305,430,0	1.0	143	A	G	228	1/1:255,255,0:0,130	1.0	130	A	G	5765.77	1/1:0,146:146:99:5794,439,0	1.0	146	A	G	228	1/1:255,255,0:0,124	1.0	124	A	G	5265.77	1/1:0,143:143:99:5294,430,0	1.0	143	A	G	228	1/1:255,255,0:0,120	1.0	120	3	3	G/G/G/	G/G/G/	syn	None
761602	C	T	1	[]	['G21387_ANNO.vcf']	761602	gi|444893469|emb|AL123456.3|	C	T	4718.77	1/1:0,138:138:99:4747,415,0	1.0	138	C	T	228	1/1:255,255,0:0,121	1.0	121	C	T	4814.77	1/1:0,140:140:99:4843,421,0	1.0	140	C	T	228	1/1:255,255,0:0,121	1.0	121	C	T	4747.77	1/1:0,142:142:99:4776,427,0	1.0	142	C	T	228	1/1:255,255,0:0,114	1.0	114	3	3	T/T/T/	T/T/T/	nonSyn	A:V
1673432	T	C	1	[]	['G21387_ANNO.vcf']	1673432	gi|444893469|emb|AL123456.3|	T	C	6997.77	1/1:2,183:185:99:7026,507,0	0.989189189189	185	T	C	228	1/1:255,255,0:1,173	0.994252873563	174	T	C	7609.77	1/1:2,187:189:99:7638,519,0	0.989417989418	189	T	C	228	1/1:255,255,0:1,168	0.994082840237	169	T	C	7100.77	1/1:2,186:188:99:7129,516,0	0.989361702128	188	T	C	228	1/1:255,255,0:1,154	0.993548387097	155	3	3	C/C/C/	C/C/C/
1889719	C	T	1	[]	['G21387_ANNO.vcf']	1889719	gi|444893469|emb|AL123456.3|	C	T	4996.77	1/1:0,147:147:99:5025,442,0	1.0	147	C	T	228	1/1:255,255,0:0,130	1.0	130	C	T	5224.77	1/1:0,153:153:99:5253,460,0	1.0	153	C	T	228	1/1:255,255,0:0,127	1.0	127	C	T	5073.77	1/1:0,153:153:99:5102,460,0	1.0	153	C	T	228	1/1:255,255,0:0,120	1.0	120	3	3	T/T/T/	T/T/T/	nonSyn	A:V
2427477	G	T	1	[]	['G21387_ANNO.vcf']	2427477	gi|444893469|emb|AL123456.3|	G	T	1808.77	1/1:0,54:54:99:1837,162,0	1.0	54	G	T	228	1/1:255,132,0:0,44	1.0	44	G	T	1681.77	1/1:0,49:49:99:1710,147,0	1.0	49	G	T	228	1/1:255,126,0:0,42	1.0	42	G	T	1733.77	1/1:0,52:52:99:1762,156,0	1.0	52	G	T	228	1/1:255,120,0:0,40	1.0	40	3	3	T/T/T/	T/T/T/	syn	None
4338645	C	A	1	[]	['G21387_ANNO.vcf']	4338645	gi|444893469|emb|AL123456.3|	C	A	8914.77	1/1:0,255:255:99:8943,767,0	1.0	255	C	A	228	1/1:255,255,0:0,235	1.0	235	C	A	9217.77	1/1:0,257:257:99:9246,773,0	1.0	257	C	A	228	1/1:255,255,0:0,206	1.0	206	C	A	9133.77	1/1:0,260:260:99:9162,782,0	1.0	260	C	A	228	1/1:255,255,0:0,194	1.0	194	3	3	A/A/A/	A/A/A/
4389215	G	A	1	[]	['G21387_ANNO.vcf']	4389215	gi|444893469|emb|AL123456.3|	G	A	5826.77	1/1:0,179:179:99:5855,538,0	1.0	179	G	A	228	1/1:255,255,0:0,173	1.0	173	G	A	6124.77	1/1:0,183:183:99:6153,550,0	1.0	183	G	A	228	1/1:255,255,0:0,154	1.0	154	G	A	5877.77	1/1:0,182:182:99:5906,547,0	1.0	182	G	A	228	1/1:255,255,0:0,150	1.0	150	3	3	A/A/A/	A/A/A/	syn	None
890	A	C	1	[]	['G21387_ANNO.vcf']	890	gi|444893469|emb|AL123456.3|	A	C	4811.77	0/1:45,142:187:99:4840,0,1091	0.75935828877	187	A	C	221	0/1:255,0,157:45,130	0.742857142857	175	A	C	5299.77	0/1:44,144:188:99:5328,0,1092	0.765957446809	188	A	C	221	0/1:255,0,167:44,126	0.741176470588	170	A	C	4948.77	0/1:45,145:190:99:4977,0,1039	0.763157894737	190	A	C	221	0/1:255,0,162:40,112	0.736842105263	152	3	3	C/C/C/	C/C/C/	nonSyn	N:T
1543405	G	A	1	[]	['G21387_ANNO.vcf']	1543405	gi|444893469|emb|AL123456.3|	G	A	3097.77	0/1:50,102:152:99:3126,0,1455	0.671052631579	152	G	A	222	0/1:255,0,190:24,58	0.707317073171	82	G	A	3159.77	0/1:50,103:153:99:3188,0,1637	0.673202614379	153	G	A	222	0/1:255,0,200:23,54	0.701298701299	77	G	A	3055.77	0/1:50,102:152:99:3084,0,1498	0.671052631579	152	G	A	222	0/1:255,0,219:24,52	0.684210526316	76	3	3	A/A/A/	A/A/A/	nonSyn	R:H
G21376_vs_G21388	5
G21376_unique	1
pos	ref	mut	fileCount	filesA	filesB	pos	chromosome	ref_BWA_GATK	mut_BWA_GATK	qual_BWA_GATK	info_BWA_GATK	hetero_freq_BWA_GATK	num_Reads_BWA_GATK	ref_BWA_SAMTOOLS	mut_BWA_SAMTOOLS	qual_BWA_SAMTOOLS	info_BWA_SAMTOOLS	hetero_freq_BWA_SAMTOOLS	num_Reads_BWA_SAMTOOLS	ref_NOVO_GATK	mut_NOVO_GATK	qual_NOVO_GATK	info_NOVO_GATK	hetero_freq_NOVO_GATK	num_Reads_NOVO_GATK	ref_NOVO_SAMTOOLS	mut_NOVO_SAMTOOLS	qual_NOVO_SAMTOOLS	info_NOVO_SAMTOOLS	hetero_freq_NOVO_SAMTOOLS	num_Reads_NOVO_SAMTOOLS	ref_SMALT_GATK	mut_SMALT_GATK	qual_SMALT_GATK	info_SMALT_GATK	hetero_freq_SMALT_GATK	num_Reads_SMALT_GATK	ref_SMALT_SAMTOOLS	mut_SMALT_SAMTOOLS	qual_SMALT_SAMTOOLS	info_SMALT_SAMTOOLS	hetero_freq_SMALT_SAMTOOLS	num_Reads_SMALT_SAMTOOLS	mapper_sum_GATK	mapper_sum_SAMTOOLS	mut_per_mapper_GATK	mut_per_mapper_SAMTOOLS	AA_change_type_BWA_GATK	AA_change_BWA_GATK
3583539	A	G	1	['G21376_ANNO.vcf']	[]	3583539	gi|444893469|emb|AL123456.3|	A	G	5226.77	1/1:0,134:134:99:5255,403,0	1.0	134	A	G	228	1/1:255,255,0:0,126	1.0	126	A	G	5425.77	1/1:0,128:128:99:5454,385,0	1.0	128	A	G	228	1/1:255,255,0:0,117	1.0	117	A	G	5462.77	1/1:0,134:134:99:5491,403,0	1.0	134	A	G	228	1/1:255,255,0:0,96	1.0	96	3	3	G/G/G/	G/G/G/	syn	None
213471	G	T	1	['G21376_ANNO.vcf']	[]	213471	gi|444893469|emb|AL123456.3|	G	T	791.77	0/1:75,30:105:99:820,0,2640	0.285714285714	105	G	T	192	0/1:225,0,255:72,31	0.300970873786	103	G	T	818.77	0/1:75,31:106:99:847,0,2816	0.292452830189	106	G	T	216	0/1:250,0,255:73,31	0.298076923077	104	G	T	831.77	0/1:75,32:107:99:860,0,2657	0.299065420561	107	G	T	177	0/1:211,0,255:56,24	0.3	80	3	3	T/T/T/	T/T/T/	nonSyn	L:M
3957327	C	T	1	['G21376_ANNO.vcf']	[]	3957327	gi|444893469|emb|AL123456.3|	C	T	5296.77	1/1:11,167:178:99:5325,119,0	0.938202247191	178	C	T	228	1/1:255,169,0:10,153	0.938650306748	163	C	T	5389.77	1/1:11,165:176:86:5418,86,0	0.9375	176	C	T	228	1/1:255,134,0:10,147	0.936305732484	157	C	T	5336.77	1/1:11,168:179:99:5365,120,0	0.938547486034	179	C	T	228	1/1:255,153,0:8,134	0.943661971831	142	3	3	T/T/T/	T/T/T/	nonSyn	W:*
G21388_unique	4
pos	ref	mut	fileCount	filesA	filesB	pos	chromosome	ref_BWA_GATK	mut_BWA_GATK	qual_BWA_GATK	info_BWA_GATK	hetero_freq_BWA_GATK	num_Reads_BWA_GATK	ref_BWA_SAMTOOLS	mut_BWA_SAMTOOLS	qual_BWA_SAMTOOLS	info_BWA_SAMTOOLS	hetero_freq_BWA_SAMTOOLS	num_Reads_BWA_SAMTOOLS	ref_NOVO_GATK	mut_NOVO_GATK	qual_NOVO_GATK	info_NOVO_GATK	hetero_freq_NOVO_GATK	num_Reads_NOVO_GATK	ref_NOVO_SAMTOOLS	mut_NOVO_SAMTOOLS	qual_NOVO_SAMTOOLS	info_NOVO_SAMTOOLS	hetero_freq_NOVO_SAMTOOLS	num_Reads_NOVO_SAMTOOLS	ref_SMALT_GATK	mut_SMALT_GATK	qual_SMALT_GATK	info_SMALT_GATK	hetero_freq_SMALT_GATK	num_Reads_SMALT_GATK	ref_SMALT_SAMTOOLS	mut_SMALT_SAMTOOLS	qual_SMALT_SAMTOOLS	info_SMALT_SAMTOOLS	hetero_freq_SMALT_SAMTOOLS	num_Reads_SMALT_SAMTOOLS	mapper_sum_GATK	mapper_sum_SAMTOOLS	mut_per_mapper_GATK	mut_per_mapper_SAMTOOLS	AA_change_type_BWA_GATK	AA_change_BWA_GATK
5077	T	TC	1	[]	['G21388_ANNO.vcf']	5077	gi|444893469|emb|AL123456.3|	T	TC	6591.73	1/1:0,164:164:99:6629,538,0	1.0	164	TC	TCC	228	1/1:255,255,0:0,161	1.0	161	T	TC	6526.73	1/1:0,162:162:99:6564,532,0	1.0	162	TC	TCC	228	1/1:255,255,0:0,149	1.0	149	T	TC	6521.73	1/1:0,162:162:99:6559,532,0	1.0	162	TC	TCC	228	1/1:255,255,0:0,138	1.0	138	3	3	TC/TC/TC/	TCC/TCC/TCC/
735449	A	AGG	1	[]	['G21388_ANNO.vcf']	735449	gi|444893469|emb|AL123456.3|	A	AGG	5390.73	1/1:0,126:126:99:5428,379,0	1.0	126	AGGG	AGGGGG	228	1/1:255,255,0:0,128	1.0	128	A	AGG	5438.73	1/1:0,127:127:99:5476,382,0	1.0	127	AGGG	AGGGGG	228	1/1:255,255,0:0,116	1.0	116	A	AGG	5481.73	1/1:0,128:128:99:5519,385,0	1.0	128	AGGG	AGGGGG	228	1/1:255,255,0:0,95	1.0	95	3	3	AGG/AGG/AGG/	AGGGGG/AGGGGG/AGGGGG/	INDEL	INDEL
757511	G	A	1	[]	['G21388_ANNO.vcf']	757511	gi|444893469|emb|AL123456.3|	G	A	6182.77	1/1:0,181:181:99:6211,544,0	1.0	181	G	A	228	1/1:255,255,0:0,167	1.0	167	G	A	6198.77	1/1:0,179:179:99:6227,538,0	1.0	179	G	A	228	1/1:255,255,0:0,165	1.0	165	G	A	6315.77	1/1:0,183:183:99:6344,550,0	1.0	183	G	A	228	1/1:255,255,0:0,145	1.0	145	3	3	A/A/A/	A/A/A/	nonSyn	G:R
2383141	T	G	1	[]	['G21388_ANNO.vcf']	2383141	gi|444893469|emb|AL123456.3|	T	G	4875.77	1/1:0,129:129:99:4904,388,0	1.0	129	T	G	228	1/1:255,255,0:0,117	1.0	117	T	G	5337.77	1/1:0,130:130:99:5366,391,0	1.0	130	T	G	228	1/1:255,255,0:0,104	1.0	104	T	G	5136.77	1/1:0,130:130:99:5165,391,0	1.0	130	T	G	228	1/1:255,255,0:0,94	1.0	94	3	3	G/G/G/	G/G/G/	nonSyn	Y:S
758	A	C	1	[]	['G21388_ANNO.vcf']	758	gi|444893469|emb|AL123456.3|	A	C	3175.77	0/1:67,94:161:99:3204,0,1852	0.583850931677	161	A	C	222	0/1:255,0,255:63,89	0.585526315789	152	A	C	3524.77	0/1:73,98:171:99:3553,0,1970	0.573099415205	171	A	C	222	0/1:255,0,255:66,89	0.574193548387	155	A	C	3317.77	0/1:73,98:171:99:3346,0,1985	0.573099415205	171	A	C	222	0/1:255,0,255:56,77	0.578947368421	133	3	3	C/C/C/	C/C/C/	nonSyn	D:A
2075088	A	G	1	[]	['G21388_ANNO.vcf']	2075088	gi|444893469|emb|AL123456.3|	A	G	580.77	0/1:115,26:141:99:609,0,3581	0.184397163121	141	A	G	107	0/1:142,0,255:112,24	0.176470588235	136	A	G	690.77	0/1:122,28:150:99:719,0,3807	0.186666666667	150	A	G	133	0/1:168,0,255:114,22	0.161764705882	136	A	G	653.77	0/1:120,28:148:99:682,0,3688	0.189189189189	148	A	G	149	0/1:183,0,255:103,24	0.188976377953	127	3	3	G/G/G/	G/G/G/	nonSyn	Y:C
G21376_vs_G21389	6
G21376_unique	2
pos	ref	mut	fileCount	filesA	filesB	pos	chromosome	ref_BWA_GATK	mut_BWA_GATK	qual_BWA_GATK	info_BWA_GATK	hetero_freq_BWA_GATK	num_Reads_BWA_GATK	ref_BWA_SAMTOOLS	mut_BWA_SAMTOOLS	qual_BWA_SAMTOOLS	info_BWA_SAMTOOLS	hetero_freq_BWA_SAMTOOLS	num_Reads_BWA_SAMTOOLS	ref_NOVO_GATK	mut_NOVO_GATK	qual_NOVO_GATK	info_NOVO_GATK	hetero_freq_NOVO_GATK	num_Reads_NOVO_GATK	ref_NOVO_SAMTOOLS	mut_NOVO_SAMTOOLS	qual_NOVO_SAMTOOLS	info_NOVO_SAMTOOLS	hetero_freq_NOVO_SAMTOOLS	num_Reads_NOVO_SAMTOOLS	ref_SMALT_GATK	mut_SMALT_GATK	qual_SMALT_GATK	info_SMALT_GATK	hetero_freq_SMALT_GATK	num_Reads_SMALT_GATK	ref_SMALT_SAMTOOLS	mut_SMALT_SAMTOOLS	qual_SMALT_SAMTOOLS	info_SMALT_SAMTOOLS	hetero_freq_SMALT_SAMTOOLS	num_Reads_SMALT_SAMTOOLS	mapper_sum_GATK	mapper_sum_SAMTOOLS	mut_per_mapper_GATK	mut_per_mapper_SAMTOOLS	AA_change_type_BWA_GATK	AA_change_BWA_GATK
759939	C	T	1	['G21376_ANNO.vcf']	[]	759939	gi|444893469|emb|AL123456.3|	C	T	4043.77	1/1:0,116:116:99:4072,349,0	1.0	116	C	T	228	1/1:255,255,0:0,110	1.0	110	C	T	4239.77	1/1:0,116:116:99:4268,349,0	1.0	116	C	T	228	1/1:255,255,0:0,94	1.0	94	C	T	4183.77	1/1:0,118:118:99:4212,355,0	1.0	118	C	T	228	1/1:255,247,0:0,82	1.0	82	3	3	T/T/T/	T/T/T/	nonSyn	P:S
3583539	A	G	1	['G21376_ANNO.vcf']	[]	3583539	gi|444893469|emb|AL123456.3|	A	G	5226.77	1/1:0,134:134:99:5255,403,0	1.0	134	A	G	228	1/1:255,255,0:0,126	1.0	126	A	G	5425.77	1/1:0,128:128:99:5454,385,0	1.0	128	A	G	228	1/1:255,255,0:0,117	1.0	117	A	G	5462.77	1/1:0,134:134:99:5491,403,0	1.0	134	A	G	228	1/1:255,255,0:0,96	1.0	96	3	3	G/G/G/	G/G/G/	syn	None
213471	G	T	1	['G21376_ANNO.vcf']	[]	213471	gi|444893469|emb|AL123456.3|	G	T	791.77	0/1:75,30:105:99:820,0,2640	0.285714285714	105	G	T	192	0/1:225,0,255:72,31	0.300970873786	103	G	T	818.77	0/1:75,31:106:99:847,0,2816	0.292452830189	106	G	T	216	0/1:250,0,255:73,31	0.298076923077	104	G	T	831.77	0/1:75,32:107:99:860,0,2657	0.299065420561	107	G	T	177	0/1:211,0,255:56,24	0.3	80	3	3	T/T/T/	T/T/T/	nonSyn	L:M
3957327	C	T	1	['G21376_ANNO.vcf']	[]	3957327	gi|444893469|emb|AL123456.3|	C	T	5296.77	1/1:11,167:178:99:5325,119,0	0.938202247191	178	C	T	228	1/1:255,169,0:10,153	0.938650306748	163	C	T	5389.77	1/1:11,165:176:86:5418,86,0	0.9375	176	C	T	228	1/1:255,134,0:10,147	0.936305732484	157	C	T	5336.77	1/1:11,168:179:99:5365,120,0	0.938547486034	179	C	T	228	1/1:255,153,0:8,134	0.943661971831	142	3	3	T/T/T/	T/T/T/	nonSyn	W:*
G21389_unique	4
pos	ref	mut	fileCount	filesA	filesB	pos	chromosome	ref_BWA_GATK	mut_BWA_GATK	qual_BWA_GATK	info_BWA_GATK	hetero_freq_BWA_GATK	num_Reads_BWA_GATK	ref_BWA_SAMTOOLS	mut_BWA_SAMTOOLS	qual_BWA_SAMTOOLS	info_BWA_SAMTOOLS	hetero_freq_BWA_SAMTOOLS	num_Reads_BWA_SAMTOOLS	ref_NOVO_GATK	mut_NOVO_GATK	qual_NOVO_GATK	info_NOVO_GATK	hetero_freq_NOVO_GATK	num_Reads_NOVO_GATK	ref_NOVO_SAMTOOLS	mut_NOVO_SAMTOOLS	qual_NOVO_SAMTOOLS	info_NOVO_SAMTOOLS	hetero_freq_NOVO_SAMTOOLS	num_Reads_NOVO_SAMTOOLS	ref_SMALT_GATK	mut_SMALT_GATK	qual_SMALT_GATK	info_SMALT_GATK	hetero_freq_SMALT_GATK	num_Reads_SMALT_GATK	ref_SMALT_SAMTOOLS	mut_SMALT_SAMTOOLS	qual_SMALT_SAMTOOLS	info_SMALT_SAMTOOLS	hetero_freq_SMALT_SAMTOOLS	num_Reads_SMALT_SAMTOOLS	mapper_sum_GATK	mapper_sum_SAMTOOLS	mut_per_mapper_GATK	mut_per_mapper_SAMTOOLS	AA_change_type_BWA_GATK	AA_change_BWA_GATK
761602	C	T	1	[]	['G21389_ANNO.vcf']	761602	gi|444893469|emb|AL123456.3|	C	T	4652.77	1/1:0,147:147:99:4681,441,0	1.0	147	C	T	228	1/1:255,255,0:0,131	1.0	131	C	T	4746.77	1/1:0,146:146:99:4775,439,0	1.0	146	C	T	228	1/1:255,255,0:0,126	1.0	126	C	T	4750.77	1/1:0,147:147:99:4779,442,0	1.0	147	C	T	228	1/1:255,255,0:0,123	1.0	123	3	3	T/T/T/	T/T/T/	nonSyn	A:V
1681531	C	T	1	[]	['G21389_ANNO.vcf']	1681531	gi|444893469|emb|AL123456.3|	C	T	3863.77	1/1:0,141:141:99:3892,422,0	1.0	141	C	T	228	1/1:255,255,0:0,126	1.0	126	C	T	3923.77	1/1:0,142:142:99:3952,426,0	1.0	142	C	T	228	1/1:255,255,0:0,125	1.0	125	C	T	3929.77	1/1:0,143:143:99:3958,428,0	1.0	143	C	T	228	1/1:255,255,0:0,123	1.0	123	3	3	T/T/T/	T/T/T/	nonSyn	E:K
4338645	C	A	1	[]	['G21389_ANNO.vcf']	4338645	gi|444893469|emb|AL123456.3|	C	A	6204.77	1/1:0,187:187:99:6233,562,0	1.0	187	C	A	228	1/1:255,255,0:0,171	1.0	171	C	A	6663.77	1/1:0,195:195:99:6692,586,0	1.0	195	C	A	228	1/1:255,255,0:0,151	1.0	151	C	A	6685.77	1/1:0,199:199:99:6714,598,0	1.0	199	C	A	228	1/1:255,255,0:0,150	1.0	150	3	3	A/A/A/	A/A/A/
4389215	G	A	1	[]	['G21389_ANNO.vcf']	4389215	gi|444893469|emb|AL123456.3|	G	A	4289.77	1/1:0,145:145:99:4318,435,0	1.0	145	G	A	228	1/1:255,255,0:0,138	1.0	138	G	A	4803.77	1/1:0,156:156:99:4832,468,0	1.0	156	G	A	228	1/1:255,255,0:0,124	1.0	124	G	A	4620.77	1/1:0,153:153:99:4649,459,0	1.0	153	G	A	228	1/1:255,255,0:0,127	1.0	127	3	3	A/A/A/	A/A/A/	syn	None
G21376_vs_G21390	13
G21376_unique	2
pos	ref	mut	fileCount	filesA	filesB	pos	chromosome	ref_BWA_GATK	mut_BWA_GATK	qual_BWA_GATK	info_BWA_GATK	hetero_freq_BWA_GATK	num_Reads_BWA_GATK	ref_BWA_SAMTOOLS	mut_BWA_SAMTOOLS	qual_BWA_SAMTOOLS	info_BWA_SAMTOOLS	hetero_freq_BWA_SAMTOOLS	num_Reads_BWA_SAMTOOLS	ref_NOVO_GATK	mut_NOVO_GATK	qual_NOVO_GATK	info_NOVO_GATK	hetero_freq_NOVO_GATK	num_Reads_NOVO_GATK	ref_NOVO_SAMTOOLS	mut_NOVO_SAMTOOLS	qual_NOVO_SAMTOOLS	info_NOVO_SAMTOOLS	hetero_freq_NOVO_SAMTOOLS	num_Reads_NOVO_SAMTOOLS	ref_SMALT_GATK	mut_SMALT_GATK	qual_SMALT_GATK	info_SMALT_GATK	hetero_freq_SMALT_GATK	num_Reads_SMALT_GATK	ref_SMALT_SAMTOOLS	mut_SMALT_SAMTOOLS	qual_SMALT_SAMTOOLS	info_SMALT_SAMTOOLS	hetero_freq_SMALT_SAMTOOLS	num_Reads_SMALT_SAMTOOLS	mapper_sum_GATK	mapper_sum_SAMTOOLS	mut_per_mapper_GATK	mut_per_mapper_SAMTOOLS	AA_change_type_BWA_GATK	AA_change_BWA_GATK
3086208	G	T	1	['G21376_ANNO.vcf']	[]	3086208	gi|444893469|emb|AL123456.3|	G	T	5426.77	1/1:0,152:152:99:5455,457,0	1.0	152	G	T	228	1/1:255,255,0:0,147	1.0	147	G	T	5511.77	1/1:1,150:151:99:5540,418,0	0.993377483444	151	G	T	228	1/1:255,255,0:0,138	1.0	138	G	T	5448.77	1/1:1,152:153:99:5477,450,0	0.993464052288	153	G	T	228	1/1:255,255,0:0,115	1.0	115	3	3	T/T/T/	T/T/T/
3583539	A	G	1	['G21376_ANNO.vcf']	[]	3583539	gi|444893469|emb|AL123456.3|	A	G	5226.77	1/1:0,134:134:99:5255,403,0	1.0	134	A	G	228	1/1:255,255,0:0,126	1.0	126	A	G	5425.77	1/1:0,128:128:99:5454,385,0	1.0	128	A	G	228	1/1:255,255,0:0,117	1.0	117	A	G	5462.77	1/1:0,134:134:99:5491,403,0	1.0	134	A	G	228	1/1:255,255,0:0,96	1.0	96	3	3	G/G/G/	G/G/G/	syn	None
213471	G	T	1	['G21376_ANNO.vcf']	[]	213471	gi|444893469|emb|AL123456.3|	G	T	791.77	0/1:75,30:105:99:820,0,2640	0.285714285714	105	G	T	192	0/1:225,0,255:72,31	0.300970873786	103	G	T	818.77	0/1:75,31:106:99:847,0,2816	0.292452830189	106	G	T	216	0/1:250,0,255:73,31	0.298076923077	104	G	T	831.77	0/1:75,32:107:99:860,0,2657	0.299065420561	107	G	T	177	0/1:211,0,255:56,24	0.3	80	3	3	T/T/T/	T/T/T/	nonSyn	L:M
3957327	C	T	1	['G21376_ANNO.vcf']	[]	3957327	gi|444893469|emb|AL123456.3|	C	T	5296.77	1/1:11,167:178:99:5325,119,0	0.938202247191	178	C	T	228	1/1:255,169,0:10,153	0.938650306748	163	C	T	5389.77	1/1:11,165:176:86:5418,86,0	0.9375	176	C	T	228	1/1:255,134,0:10,147	0.936305732484	157	C	T	5336.77	1/1:11,168:179:99:5365,120,0	0.938547486034	179	C	T	228	1/1:255,153,0:8,134	0.943661971831	142	3	3	T/T/T/	T/T/T/	nonSyn	W:*
G21390_unique	11
pos	ref	mut	fileCount	filesA	filesB	pos	chromosome	ref_BWA_GATK	mut_BWA_GATK	qual_BWA_GATK	info_BWA_GATK	hetero_freq_BWA_GATK	num_Reads_BWA_GATK	ref_BWA_SAMTOOLS	mut_BWA_SAMTOOLS	qual_BWA_SAMTOOLS	info_BWA_SAMTOOLS	hetero_freq_BWA_SAMTOOLS	num_Reads_BWA_SAMTOOLS	ref_NOVO_GATK	mut_NOVO_GATK	qual_NOVO_GATK	info_NOVO_GATK	hetero_freq_NOVO_GATK	num_Reads_NOVO_GATK	ref_NOVO_SAMTOOLS	mut_NOVO_SAMTOOLS	qual_NOVO_SAMTOOLS	info_NOVO_SAMTOOLS	hetero_freq_NOVO_SAMTOOLS	num_Reads_NOVO_SAMTOOLS	ref_SMALT_GATK	mut_SMALT_GATK	qual_SMALT_GATK	info_SMALT_GATK	hetero_freq_SMALT_GATK	num_Reads_SMALT_GATK	ref_SMALT_SAMTOOLS	mut_SMALT_SAMTOOLS	qual_SMALT_SAMTOOLS	info_SMALT_SAMTOOLS	hetero_freq_SMALT_SAMTOOLS	num_Reads_SMALT_SAMTOOLS	mapper_sum_GATK	mapper_sum_SAMTOOLS	mut_per_mapper_GATK	mut_per_mapper_SAMTOOLS	AA_change_type_BWA_GATK	AA_change_BWA_GATK
7581	G	A	1	[]	['G21390_ANNO.vcf']	7581	gi|444893469|emb|AL123456.3|	G	A	4521.77	1/1:0,103:103:99:4550,310,0	1.0	103	G	A	228	1/1:255,255,0:0,94	1.0	94	G	A	4730.77	1/1:0,108:108:99:4759,325,0	1.0	108	G	A	228	1/1:255,238,0:0,79	1.0	79	G	A	4760.77	1/1:0,109:109:99:4789,328,0	1.0	109	G	A	228	1/1:255,235,0:0,78	1.0	78	3	3	A/A/A/	A/A/A/	nonSyn	D:N
152017	C	G	1	[]	['G21390_ANNO.vcf']	152017	gi|444893469|emb|AL123456.3|	C	G	5556.77	1/1:0,155:155:99:5585,466,0	1.0	155	C	G	228	1/1:255,255,0:0,135	1.0	135	C	G	6138.77	1/1:0,158:158:99:6167,475,0	1.0	158	C	G	228	1/1:255,255,0:0,130	1.0	130	C	G	5620.77	1/1:0,156:156:99:5649,469,0	1.0	156	C	G	228	1/1:255,255,0:0,130	1.0	130	3	3	G/G/G/	G/G/G/	nonSyn	S:R
1083953	T	TCCG	1	[]	['G21390_ANNO.vcf']	1083953	gi|444893469|emb|AL123456.3|	T	TCCG	6172.73	1/1:0,134:134:99:6210,415,0	1.0	134	TCCG	TCCGCCG	228	1/1:255,255,0:0,132	1.0	132	T	TCCG	6318.73	1/1:0,138:138:99:6356,427,0	1.0	138	TCCG	TCCGCCG	228	1/1:255,255,0:0,123	1.0	123	T	TCCG	6228.73	1/1:0,136:136:99:6266,421,0	1.0	136	TCCG	TCCGCCG	228	1/1:255,255,0:0,114	1.0	114	3	3	TCCG/TCCG/TCCG/	TCCGCCG/TCCGCCG/TCCGCCG/	INDEL	INDEL
1841648	C	T	1	[]	['G21390_ANNO.vcf']	1841648	gi|444893469|emb|AL123456.3|	C	T	5386.77	1/1:0,150:150:99:5415,451,0	1.0	150	C	T	228	1/1:255,255,0:0,136	1.0	136	C	T	5697.77	1/1:0,158:158:99:5726,475,0	1.0	158	C	T	228	1/1:255,255,0:0,138	1.0	138	C	T	5519.77	1/1:0,157:157:99:5548,472,0	1.0	157	C	T	228	1/1:255,255,0:0,131	1.0	131	3	3	T/T/T/	T/T/T/	nonSyn	V:M
2335567	C	T	1	[]	['G21390_ANNO.vcf']	2335567	gi|444893469|emb|AL123456.3|	C	T	5253.77	1/1:0,145:145:99:5282,436,0	1.0	145	C	T	228	1/1:255,255,0:0,131	1.0	131	C	T	5498.77	1/1:0,151:151:99:5527,454,0	1.0	151	C	T	228	1/1:255,255,0:0,126	1.0	126	C	T	5320.77	1/1:0,152:152:99:5349,457,0	1.0	152	C	T	228	1/1:255,255,0:0,121	1.0	121	3	3	T/T/T/	T/T/T/	syn	None
2571813	G	A	1	[]	['G21390_ANNO.vcf']	2571813	gi|444893469|emb|AL123456.3|	G	A	4093.77	1/1:0,117:117:99:4122,351,0	1.0	117	G	A	228	1/1:255,255,0:0,102	1.0	102	G	A	4371.77	1/1:0,125:125:99:4400,375,0	1.0	125	G	A	228	1/1:255,255,0:0,100	1.0	100	G	A	4124.77	1/1:0,122:122:99:4153,366,0	1.0	122	G	A	228	1/1:255,255,0:0,98	1.0	98	3	3	A/A/A/	A/A/A/	syn	None
2677942	G	A	1	[]	['G21390_ANNO.vcf']	2677942	gi|444893469|emb|AL123456.3|	G	A	3732.77	1/1:0,105:105:99:3761,315,0	1.0	105	G	A	228	1/1:255,255,0:0,96	1.0	96	G	A	4131.77	1/1:0,114:114:99:4160,342,0	1.0	114	G	A	228	1/1:255,255,0:0,97	1.0	97	G	A	3712.77	1/1:0,107:107:99:3741,321,0	1.0	107	G	A	228	1/1:255,255,0:0,91	1.0	91	3	3	A/A/A/	A/A/A/	nonSyn	G:S
3449286	G	A	1	[]	['G21390_ANNO.vcf']	3449286	gi|444893469|emb|AL123456.3|	G	A	4423.77	1/1:0,134:134:99:4452,403,0	1.0	134	G	A	228	1/1:255,255,0:0,109	1.0	109	G	A	4852.77	1/1:0,140:140:99:4881,421,0	1.0	140	G	A	228	1/1:255,255,0:0,102	1.0	102	G	A	4715.77	1/1:0,140:140:99:4744,421,0	1.0	140	G	A	228	1/1:255,255,0:0,98	1.0	98	3	3	A/A/A/	A/A/A/	nonSyn	W:*
4243222	C	A	1	[]	['G21390_ANNO.vcf']	4243222	gi|444893469|emb|AL123456.3|	C	A	3837.77	1/1:0,109:109:99:3866,328,0	1.0	109	C	A	228	1/1:255,255,0:0,93	1.0	93	C	A	4088.77	1/1:0,114:114:99:4117,343,0	1.0	114	C	A	228	1/1:255,255,0:0,85	1.0	85	C	A	3861.77	1/1:0,112:112:99:3890,337,0	1.0	112	C	A	228	1/1:255,253,0:0,84	1.0	84	3	3	A/A/A/	A/A/A/
4247729	G	A	1	[]	['G21390_ANNO.vcf']	4247729	gi|444893469|emb|AL123456.3|	G	A	4763.77	1/1:0,136:136:99:4792,409,0	1.0	136	G	A	228	1/1:255,255,0:0,120	1.0	120	G	A	5134.77	1/1:0,145:145:99:5163,436,0	1.0	145	G	A	228	1/1:255,255,0:0,121	1.0	121	G	A	5039.77	1/1:0,146:146:99:5068,439,0	1.0	146	G	A	228	1/1:255,255,0:0,118	1.0	118	3	3	A/A/A/	A/A/A/	nonSyn	G:S
4326538	C	CA	1	[]	['G21390_ANNO.vcf']	4326538	gi|444893469|emb|AL123456.3|	C	CA	6002.73	1/1:0,162:162:99:6040,490,0	1.0	162	CA	CAA	228	1/1:255,255,0:0,150	1.0	150	C	CA	6068.73	1/1:0,163:163:99:6106,493,0	1.0	163	CA	CAA	228	1/1:255,255,0:0,145	1.0	145	C	CA	6101.73	1/1:0,164:164:99:6139,496,0	1.0	164	CA	CAA	228	1/1:255,255,0:0,137	1.0	137	3	3	CA/CA/CA/	CAA/CAA/CAA/	INDEL	INDEL
G21376_vs_G21391	5
G21376_unique	1
pos	ref	mut	fileCount	filesA	filesB	pos	chromosome	ref_BWA_GATK	mut_BWA_GATK	qual_BWA_GATK	info_BWA_GATK	hetero_freq_BWA_GATK	num_Reads_BWA_GATK	ref_BWA_SAMTOOLS	mut_BWA_SAMTOOLS	qual_BWA_SAMTOOLS	info_BWA_SAMTOOLS	hetero_freq_BWA_SAMTOOLS	num_Reads_BWA_SAMTOOLS	ref_NOVO_GATK	mut_NOVO_GATK	qual_NOVO_GATK	info_NOVO_GATK	hetero_freq_NOVO_GATK	num_Reads_NOVO_GATK	ref_NOVO_SAMTOOLS	mut_NOVO_SAMTOOLS	qual_NOVO_SAMTOOLS	info_NOVO_SAMTOOLS	hetero_freq_NOVO_SAMTOOLS	num_Reads_NOVO_SAMTOOLS	ref_SMALT_GATK	mut_SMALT_GATK	qual_SMALT_GATK	info_SMALT_GATK	hetero_freq_SMALT_GATK	num_Reads_SMALT_GATK	ref_SMALT_SAMTOOLS	mut_SMALT_SAMTOOLS	qual_SMALT_SAMTOOLS	info_SMALT_SAMTOOLS	hetero_freq_SMALT_SAMTOOLS	num_Reads_SMALT_SAMTOOLS	mapper_sum_GATK	mapper_sum_SAMTOOLS	mut_per_mapper_GATK	mut_per_mapper_SAMTOOLS	AA_change_type_BWA_GATK	AA_change_BWA_GATK
3583539	A	G	1	['G21376_ANNO.vcf']	[]	3583539	gi|444893469|emb|AL123456.3|	A	G	5226.77	1/1:0,134:134:99:5255,403,0	1.0	134	A	G	228	1/1:255,255,0:0,126	1.0	126	A	G	5425.77	1/1:0,128:128:99:5454,385,0	1.0	128	A	G	228	1/1:255,255,0:0,117	1.0	117	A	G	5462.77	1/1:0,134:134:99:5491,403,0	1.0	134	A	G	228	1/1:255,255,0:0,96	1.0	96	3	3	G/G/G/	G/G/G/	syn	None
213471	G	T	1	['G21376_ANNO.vcf']	[]	213471	gi|444893469|emb|AL123456.3|	G	T	791.77	0/1:75,30:105:99:820,0,2640	0.285714285714	105	G	T	192	0/1:225,0,255:72,31	0.300970873786	103	G	T	818.77	0/1:75,31:106:99:847,0,2816	0.292452830189	106	G	T	216	0/1:250,0,255:73,31	0.298076923077	104	G	T	831.77	0/1:75,32:107:99:860,0,2657	0.299065420561	107	G	T	177	0/1:211,0,255:56,24	0.3	80	3	3	T/T/T/	T/T/T/	nonSyn	L:M
3957327	C	T	1	['G21376_ANNO.vcf']	[]	3957327	gi|444893469|emb|AL123456.3|	C	T	5296.77	1/1:11,167:178:99:5325,119,0	0.938202247191	178	C	T	228	1/1:255,169,0:10,153	0.938650306748	163	C	T	5389.77	1/1:11,165:176:86:5418,86,0	0.9375	176	C	T	228	1/1:255,134,0:10,147	0.936305732484	157	C	T	5336.77	1/1:11,168:179:99:5365,120,0	0.938547486034	179	C	T	228	1/1:255,153,0:8,134	0.943661971831	142	3	3	T/T/T/	T/T/T/	nonSyn	W:*
G21391_unique	4
pos	ref	mut	fileCount	filesA	filesB	pos	chromosome	ref_BWA_GATK	mut_BWA_GATK	qual_BWA_GATK	info_BWA_GATK	hetero_freq_BWA_GATK	num_Reads_BWA_GATK	ref_BWA_SAMTOOLS	mut_BWA_SAMTOOLS	qual_BWA_SAMTOOLS	info_BWA_SAMTOOLS	hetero_freq_BWA_SAMTOOLS	num_Reads_BWA_SAMTOOLS	ref_NOVO_GATK	mut_NOVO_GATK	qual_NOVO_GATK	info_NOVO_GATK	hetero_freq_NOVO_GATK	num_Reads_NOVO_GATK	ref_NOVO_SAMTOOLS	mut_NOVO_SAMTOOLS	qual_NOVO_SAMTOOLS	info_NOVO_SAMTOOLS	hetero_freq_NOVO_SAMTOOLS	num_Reads_NOVO_SAMTOOLS	ref_SMALT_GATK	mut_SMALT_GATK	qual_SMALT_GATK	info_SMALT_GATK	hetero_freq_SMALT_GATK	num_Reads_SMALT_GATK	ref_SMALT_SAMTOOLS	mut_SMALT_SAMTOOLS	qual_SMALT_SAMTOOLS	info_SMALT_SAMTOOLS	hetero_freq_SMALT_SAMTOOLS	num_Reads_SMALT_SAMTOOLS	mapper_sum_GATK	mapper_sum_SAMTOOLS	mut_per_mapper_GATK	mut_per_mapper_SAMTOOLS	AA_change_type_BWA_GATK	AA_change_BWA_GATK
152017	C	G	1	[]	['G21391_ANNO.vcf']	152017	gi|444893469|emb|AL123456.3|	C	G	3746.77	1/1:0,102:102:99:3775,307,0	1.0	102	C	G	228	1/1:255,253,0:0,84	1.0	84	C	G	3836.77	1/1:0,96:96:99:3865,289,0	1.0	96	C	G	228	1/1:255,232,0:0,77	1.0	77	C	G	3782.77	1/1:0,101:101:99:3811,304,0	1.0	101	C	G	228	1/1:255,214,0:0,71	1.0	71	3	3	G/G/G/	G/G/G/	nonSyn	S:R
2335567	C	T	1	[]	['G21391_ANNO.vcf']	2335567	gi|444893469|emb|AL123456.3|	C	T	4830.77	1/1:0,134:134:99:4859,403,0	1.0	134	C	T	228	1/1:255,255,0:0,124	1.0	124	C	T	4933.77	1/1:0,133:133:99:4962,400,0	1.0	133	C	T	228	1/1:255,255,0:0,115	1.0	115	C	T	4921.77	1/1:0,136:136:99:4950,409,0	1.0	136	C	T	228	1/1:255,255,0:0,101	1.0	101	3	3	T/T/T/	T/T/T/	syn	None
2415402	C	T	1	[]	['G21391_ANNO.vcf']	2415402	gi|444893469|emb|AL123456.3|	C	T	4828.77	1/1:0,138:138:99:4857,415,0	1.0	138	C	T	228	1/1:255,255,0:0,129	1.0	129	C	T	4901.77	1/1:0,137:137:99:4930,412,0	1.0	137	C	T	228	1/1:255,255,0:0,121	1.0	121	C	T	4954.77	1/1:0,141:141:99:4983,424,0	1.0	141	C	T	228	1/1:255,255,0:0,109	1.0	109	3	3	T/T/T/	T/T/T/	syn	None
2571813	G	A	1	[]	['G21391_ANNO.vcf']	2571813	gi|444893469|emb|AL123456.3|	G	A	4762.77	1/1:0,139:139:99:4791,417,0	1.0	139	G	A	228	1/1:255,255,0:0,121	1.0	121	G	A	4995.77	1/1:0,142:142:99:5024,427,0	1.0	142	G	A	228	1/1:255,255,0:0,116	1.0	116	G	A	4888.77	1/1:0,142:142:99:4917,426,0	1.0	142	G	A	228	1/1:255,255,0:0,109	1.0	109	3	3	A/A/A/	A/A/A/	syn	None
G21376_vs_G21392	6
G21376_unique	2
pos	ref	mut	fileCount	filesA	filesB	pos	chromosome	ref_BWA_GATK	mut_BWA_GATK	qual_BWA_GATK	info_BWA_GATK	hetero_freq_BWA_GATK	num_Reads_BWA_GATK	ref_BWA_SAMTOOLS	mut_BWA_SAMTOOLS	qual_BWA_SAMTOOLS	info_BWA_SAMTOOLS	hetero_freq_BWA_SAMTOOLS	num_Reads_BWA_SAMTOOLS	ref_NOVO_GATK	mut_NOVO_GATK	qual_NOVO_GATK	info_NOVO_GATK	hetero_freq_NOVO_GATK	num_Reads_NOVO_GATK	ref_NOVO_SAMTOOLS	mut_NOVO_SAMTOOLS	qual_NOVO_SAMTOOLS	info_NOVO_SAMTOOLS	hetero_freq_NOVO_SAMTOOLS	num_Reads_NOVO_SAMTOOLS	ref_SMALT_GATK	mut_SMALT_GATK	qual_SMALT_GATK	info_SMALT_GATK	hetero_freq_SMALT_GATK	num_Reads_SMALT_GATK	ref_SMALT_SAMTOOLS	mut_SMALT_SAMTOOLS	qual_SMALT_SAMTOOLS	info_SMALT_SAMTOOLS	hetero_freq_SMALT_SAMTOOLS	num_Reads_SMALT_SAMTOOLS	mapper_sum_GATK	mapper_sum_SAMTOOLS	mut_per_mapper_GATK	mut_per_mapper_SAMTOOLS	AA_change_type_BWA_GATK	AA_change_BWA_GATK
759939	C	T	1	['G21376_ANNO.vcf']	[]	759939	gi|444893469|emb|AL123456.3|	C	T	4043.77	1/1:0,116:116:99:4072,349,0	1.0	116	C	T	228	1/1:255,255,0:0,110	1.0	110	C	T	4239.77	1/1:0,116:116:99:4268,349,0	1.0	116	C	T	228	1/1:255,255,0:0,94	1.0	94	C	T	4183.77	1/1:0,118:118:99:4212,355,0	1.0	118	C	T	228	1/1:255,247,0:0,82	1.0	82	3	3	T/T/T/	T/T/T/	nonSyn	P:S
3583539	A	G	1	['G21376_ANNO.vcf']	[]	3583539	gi|444893469|emb|AL123456.3|	A	G	5226.77	1/1:0,134:134:99:5255,403,0	1.0	134	A	G	228	1/1:255,255,0:0,126	1.0	126	A	G	5425.77	1/1:0,128:128:99:5454,385,0	1.0	128	A	G	228	1/1:255,255,0:0,117	1.0	117	A	G	5462.77	1/1:0,134:134:99:5491,403,0	1.0	134	A	G	228	1/1:255,255,0:0,96	1.0	96	3	3	G/G/G/	G/G/G/	syn	None
213471	G	T	1	['G21376_ANNO.vcf']	[]	213471	gi|444893469|emb|AL123456.3|	G	T	791.77	0/1:75,30:105:99:820,0,2640	0.285714285714	105	G	T	192	0/1:225,0,255:72,31	0.300970873786	103	G	T	818.77	0/1:75,31:106:99:847,0,2816	0.292452830189	106	G	T	216	0/1:250,0,255:73,31	0.298076923077	104	G	T	831.77	0/1:75,32:107:99:860,0,2657	0.299065420561	107	G	T	177	0/1:211,0,255:56,24	0.3	80	3	3	T/T/T/	T/T/T/	nonSyn	L:M
3957327	C	T	1	['G21376_ANNO.vcf']	[]	3957327	gi|444893469|emb|AL123456.3|	C	T	5296.77	1/1:11,167:178:99:5325,119,0	0.938202247191	178	C	T	228	1/1:255,169,0:10,153	0.938650306748	163	C	T	5389.77	1/1:11,165:176:86:5418,86,0	0.9375	176	C	T	228	1/1:255,134,0:10,147	0.936305732484	157	C	T	5336.77	1/1:11,168:179:99:5365,120,0	0.938547486034	179	C	T	228	1/1:255,153,0:8,134	0.943661971831	142	3	3	T/T/T/	T/T/T/	nonSyn	W:*
G21392_unique	4
pos	ref	mut	fileCount	filesA	filesB	pos	chromosome	ref_BWA_GATK	mut_BWA_GATK	qual_BWA_GATK	info_BWA_GATK	hetero_freq_BWA_GATK	num_Reads_BWA_GATK	ref_BWA_SAMTOOLS	mut_BWA_SAMTOOLS	qual_BWA_SAMTOOLS	info_BWA_SAMTOOLS	hetero_freq_BWA_SAMTOOLS	num_Reads_BWA_SAMTOOLS	ref_NOVO_GATK	mut_NOVO_GATK	qual_NOVO_GATK	info_NOVO_GATK	hetero_freq_NOVO_GATK	num_Reads_NOVO_GATK	ref_NOVO_SAMTOOLS	mut_NOVO_SAMTOOLS	qual_NOVO_SAMTOOLS	info_NOVO_SAMTOOLS	hetero_freq_NOVO_SAMTOOLS	num_Reads_NOVO_SAMTOOLS	ref_SMALT_GATK	mut_SMALT_GATK	qual_SMALT_GATK	info_SMALT_GATK	hetero_freq_SMALT_GATK	num_Reads_SMALT_GATK	ref_SMALT_SAMTOOLS	mut_SMALT_SAMTOOLS	qual_SMALT_SAMTOOLS	info_SMALT_SAMTOOLS	hetero_freq_SMALT_SAMTOOLS	num_Reads_SMALT_SAMTOOLS	mapper_sum_GATK	mapper_sum_SAMTOOLS	mut_per_mapper_GATK	mut_per_mapper_SAMTOOLS	AA_change_type_BWA_GATK	AA_change_BWA_GATK
761602	C	T	1	[]	['G21392_ANNO.vcf']	761602	gi|444893469|emb|AL123456.3|	C	T	1360.77	1/1:1,46:47:99:1389,103,0	0.978723404255	47	C	T	227	1/1:254,81,0:1,37	0.973684210526	38	C	T	933.77	1/1:1,31:32:55:962,55,0	0.96875	32	C	T	199	1/1:226,30,0:1,21	0.954545454545	22	C	T	1328.77	1/1:1,45:46:99:1357,100,0	0.978260869565	46	C	T	220	1/1:247,75,0:1,35	0.972222222222	36	3	3	T/T/T/	T/T/T/	nonSyn	A:V
1681531	C	T	1	[]	['G21392_ANNO.vcf']	1681531	gi|444893469|emb|AL123456.3|	C	T	1182.77	1/1:0,38:38:99:1211,114,0	1.0	38	C	T	228	1/1:255,114,0:0,38	1.0	38	C	T	820.77	1/1:0,27:27:81:849,81,0	1.0	27	C	T	228	1/1:255,78,0:0,26	1.0	26	C	T	1175.77	1/1:0,38:38:99:1204,114,0	1.0	38	C	T	228	1/1:255,105,0:0,35	1.0	35	3	3	T/T/T/	T/T/T/	nonSyn	E:K
4338645	C	A	1	[]	['G21392_ANNO.vcf']	4338645	gi|444893469|emb|AL123456.3|	C	A	1839.77	1/1:0,59:59:99:1868,177,0	1.0	59	C	A	228	1/1:255,160,0:0,53	1.0	53	C	A	1421.77	1/1:0,43:43:99:1450,129,0	1.0	43	C	A	228	1/1:255,105,0:0,35	1.0	35	C	A	1862.77	1/1:0,58:58:99:1891,174,0	1.0	58	C	A	228	1/1:255,141,0:0,47	1.0	47	3	3	A/A/A/	A/A/A/
4389215	G	A	1	[]	['G21392_ANNO.vcf']	4389215	gi|444893469|emb|AL123456.3|	G	A	1687.77	1/1:0,55:55:99:1716,165,0	1.0	55	G	A	228	1/1:255,144,0:0,48	1.0	48	G	A	1202.77	1/1:0,38:38:99:1231,114,0	1.0	38	G	A	228	1/1:255,78,0:0,26	1.0	26	G	A	1699.77	1/1:0,55:55:99:1728,165,0	1.0	55	G	A	228	1/1:255,123,0:0,41	1.0	41	3	3	A/A/A/	A/A/A/	syn	None
497362	C	T	1	[]	['G21392_ANNO.vcf']	497362	gi|444893469|emb|AL123456.3|	C	T	406.77	0/1:4,17:21:78:435,0,78	0.809523809524	21	C	T	139	0/1:174,0,35:3,15	0.833333333333	18	C	T	284.77	0/1:4,12:16:99:313,0,115	0.75	16	C	T	122	0/1:156,0,62:3,11	0.785714285714	14	C	T	391.77	0/1:4,16:20:87:420,0,87	0.8	20	C	T	131	0/1:165,0,47:3,13	0.8125	16	3	3	T/T/T/	T/T/T/	syn	None
4254892	A	T	1	[]	['G21392_ANNO.vcf']	4254892	gi|444893469|emb|AL123456.3|	A	T	841.77	0/1:9,31:40:99:870,0,167	0.775	40	A	T	193	0/1:227,0,74:9,26	0.742857142857	35	A	T	649.77	0/1:5,23:28:78:678,0,78	0.821428571429	28	A	T	148	0/1:182,0,60:5,15	0.75	20	A	T	989.77	0/1:9,36:45:99:1018,0,152	0.8	45	A	T	189	0/1:223,0,81:9,23	0.71875	32	3	3	T/T/T/	T/T/T/	nonSyn	F:I
2181393	T	A	1	[]	['G21392_ANNO.vcf']	2181393	gi|444893469|emb|AL123456.3|	T	A	768.77	0/1:40,44:84:99:797,0,963	0.52380952381	84	T	A	129	0/1:162,0,234:32,41	0.561643835616	73	T	A	841.77	0/1:28,37:65:99:870,0,676	0.569230769231	65	T	A	179	0/1:212,0,191:23,34	0.59649122807	57	T	A	875.77	0/1:38,47:85:99:904,0,925	0.552941176471	85	T	A	161	0/1:194,0,237:32,42	0.567567567568	74	3	3	A/A/A/	A/A/A/	nonSyn	T:S
3369932	G	T	1	[]	['G21392_ANNO.vcf']	3369932	gi|444893469|emb|AL123456.3|	G	T	1440.73	0/1:58,41:99:99:1478,0,2236	0.414141414141	99	G	T	82	0/1:115,0,255:44,38	0.463414634146	82	G	T	985.77	0/1:41,29:70:99:1014,0,1644	0.414285714286	70	G	T	140	0/1:173,0,255:26,19	0.422222222222	45	G	T	1463.77	0/1:59,41:100:99:1492,0,2313	0.41	100	G	T	73	0/1:106,0,255:44,31	0.413333333333	75	3	3	T/T/T/	T/T/T/
2907762	A	G	1	[]	['G21392_ANNO.vcf']	2907762	gi|444893469|emb|AL123456.3|	A	G	719.77	0/1:67,35:102:99:748,0,1736	0.343137254902	102	A	G	48.0353	0/1:81,0,211:59,34	0.365591397849	93	A	G	773.77	0/1:38,26:64:99:802,0,1014	0.40625	64	A	G	104	0/1:137,0,233:32,22	0.407407407407	54	A	G	868.77	0/1:68,36:104:99:897,0,1820	0.346153846154	104	A	G	70	0/1:103,0,247:56,31	0.35632183908	87	3	3	G/G/G/	G/G/G/
2839520	T	C	1	[]	['G21392_ANNO.vcf']	2839520	gi|444893469|emb|AL123456.3|	T	C	684.77	0/1:48,23:71:99:713,0,1889	0.323943661972	71	T	C	88	0/1:121,0,255:33,21	0.388888888889	54	T	C	482.77	0/1:30,17:47:99:511,0,2087	0.36170212766	47	T	C	218	0/1:251,0,246:22,15	0.405405405405	37	T	C	746.77	0/1:48,25:73:99:775,0,1853	0.342465753425	73	T	C	123	0/1:156,0,252:26,19	0.422222222222	45	3	3	C/C/C/	C/C/C/	nonSyn	I:V
1569924	T	A	1	[]	['G21392_ANNO.vcf']	1569924	gi|444893469|emb|AL123456.3|	T	A	309.77	0/1:32,15:47:99:338,0,837	0.31914893617	47	T	A	69	0/1:102,0,229:31,14	0.311111111111	45	T	A	131.77	0/1:18,7:25:99:160,0,482	0.28	25	T	A	9.32255	0/1:43,0,170:15,5	0.25	20	T	A	230.77	0/1:34,13:47:99:259,0,911	0.276595744681	47	T	A	65	0/1:99,0,230:30,13	0.302325581395	43	3	3	A/A/A/	A/A/A/	nonSyn	D:V
742597	C	G	1	[]	['G21392_ANNO.vcf']	742597	gi|444893469|emb|AL123456.3|	C	G	184.77	0/1:13,6:19:99:213,0,715	0.315789473684	19	C	G	38.8461	0/1:72,0,144:12,6	0.333333333333	18	C	G	168.77	0/1:16,5:21:99:197,0,733	0.238095238095	21	C	G	45.0522	0/1:78,0,140:6,5	0.454545454545	11	C	G	172.77	0/1:17,6:23:99:201,0,696	0.260869565217	23	C	G	43.1056	0/1:76,0,141:8,6	0.428571428571	14	3	3	G/G/G/	G/G/G/	syn	None
2850955	T	C	1	[]	['G21392_ANNO.vcf']	2850955	gi|444893469|emb|AL123456.3|	T	C	915.77	0/1:72,33:105:99:944,0,3176	0.314285714286	105	T	C	43.0406	0/1:76,0,215:64,33	0.340206185567	97	T	C	871.77	0/1:57,27:84:99:900,0,2420	0.321428571429	84	T	C	108	0/1:141,0,245:42,22	0.34375	64	T	C	979.77	0/1:78,34:112:99:1008,0,3034	0.303571428571	112	T	C	76	0/1:109,0,237:55,33	0.375	88	3	3	C/C/C/	C/C/C/
1672439	C	G	1	[]	['G21392_ANNO.vcf']	1672439	gi|444893469|emb|AL123456.3|	C	G	376.77	0/1:32,12:44:99:405,0,2066	0.272727272727	44	C	G	54	0/1:88,0,255:31,9	0.225	40	C	G	367.77	0/1:21,11:32:99:396,0,1506	0.34375	32	C	G	68	0/1:101,0,255:17,7	0.291666666667	24	C	G	547.77	0/1:31,16:47:99:576,0,1647	0.340425531915	47	C	G	81	0/1:115,0,255:22,8	0.266666666667	30	3	3	G/G/G/	G/G/G/
1672441	G	A	1	[]	['G21392_ANNO.vcf']	1672441	gi|444893469|emb|AL123456.3|	G	A	373.77	0/1:32,12:44:99:402,0,2093	0.272727272727	44	G	A	46.5293	0/1:81,0,255:31,9	0.225	40	G	A	367.77	0/1:22,11:33:99:396,0,1506	0.333333333333	33	G	A	38.0526	0/1:72,0,255:18,7	0.28	25	G	A	544.77	0/1:32,16:48:99:573,0,1677	0.333333333333	48	G	A	55	0/1:89,0,255:23,8	0.258064516129	31	3	3	A/A/A/	A/A/A/
1672443	T	C	1	[]	['G21392_ANNO.vcf']	1672443	gi|444893469|emb|AL123456.3|	T	C	376.77	0/1:33,12:45:99:405,0,2067	0.266666666667	45	T	C	51	0/1:85,0,248:32,9	0.219512195122	41	T	C	367.77	0/1:22,11:33:99:396,0,1506	0.333333333333	33	T	C	69	0/1:102,0,238:18,7	0.28	25	T	C	544.77	0/1:33,16:49:99:573,0,1677	0.326530612245	49	T	C	85	0/1:119,0,247:24,8	0.25	32	3	3	C/C/C/	C/C/C/
2839498	G	C	1	[]	['G21392_ANNO.vcf']	2839498	gi|444893469|emb|AL123456.3|	G	C	596.77	0/1:47,17:64:99:625,0,1717	0.265625	64	G	C	35.1332	0/1:69,0,255:33,12	0.266666666667	45	G	C	288.77	0/1:30,9:39:99:317,0,2310	0.230769230769	39	G	C	11.9462	0/1:47,0,255:22,4	0.153846153846	26	G	C	557.77	0/1:47,16:63:99:586,0,1697	0.253968253968	63	G	C	73	0/1:106,0,255:27,12	0.307692307692	39	3	3	C/C/C/	C/C/C/	nonSyn	S:R
2839499	A	G	1	[]	['G21392_ANNO.vcf']	2839499	gi|444893469|emb|AL123456.3|	A	G	596.77	0/1:47,17:64:99:625,0,1766	0.265625	64	A	G	34.3962	0/1:68,0,244:33,12	0.266666666667	45	A	G	288.77	0/1:30,9:39:99:317,0,2310	0.230769230769	39	A	G	11.7083	0/1:46,0,215:22,4	0.153846153846	26	A	G	557.77	0/1:47,16:63:99:586,0,1745	0.253968253968	63	A	G	65	0/1:98,0,235:27,12	0.307692307692	39	3	3	G/G/G/	G/G/G/	nonSyn	S:R
2091083	AGTCCTCCAGG	A	1	[]	['G21392_ANNO.vcf']	2091083	gi|444893469|emb|AL123456.3|	AGTCCTCCAGG	A	190.73	0/1:22,7:29:99:228,0,1277	0.241379310345	29	AGTCCTCCAGGGT	AGT	95	0/1:130,0,255:19,6	0.24	25	AGTCCTCCAGG	A	211.73	0/1:15,7:22:99:249,0,1058	0.318181818182	22	AGTCCTCCAGGGT	AGT	85	0/1:120,0,255:14,3	0.176470588235	17	AGTCCTCCAGG	A	232.73	0/1:22,8:30:99:270,0,1300	0.266666666667	30	AGTCCTCCAGGGT	AGT	17.2469	0/1:54,0,255:17,2	0.105263157895	19	3	3	A/A/A/	AGT/AGT/AGT/	INDEL	INDEL
2839491	G	A	1	[]	['G21392_ANNO.vcf']	2839491	gi|444893469|emb|AL123456.3|	G	A	498.77	0/1:59,18:77:99:527,0,2020	0.233766233766	77	G	A	58	0/1:92,0,255:44,16	0.266666666667	60	G	A	243.77	0/1:40,10:50:99:272,0,2634	0.2	50	G	A	12.5131	0/1:48,0,255:29,6	0.171428571429	35	G	A	466.77	0/1:59,17:76:99:495,0,2053	0.223684210526	76	G	A	69	0/1:103,0,255:34,14	0.291666666667	48	3	3	A/A/A/	A/A/A/	syn	None
2839512	C	T	1	[]	['G21392_ANNO.vcf']	2839512	gi|444893469|emb|AL123456.3|	C	T	589.77	0/1:51,15:66:99:618,0,1985	0.227272727273	66	C	T	25.2114	0/1:59,0,255:36,15	0.294117647059	51	C	T	366.77	0/1:32,8:40:99:395,0,2168	0.2	40	C	T	13.5035	0/1:48,0,255:24,8	0.25	32	C	T	601.77	0/1:51,15:66:99:630,0,1952	0.227272727273	66	C	T	34.4237	0/1:68,0,255:29,15	0.340909090909	44	3	3	T/T/T/	T/T/T/	nonSyn	S:*
2839513	G	C	1	[]	['G21392_ANNO.vcf']	2839513	gi|444893469|emb|AL123456.3|	G	C	590.77	0/1:51,15:66:99:619,0,1982	0.227272727273	66	G	C	42.4452	0/1:76,0,255:36,15	0.294117647059	51	G	C	409.77	0/1:32,8:40:99:438,0,2162	0.2	40	G	C	63	0/1:97,0,255:26,8	0.235294117647	34	G	C	644.77	0/1:51,15:66:99:673,0,1946	0.227272727273	66	G	C	87	0/1:120,0,255:29,15	0.340909090909	44	3	3	C/C/C/	C/C/C/	nonSyn	S:*
3049028	A	T	1	[]	['G21392_ANNO.vcf']	3049028	gi|444893469|emb|AL123456.3|	A	T	296.77	0/1:45,13:58:99:325,0,2067	0.224137931034	58	A	T	26.8274	0/1:61,0,218:44,16	0.266666666667	60	A	T	150.77	0/1:36,8:44:99:179,0,1659	0.181818181818	44	A	T	30.7875	0/1:65,0,241:32,11	0.255813953488	43	A	T	305.77	0/1:47,13:60:99:334,0,2209	0.216666666667	60	A	T	36.9044	0/1:71,0,241:40,15	0.272727272727	55	3	3	T/T/T/	T/T/T/	nonSyn	L:Q
1224340	C	G	1	[]	['G21392_ANNO.vcf']	1224340	gi|444893469|emb|AL123456.3|	C	G	178.77	0/1:29,7:36:99:207,0,1160	0.194444444444	36	C	G	36.4637	0/1:71,0,246:28,7	0.2	35	C	G	167.77	0/1:19,6:25:99:196,0,741	0.24	25	C	G	90	0/1:123,0,255:15,6	0.285714285714	21	C	G	179.77	0/1:29,7:36:99:208,0,1159	0.194444444444	36	C	G	54	0/1:88,0,255:27,7	0.205882352941	34	3	3	G/G/G/	G/G/G/
G21376_vs_G21393	5
G21376_unique	1
pos	ref	mut	fileCount	filesA	filesB	pos	chromosome	ref_BWA_GATK	mut_BWA_GATK	qual_BWA_GATK	info_BWA_GATK	hetero_freq_BWA_GATK	num_Reads_BWA_GATK	ref_BWA_SAMTOOLS	mut_BWA_SAMTOOLS	qual_BWA_SAMTOOLS	info_BWA_SAMTOOLS	hetero_freq_BWA_SAMTOOLS	num_Reads_BWA_SAMTOOLS	ref_NOVO_GATK	mut_NOVO_GATK	qual_NOVO_GATK	info_NOVO_GATK	hetero_freq_NOVO_GATK	num_Reads_NOVO_GATK	ref_NOVO_SAMTOOLS	mut_NOVO_SAMTOOLS	qual_NOVO_SAMTOOLS	info_NOVO_SAMTOOLS	hetero_freq_NOVO_SAMTOOLS	num_Reads_NOVO_SAMTOOLS	ref_SMALT_GATK	mut_SMALT_GATK	qual_SMALT_GATK	info_SMALT_GATK	hetero_freq_SMALT_GATK	num_Reads_SMALT_GATK	ref_SMALT_SAMTOOLS	mut_SMALT_SAMTOOLS	qual_SMALT_SAMTOOLS	info_SMALT_SAMTOOLS	hetero_freq_SMALT_SAMTOOLS	num_Reads_SMALT_SAMTOOLS	mapper_sum_GATK	mapper_sum_SAMTOOLS	mut_per_mapper_GATK	mut_per_mapper_SAMTOOLS	AA_change_type_BWA_GATK	AA_change_BWA_GATK
3583539	A	G	1	['G21376_ANNO.vcf']	[]	3583539	gi|444893469|emb|AL123456.3|	A	G	5226.77	1/1:0,134:134:99:5255,403,0	1.0	134	A	G	228	1/1:255,255,0:0,126	1.0	126	A	G	5425.77	1/1:0,128:128:99:5454,385,0	1.0	128	A	G	228	1/1:255,255,0:0,117	1.0	117	A	G	5462.77	1/1:0,134:134:99:5491,403,0	1.0	134	A	G	228	1/1:255,255,0:0,96	1.0	96	3	3	G/G/G/	G/G/G/	syn	None
213471	G	T	1	['G21376_ANNO.vcf']	[]	213471	gi|444893469|emb|AL123456.3|	G	T	791.77	0/1:75,30:105:99:820,0,2640	0.285714285714	105	G	T	192	0/1:225,0,255:72,31	0.300970873786	103	G	T	818.77	0/1:75,31:106:99:847,0,2816	0.292452830189	106	G	T	216	0/1:250,0,255:73,31	0.298076923077	104	G	T	831.77	0/1:75,32:107:99:860,0,2657	0.299065420561	107	G	T	177	0/1:211,0,255:56,24	0.3	80	3	3	T/T/T/	T/T/T/	nonSyn	L:M
3957327	C	T	1	['G21376_ANNO.vcf']	[]	3957327	gi|444893469|emb|AL123456.3|	C	T	5296.77	1/1:11,167:178:99:5325,119,0	0.938202247191	178	C	T	228	1/1:255,169,0:10,153	0.938650306748	163	C	T	5389.77	1/1:11,165:176:86:5418,86,0	0.9375	176	C	T	228	1/1:255,134,0:10,147	0.936305732484	157	C	T	5336.77	1/1:11,168:179:99:5365,120,0	0.938547486034	179	C	T	228	1/1:255,153,0:8,134	0.943661971831	142	3	3	T/T/T/	T/T/T/	nonSyn	W:*
G21393_unique	4
pos	ref	mut	fileCount	filesA	filesB	pos	chromosome	ref_BWA_GATK	mut_BWA_GATK	qual_BWA_GATK	info_BWA_GATK	hetero_freq_BWA_GATK	num_Reads_BWA_GATK	ref_BWA_SAMTOOLS	mut_BWA_SAMTOOLS	qual_BWA_SAMTOOLS	info_BWA_SAMTOOLS	hetero_freq_BWA_SAMTOOLS	num_Reads_BWA_SAMTOOLS	ref_NOVO_GATK	mut_NOVO_GATK	qual_NOVO_GATK	info_NOVO_GATK	hetero_freq_NOVO_GATK	num_Reads_NOVO_GATK	ref_NOVO_SAMTOOLS	mut_NOVO_SAMTOOLS	qual_NOVO_SAMTOOLS	info_NOVO_SAMTOOLS	hetero_freq_NOVO_SAMTOOLS	num_Reads_NOVO_SAMTOOLS	ref_SMALT_GATK	mut_SMALT_GATK	qual_SMALT_GATK	info_SMALT_GATK	hetero_freq_SMALT_GATK	num_Reads_SMALT_GATK	ref_SMALT_SAMTOOLS	mut_SMALT_SAMTOOLS	qual_SMALT_SAMTOOLS	info_SMALT_SAMTOOLS	hetero_freq_SMALT_SAMTOOLS	num_Reads_SMALT_SAMTOOLS	mapper_sum_GATK	mapper_sum_SAMTOOLS	mut_per_mapper_GATK	mut_per_mapper_SAMTOOLS	AA_change_type_BWA_GATK	AA_change_BWA_GATK
152017	C	G	1	[]	['G21393_ANNO.vcf']	152017	gi|444893469|emb|AL123456.3|	C	G	4480.77	1/1:0,123:123:99:4509,370,0	1.0	123	C	G	228	1/1:255,255,0:0,110	1.0	110	C	G	2981.77	1/1:0,75:75:99:3010,226,0	1.0	75	C	G	228	1/1:255,199,0:0,66	1.0	66	C	G	4651.77	1/1:0,124:124:99:4680,373,0	1.0	124	C	G	228	1/1:255,255,0:0,102	1.0	102	3	3	G/G/G/	G/G/G/	nonSyn	S:R
2335567	C	T	1	[]	['G21393_ANNO.vcf']	2335567	gi|444893469|emb|AL123456.3|	C	T	5074.77	1/1:0,152:152:99:5103,457,0	1.0	152	C	T	228	1/1:255,255,0:0,140	1.0	140	C	T	3159.77	1/1:0,93:93:99:3188,280,0	1.0	93	C	T	228	1/1:255,241,0:0,80	1.0	80	C	T	5248.77	1/1:0,156:156:99:5277,469,0	1.0	156	C	T	228	1/1:255,255,0:0,119	1.0	119	3	3	T/T/T/	T/T/T/	syn	None
2415402	C	T	1	[]	['G21393_ANNO.vcf']	2415402	gi|444893469|emb|AL123456.3|	C	T	4301.77	1/1:0,129:129:99:4330,388,0	1.0	129	C	T	228	1/1:255,255,0:1,124	0.992	125	C	T	2531.77	1/1:0,75:75:99:2560,226,0	1.0	75	C	T	228	1/1:255,176,0:1,70	0.985915492958	71	C	T	4231.77	1/1:0,131:131:99:4260,394,0	1.0	131	C	T	228	1/1:255,255,0:1,114	0.991304347826	115	3	3	T/T/T/	T/T/T/	syn	None
2571813	G	A	1	[]	['G21393_ANNO.vcf']	2571813	gi|444893469|emb|AL123456.3|	G	A	4062.77	1/1:0,125:125:99:4091,375,0	1.0	125	G	A	228	1/1:255,255,0:0,116	1.0	116	G	A	2014.77	1/1:0,59:59:99:2043,177,0	1.0	59	G	A	228	1/1:255,163,0:0,54	1.0	54	G	A	3979.77	1/1:0,124:124:99:4008,372,0	1.0	124	G	A	228	1/1:255,255,0:0,108	1.0	108	3	3	A/A/A/	A/A/A/	syn	None
[truncated: 48 more columns]

## Sheet: G21377_vs_all
G21377_vs_G21379	0
G21377_unique	0
pos	ref	mut	fileCount	filesA	filesB	pos	chromosome	ref_BWA_GATK	mut_BWA_GATK	qual_BWA_GATK	info_BWA_GATK	hetero_freq_BWA_GATK	num_Reads_BWA_GATK	ref_BWA_SAMTOOLS	mut_BWA_SAMTOOLS	qual_BWA_SAMTOOLS	info_BWA_SAMTOOLS	hetero_freq_BWA_SAMTOOLS	num_Reads_BWA_SAMTOOLS	ref_NOVO_GATK	mut_NOVO_GATK	qual_NOVO_GATK	info_NOVO_GATK	hetero_freq_NOVO_GATK	num_Reads_NOVO_GATK	ref_NOVO_SAMTOOLS	mut_NOVO_SAMTOOLS	qual_NOVO_SAMTOOLS	info_NOVO_SAMTOOLS	hetero_freq_NOVO_SAMTOOLS	num_Reads_NOVO_SAMTOOLS	ref_SMALT_GATK	mut_SMALT_GATK	qual_SMALT_GATK	info_SMALT_GATK	hetero_freq_SMALT_GATK	num_Reads_SMALT_GATK	ref_SMALT_SAMTOOLS	mut_SMALT_SAMTOOLS	qual_SMALT_SAMTOOLS	info_SMALT_SAMTOOLS	hetero_freq_SMALT_SAMTOOLS	num_Reads_SMALT_SAMTOOLS	mapper_sum_GATK	mapper_sum_SAMTOOLS	mut_per_mapper_GATK	mut_per_mapper_SAMTOOLS	AA_change_type_BWA_GATK	AA_change_BWA_GATK
438819	C	T	1	['G21377_ANNO.vcf']	[]	438819	gi|444893469|emb|AL123456.3|	C	T	417.77	0/1:69,19:88:99:446,0,2470	0.215909090909	88	C	T	77	0/1:112,0,255:69,16	0.188235294118	85	C	T	452.77	0/1:68,19:87:99:481,0,2659	0.218390804598	87	C	T	82	0/1:117,0,255:67,15	0.182926829268	82	C	T	384.77	0/1:69,18:87:99:413,0,2520	0.206896551724	87	C	T	67	0/1:102,0,255:56,12	0.176470588235	68	3	3	T/T/T/	T/T/T/
2499753	G	A	1	['G21377_ANNO.vcf']	[]	2499753	gi|444893469|emb|AL123456.3|	G	A	319.77	0/1:87,17:104:99:348,0,3224	0.163461538462	104	G	A	40.5969	0/1:76,0,255:85,17	0.166666666667	102	G	A	291.77	0/1:95,17:112:99:320,0,3640	0.151785714286	112	G	A	27.1312	0/1:63,0,255:89,17	0.160377358491	106	G	A	274.77	0/1:95,17:112:99:303,0,3452	0.151785714286	112	G	A	16.0879	0/1:52,0,255:68,12	0.15	80	3	3	A/A/A/	A/A/A/	nonSyn	E:K
G21379_unique	0
pos	ref	mut	fileCount	filesA	filesB	pos	chromosome	ref_BWA_GATK	mut_BWA_GATK	qual_BWA_GATK	info_BWA_GATK	hetero_freq_BWA_GATK	num_Reads_BWA_GATK	ref_BWA_SAMTOOLS	mut_BWA_SAMTOOLS	qual_BWA_SAMTOOLS	info_BWA_SAMTOOLS	hetero_freq_BWA_SAMTOOLS	num_Reads_BWA_SAMTOOLS	ref_NOVO_GATK	mut_NOVO_GATK	qual_NOVO_GATK	info_NOVO_GATK	hetero_freq_NOVO_GATK	num_Reads_NOVO_GATK	ref_NOVO_SAMTOOLS	mut_NOVO_SAMTOOLS	qual_NOVO_SAMTOOLS	info_NOVO_SAMTOOLS	hetero_freq_NOVO_SAMTOOLS	num_Reads_NOVO_SAMTOOLS	ref_SMALT_GATK	mut_SMALT_GATK	qual_SMALT_GATK	info_SMALT_GATK	hetero_freq_SMALT_GATK	num_Reads_SMALT_GATK	ref_SMALT_SAMTOOLS	mut_SMALT_SAMTOOLS	qual_SMALT_SAMTOOLS	info_SMALT_SAMTOOLS	hetero_freq_SMALT_SAMTOOLS	num_Reads_SMALT_SAMTOOLS	mapper_sum_GATK	mapper_sum_SAMTOOLS	mut_per_mapper_GATK	mut_per_mapper_SAMTOOLS	AA_change_type_BWA_GATK	AA_change_BWA_GATK
191789	C	T	1	[]	['G21379_ANNO.vcf']	191789	gi|444893469|emb|AL123456.3|	C	T	797.77	0/1:101,33:134:99:826,0,3630	0.246268656716	134	C	T	143	0/1:177,0,255:101,34	0.251851851852	135	C	T	800.77	0/1:106,33:139:99:829,0,3961	0.237410071942	139	C	T	137	0/1:171,0,255:104,34	0.246376811594	138	C	T	780.77	0/1:106,33:139:99:809,0,3802	0.237410071942	139	C	T	165	0/1:199,0,255:84,32	0.275862068966	116	3	3	T/T/T/	T/T/T/	nonSyn	L:F
4323154	A	C	1	[]	['G21379_ANNO.vcf']	4323154	gi|444893469|emb|AL123456.3|	A	C	583.77	0/1:88,24:112:99:612,0,2863	0.214285714286	112	A	C	149	0/1:183,0,255:84,23	0.214953271028	107	A	C	634.77	0/1:90,24:114:99:663,0,2919	0.210526315789	114	A	C	162	0/1:196,0,255:85,22	0.205607476636	107	A	C	606.77	0/1:89,24:113:99:635,0,2875	0.212389380531	113	A	C	157	0/1:191,0,255:76,21	0.216494845361	97	3	3	C/C/C/	C/C/C/	nonSyn	S:R
G21377_vs_G21382	0
G21377_unique	0
pos	ref	mut	fileCount	filesA	filesB	pos	chromosome	ref_BWA_GATK	mut_BWA_GATK	qual_BWA_GATK	info_BWA_GATK	hetero_freq_BWA_GATK	num_Reads_BWA_GATK	ref_BWA_SAMTOOLS	mut_BWA_SAMTOOLS	qual_BWA_SAMTOOLS	info_BWA_SAMTOOLS	hetero_freq_BWA_SAMTOOLS	num_Reads_BWA_SAMTOOLS	ref_NOVO_GATK	mut_NOVO_GATK	qual_NOVO_GATK	info_NOVO_GATK	hetero_freq_NOVO_GATK	num_Reads_NOVO_GATK	ref_NOVO_SAMTOOLS	mut_NOVO_SAMTOOLS	qual_NOVO_SAMTOOLS	info_NOVO_SAMTOOLS	hetero_freq_NOVO_SAMTOOLS	num_Reads_NOVO_SAMTOOLS	ref_SMALT_GATK	mut_SMALT_GATK	qual_SMALT_GATK	info_SMALT_GATK	hetero_freq_SMALT_GATK	num_Reads_SMALT_GATK	ref_SMALT_SAMTOOLS	mut_SMALT_SAMTOOLS	qual_SMALT_SAMTOOLS	info_SMALT_SAMTOOLS	hetero_freq_SMALT_SAMTOOLS	num_Reads_SMALT_SAMTOOLS	mapper_sum_GATK	mapper_sum_SAMTOOLS	mut_per_mapper_GATK	mut_per_mapper_SAMTOOLS	AA_change_type_BWA_GATK	AA_change_BWA_GATK
438819	C	T	1	['G21377_ANNO.vcf']	[]	438819	gi|444893469|emb|AL123456.3|	C	T	417.77	0/1:69,19:88:99:446,0,2470	0.215909090909	88	C	T	77	0/1:112,0,255:69,16	0.188235294118	85	C	T	452.77	0/1:68,19:87:99:481,0,2659	0.218390804598	87	C	T	82	0/1:117,0,255:67,15	0.182926829268	82	C	T	384.77	0/1:69,18:87:99:413,0,2520	0.206896551724	87	C	T	67	0/1:102,0,255:56,12	0.176470588235	68	3	3	T/T/T/	T/T/T/
2499753	G	A	1	['G21377_ANNO.vcf']	[]	2499753	gi|444893469|emb|AL123456.3|	G	A	319.77	0/1:87,17:104:99:348,0,3224	0.163461538462	104	G	A	40.5969	0/1:76,0,255:85,17	0.166666666667	102	G	A	291.77	0/1:95,17:112:99:320,0,3640	0.151785714286	112	G	A	27.1312	0/1:63,0,255:89,17	0.160377358491	106	G	A	274.77	0/1:95,17:112:99:303,0,3452	0.151785714286	112	G	A	16.0879	0/1:52,0,255:68,12	0.15	80	3	3	A/A/A/	A/A/A/	nonSyn	E:K
G21382_unique	0
pos	ref	mut	fileCount	filesA	filesB	pos	chromosome	ref_BWA_GATK	mut_BWA_GATK	qual_BWA_GATK	info_BWA_GATK	hetero_freq_BWA_GATK	num_Reads_BWA_GATK	ref_BWA_SAMTOOLS	mut_BWA_SAMTOOLS	qual_BWA_SAMTOOLS	info_BWA_SAMTOOLS	hetero_freq_BWA_SAMTOOLS	num_Reads_BWA_SAMTOOLS	ref_NOVO_GATK	mut_NOVO_GATK	qual_NOVO_GATK	info_NOVO_GATK	hetero_freq_NOVO_GATK	num_Reads_NOVO_GATK	ref_NOVO_SAMTOOLS	mut_NOVO_SAMTOOLS	qual_NOVO_SAMTOOLS	info_NOVO_SAMTOOLS	hetero_freq_NOVO_SAMTOOLS	num_Reads_NOVO_SAMTOOLS	ref_SMALT_GATK	mut_SMALT_GATK	qual_SMALT_GATK	info_SMALT_GATK	hetero_freq_SMALT_GATK	num_Reads_SMALT_GATK	ref_SMALT_SAMTOOLS	mut_SMALT_SAMTOOLS	qual_SMALT_SAMTOOLS	info_SMALT_SAMTOOLS	hetero_freq_SMALT_SAMTOOLS	num_Reads_SMALT_SAMTOOLS	mapper_sum_GATK	mapper_sum_SAMTOOLS	mut_per_mapper_GATK	mut_per_mapper_SAMTOOLS	AA_change_type_BWA_GATK	AA_change_BWA_GATK
582092	C	T	1	[]	['G21382_ANNO.vcf']	582092	gi|444893469|emb|AL123456.3|	C	T	352.77	0/1:99,21:120:99:381,0,3671	0.175	120	C	T	14.4872	0/1:50,0,255:95,19	0.166666666667	114	C	T	415.77	0/1:102,23:125:99:444,0,3996	0.184	125	C	T	41.1583	0/1:77,0,255:94,18	0.160714285714	112	C	T	400.77	0/1:102,23:125:99:429,0,3818	0.184	125	C	T	65	0/1:100,0,255:83,18	0.178217821782	101	3	3	T/T/T/	T/T/T/	syn	None
892123	C	G	1	[]	['G21382_ANNO.vcf']	892123	gi|444893469|emb|AL123456.3|	C	G	1820.77	0/1:43,53:96:99:1849,0,1423	0.552083333333	96	C	G	222	0/1:255,0,255:43,51	0.542553191489	94	C	G	1922.77	0/1:43,52:95:99:1951,0,1541	0.547368421053	95	C	G	222	0/1:255,0,255:43,47	0.522222222222	90	C	G	1868.77	0/1:43,53:96:99:1897,0,1460	0.552083333333	96	C	G	222	0/1:255,0,255:38,42	0.525	80	3	3	G/G/G/	G/G/G/	syn	None
2769993	C	T	1	[]	['G21382_ANNO.vcf']	2769993	gi|444893469|emb|AL123456.3|	C	T	568.77	0/1:96,30:126:99:597,0,3458	0.238095238095	126	C	T	109	0/1:144,0,255:95,27	0.22131147541	122	C	T	681.77	0/1:98,34:132:99:710,0,3768	0.257575757576	132	C	T	158	0/1:193,0,255:96,27	0.219512195122	123	C	T	661.77	0/1:98,34:132:99:690,0,3556	0.257575757576	132	C	T	136	0/1:171,0,255:77,22	0.222222222222	99	3	3	T/T/T/	T/T/T/	syn	None
G21377_vs_G21383	3
G21377_unique	1
pos	ref	mut	fileCount	filesA	filesB	pos	chromosome	ref_BWA_GATK	mut_BWA_GATK	qual_BWA_GATK	info_BWA_GATK	hetero_freq_BWA_GATK	num_Reads_BWA_GATK	ref_BWA_SAMTOOLS	mut_BWA_SAMTOOLS	qual_BWA_SAMTOOLS	info_BWA_SAMTOOLS	hetero_freq_BWA_SAMTOOLS	num_Reads_BWA_SAMTOOLS	ref_NOVO_GATK	mut_NOVO_GATK	qual_NOVO_GATK	info_NOVO_GATK	hetero_freq_NOVO_GATK	num_Reads_NOVO_GATK	ref_NOVO_SAMTOOLS	mut_NOVO_SAMTOOLS	qual_NOVO_SAMTOOLS	info_NOVO_SAMTOOLS	hetero_freq_NOVO_SAMTOOLS	num_Reads_NOVO_SAMTOOLS	ref_SMALT_GATK	mut_SMALT_GATK	qual_SMALT_GATK	info_SMALT_GATK	hetero_freq_SMALT_GATK	num_Reads_SMALT_GATK	ref_SMALT_SAMTOOLS	mut_SMALT_SAMTOOLS	qual_SMALT_SAMTOOLS	info_SMALT_SAMTOOLS	hetero_freq_SMALT_SAMTOOLS	num_Reads_SMALT_SAMTOOLS	mapper_sum_GATK	mapper_sum_SAMTOOLS	mut_per_mapper_GATK	mut_per_mapper_SAMTOOLS	AA_change_type_BWA_GATK	AA_change_BWA_GATK
2339608	AGCAGCG	A	1	['G21377_ANNO.vcf']	[]	2339608	gi|444893469|emb|AL123456.3|	AGCAGCG	A	547.73	1/1:0,13:13:39:585,39,0	1.0	13	AGCAGCGGC	AGC	155	1/1:182,39,0:0,13	1.0	13	AGCAGCG	A	727.73	1/1:0,17:17:51:765,51,0	1.0	17	AGCAGCGGC	AGC	228	1/1:255,54,0:0,18	1.0	18	AGCAGCG	A	727.73	1/1:0,17:17:51:765,51,0	1.0	17	AGCAGCGGC	AGC	228	1/1:255,39,0:0,13	1.0	13	3	3	A/A/A/	AGC/AGC/AGC/	INDEL	INDEL
438819	C	T	1	['G21377_ANNO.vcf']	[]	438819	gi|444893469|emb|AL123456.3|	C	T	417.77	0/1:69,19:88:99:446,0,2470	0.215909090909	88	C	T	77	0/1:112,0,255:69,16	0.188235294118	85	C	T	452.77	0/1:68,19:87:99:481,0,2659	0.218390804598	87	C	T	82	0/1:117,0,255:67,15	0.182926829268	82	C	T	384.77	0/1:69,18:87:99:413,0,2520	0.206896551724	87	C	T	67	0/1:102,0,255:56,12	0.176470588235	68	3	3	T/T/T/	T/T/T/
2499753	G	A	1	['G21377_ANNO.vcf']	[]	2499753	gi|444893469|emb|AL123456.3|	G	A	319.77	0/1:87,17:104:99:348,0,3224	0.163461538462	104	G	A	40.5969	0/1:76,0,255:85,17	0.166666666667	102	G	A	291.77	0/1:95,17:112:99:320,0,3640	0.151785714286	112	G	A	27.1312	0/1:63,0,255:89,17	0.160377358491	106	G	A	274.77	0/1:95,17:112:99:303,0,3452	0.151785714286	112	G	A	16.0879	0/1:52,0,255:68,12	0.15	80	3	3	A/A/A/	A/A/A/	nonSyn	E:K
G21383_unique	2
pos	ref	mut	fileCount	filesA	filesB	pos	chromosome	ref_BWA_GATK	mut_BWA_GATK	qual_BWA_GATK	info_BWA_GATK	hetero_freq_BWA_GATK	num_Reads_BWA_GATK	ref_BWA_SAMTOOLS	mut_BWA_SAMTOOLS	qual_BWA_SAMTOOLS	info_BWA_SAMTOOLS	hetero_freq_BWA_SAMTOOLS	num_Reads_BWA_SAMTOOLS	ref_NOVO_GATK	mut_NOVO_GATK	qual_NOVO_GATK	info_NOVO_GATK	hetero_freq_NOVO_GATK	num_Reads_NOVO_GATK	ref_NOVO_SAMTOOLS	mut_NOVO_SAMTOOLS	qual_NOVO_SAMTOOLS	info_NOVO_SAMTOOLS	hetero_freq_NOVO_SAMTOOLS	num_Reads_NOVO_SAMTOOLS	ref_SMALT_GATK	mut_SMALT_GATK	qual_SMALT_GATK	info_SMALT_GATK	hetero_freq_SMALT_GATK	num_Reads_SMALT_GATK	ref_SMALT_SAMTOOLS	mut_SMALT_SAMTOOLS	qual_SMALT_SAMTOOLS	info_SMALT_SAMTOOLS	hetero_freq_SMALT_SAMTOOLS	num_Reads_SMALT_SAMTOOLS	mapper_sum_GATK	mapper_sum_SAMTOOLS	mut_per_mapper_GATK	mut_per_mapper_SAMTOOLS	AA_change_type_BWA_GATK	AA_change_BWA_GATK
1790841	C	G	1	[]	['G21383_ANNO.vcf']	1790841	gi|444893469|emb|AL123456.3|	C	G	3548.77	1/1:0,88:88:99:3577,265,0	1.0	88	C	G	228	1/1:255,255,0:0,85	1.0	85	C	G	3599.77	1/1:0,85:85:99:3628,256,0	1.0	85	C	G	228	1/1:255,226,0:0,75	1.0	75	C	G	3579.77	1/1:0,90:90:99:3608,271,0	1.0	90	C	G	228	1/1:255,187,0:0,62	1.0	62	3	3	G/G/G/	G/G/G/	syn	None
2007325	C	T	1	[]	['G21383_ANNO.vcf']	2007325	gi|444893469|emb|AL123456.3|	C	T	1808.77	1/1:0,49:49:99:1837,147,0	1.0	49	C	T	228	1/1:255,138,0:0,46	1.0	46	C	T	1801.77	1/1:0,48:48:99:1830,144,0	1.0	48	C	T	228	1/1:255,129,0:0,43	1.0	43	C	T	1758.77	1/1:0,48:48:99:1787,144,0	1.0	48	C	T	228	1/1:255,81,0:0,27	1.0	27	3	3	T/T/T/	T/T/T/	nonSyn	A:T
1861260	C	G	1	[]	['G21383_ANNO.vcf']	1861260	gi|444893469|emb|AL123456.3|	C	G	794.77	0/1:54,26:80:99:823,0,1956	0.325	80	C	G	222	0/1:255,0,255:53,24	0.311688311688	77	C	G	820.77	0/1:50,25:75:99:849,0,1965	0.333333333333	75	C	G	222	0/1:255,0,255:50,23	0.315068493151	73	C	G	806.77	0/1:54,26:80:99:835,0,1979	0.325	80	C	G	195	0/1:228,0,255:37,16	0.301886792453	53	3	3	G/G/G/	G/G/G/	syn	None
1164571	A	G	1	[]	['G21383_ANNO.vcf']	1164571	gi|444893469|emb|AL123456.3|	A	G	1974.77	0/1:42,57:99:99:2003,0,1170	0.575757575758	99	A	G	222	0/1:255,0,255:42,55	0.567010309278	97	A	G	2132.77	0/1:42,57:99:99:2161,0,1214	0.575757575758	99	A	G	222	0/1:255,0,255:40,53	0.569892473118	93	A	G	1942.77	0/1:40,57:97:99:1971,0,1123	0.587628865979	97	A	G	222	0/1:255,0,255:33,49	0.59756097561	82	3	3	G/G/G/	G/G/G/
G21377_vs_G21384	4
G21377_unique	3
pos	ref	mut	fileCount	filesA	filesB	pos	chromosome	ref_BWA_GATK	mut_BWA_GATK	qual_BWA_GATK	info_BWA_GATK	hetero_freq_BWA_GATK	num_Reads_BWA_GATK	ref_BWA_SAMTOOLS	mut_BWA_SAMTOOLS	qual_BWA_SAMTOOLS	info_BWA_SAMTOOLS	hetero_freq_BWA_SAMTOOLS	num_Reads_BWA_SAMTOOLS	ref_NOVO_GATK	mut_NOVO_GATK	qual_NOVO_GATK	info_NOVO_GATK	hetero_freq_NOVO_GATK	num_Reads_NOVO_GATK	ref_NOVO_SAMTOOLS	mut_NOVO_SAMTOOLS	qual_NOVO_SAMTOOLS	info_NOVO_SAMTOOLS	hetero_freq_NOVO_SAMTOOLS	num_Reads_NOVO_SAMTOOLS	ref_SMALT_GATK	mut_SMALT_GATK	qual_SMALT_GATK	info_SMALT_GATK	hetero_freq_SMALT_GATK	num_Reads_SMALT_GATK	ref_SMALT_SAMTOOLS	mut_SMALT_SAMTOOLS	qual_SMALT_SAMTOOLS	info_SMALT_SAMTOOLS	hetero_freq_SMALT_SAMTOOLS	num_Reads_SMALT_SAMTOOLS	mapper_sum_GATK	mapper_sum_SAMTOOLS	mut_per_mapper_GATK	mut_per_mapper_SAMTOOLS	AA_change_type_BWA_GATK	AA_change_BWA_GATK
761602	C	T	1	['G21377_ANNO.vcf']	[]	761602	gi|444893469|emb|AL123456.3|	C	T	3865.77	1/1:0,108:108:99:3894,325,0	1.0	108	C	T	228	1/1:255,255,0:0,99	1.0	99	C	T	3900.77	1/1:0,106:106:99:3929,319,0	1.0	106	C	T	228	1/1:255,255,0:0,98	1.0	98	C	T	3882.77	1/1:0,109:109:99:3911,328,0	1.0	109	C	T	228	1/1:255,253,0:0,84	1.0	84	3	3	T/T/T/	T/T/T/	nonSyn	A:V
4338645	C	A	1	['G21377_ANNO.vcf']	[]	4338645	gi|444893469|emb|AL123456.3|	C	A	4770.77	1/1:0,129:129:99:4799,388,0	1.0	129	C	A	228	1/1:255,255,0:0,125	1.0	125	C	A	5086.77	1/1:0,134:134:99:5115,403,0	1.0	134	C	A	228	1/1:255,255,0:0,117	1.0	117	C	A	4976.77	1/1:0,135:135:99:5005,406,0	1.0	135	C	A	228	1/1:255,255,0:0,100	1.0	100	3	3	A/A/A/	A/A/A/
4389215	G	A	1	['G21377_ANNO.vcf']	[]	4389215	gi|444893469|emb|AL123456.3|	G	A	4229.77	1/1:0,119:119:99:4258,358,0	1.0	119	G	A	228	1/1:255,255,0:0,118	1.0	118	G	A	4563.77	1/1:0,123:123:99:4592,370,0	1.0	123	G	A	228	1/1:255,255,0:0,102	1.0	102	G	A	4486.77	1/1:0,126:126:99:4515,379,0	1.0	126	G	A	228	1/1:255,250,0:0,83	1.0	83	3	3	A/A/A/	A/A/A/	syn	None
438819	C	T	1	['G21377_ANNO.vcf']	[]	438819	gi|444893469|emb|AL123456.3|	C	T	417.77	0/1:69,19:88:99:446,0,2470	0.215909090909	88	C	T	77	0/1:112,0,255:69,16	0.188235294118	85	C	T	452.77	0/1:68,19:87:99:481,0,2659	0.218390804598	87	C	T	82	0/1:117,0,255:67,15	0.182926829268	82	C	T	384.77	0/1:69,18:87:99:413,0,2520	0.206896551724	87	C	T	67	0/1:102,0,255:56,12	0.176470588235	68	3	3	T/T/T/	T/T/T/
2499753	G	A	1	['G21377_ANNO.vcf']	[]	2499753	gi|444893469|emb|AL123456.3|	G	A	319.77	0/1:87,17:104:99:348,0,3224	0.163461538462	104	G	A	40.5969	0/1:76,0,255:85,17	0.166666666667	102	G	A	291.77	0/1:95,17:112:99:320,0,3640	0.151785714286	112	G	A	27.1312	0/1:63,0,255:89,17	0.160377358491	106	G	A	274.77	0/1:95,17:112:99:303,0,3452	0.151785714286	112	G	A	16.0879	0/1:52,0,255:68,12	0.15	80	3	3	A/A/A/	A/A/A/	nonSyn	E:K
G21384_unique	1
pos	ref	mut	fileCount	filesA	filesB	pos	chromosome	ref_BWA_GATK	mut_BWA_GATK	qual_BWA_GATK	info_BWA_GATK	hetero_freq_BWA_GATK	num_Reads_BWA_GATK	ref_BWA_SAMTOOLS	mut_BWA_SAMTOOLS	qual_BWA_SAMTOOLS	info_BWA_SAMTOOLS	hetero_freq_BWA_SAMTOOLS	num_Reads_BWA_SAMTOOLS	ref_NOVO_GATK	mut_NOVO_GATK	qual_NOVO_GATK	info_NOVO_GATK	hetero_freq_NOVO_GATK	num_Reads_NOVO_GATK	ref_NOVO_SAMTOOLS	mut_NOVO_SAMTOOLS	qual_NOVO_SAMTOOLS	info_NOVO_SAMTOOLS	hetero_freq_NOVO_SAMTOOLS	num_Reads_NOVO_SAMTOOLS	ref_SMALT_GATK	mut_SMALT_GATK	qual_SMALT_GATK	info_SMALT_GATK	hetero_freq_SMALT_GATK	num_Reads_SMALT_GATK	ref_SMALT_SAMTOOLS	mut_SMALT_SAMTOOLS	qual_SMALT_SAMTOOLS	info_SMALT_SAMTOOLS	hetero_freq_SMALT_SAMTOOLS	num_Reads_SMALT_SAMTOOLS	mapper_sum_GATK	mapper_sum_SAMTOOLS	mut_per_mapper_GATK	mut_per_mapper_SAMTOOLS	AA_change_type_BWA_GATK	AA_change_BWA_GATK
759939	C	T	1	[]	['G21384_ANNO.vcf']	759939	gi|444893469|emb|AL123456.3|	C	T	3390.77	1/1:0,96:96:99:3419,289,0	1.0	96	C	T	228	1/1:255,255,0:0,95	1.0	95	C	T	3677.77	1/1:0,99:99:99:3706,298,0	1.0	99	C	T	228	1/1:255,255,0:0,85	1.0	85	C	T	3517.77	1/1:0,97:97:99:3546,292,0	1.0	97	C	T	228	1/1:255,229,0:0,76	1.0	76	3	3	T/T/T/	T/T/T/	nonSyn	P:S
757511	G	A	1	[]	['G21384_ANNO.vcf']	757511	gi|444893469|emb|AL123456.3|	G	A	4067.77	0/1:23,132:155:99:4096,0,420	0.851612903226	155	G	A	220	0/1:255,0,70:21,125	0.856164383562	146	G	A	4208.77	0/1:23,131:154:99:4237,0,456	0.850649350649	154	G	A	220	0/1:255,0,117:21,123	0.854166666667	144	G	A	4117.77	0/1:23,132:155:99:4146,0,405	0.851612903226	155	G	A	220	0/1:255,0,94:16,102	0.864406779661	118	3	3	A/A/A/	A/A/A/	nonSyn	G:R
2383141	T	G	1	[]	['G21384_ANNO.vcf']	2383141	gi|444893469|emb|AL123456.3|	T	G	4458.77	0/1:24,129:153:99:4487,0,374	0.843137254902	153	T	G	220	0/1:255,0,69:24,120	0.833333333333	144	T	G	4903.77	0/1:26,131:157:99:4932,0,453	0.834394904459	157	T	G	220	0/1:255,0,143:25,112	0.817518248175	137	T	G	4648.77	0/1:26,131:157:99:4677,0,433	0.834394904459	157	T	G	220	0/1:255,0,127:21,93	0.815789473684	114	3	3	G/G/G/	G/G/G/	nonSyn	Y:S
G21377_vs_G21385	1
G21377_unique	0
pos	ref	mut	fileCount	filesA	filesB	pos	chromosome	ref_BWA_GATK	mut_BWA_GATK	qual_BWA_GATK	info_BWA_GATK	hetero_freq_BWA_GATK	num_Reads_BWA_GATK	ref_BWA_SAMTOOLS	mut_BWA_SAMTOOLS	qual_BWA_SAMTOOLS	info_BWA_SAMTOOLS	hetero_freq_BWA_SAMTOOLS	num_Reads_BWA_SAMTOOLS	ref_NOVO_GATK	mut_NOVO_GATK	qual_NOVO_GATK	info_NOVO_GATK	hetero_freq_NOVO_GATK	num_Reads_NOVO_GATK	ref_NOVO_SAMTOOLS	mut_NOVO_SAMTOOLS	qual_NOVO_SAMTOOLS	info_NOVO_SAMTOOLS	hetero_freq_NOVO_SAMTOOLS	num_Reads_NOVO_SAMTOOLS	ref_SMALT_GATK	mut_SMALT_GATK	qual_SMALT_GATK	info_SMALT_GATK	hetero_freq_SMALT_GATK	num_Reads_SMALT_GATK	ref_SMALT_SAMTOOLS	mut_SMALT_SAMTOOLS	qual_SMALT_SAMTOOLS	info_SMALT_SAMTOOLS	hetero_freq_SMALT_SAMTOOLS	num_Reads_SMALT_SAMTOOLS	mapper_sum_GATK	mapper_sum_SAMTOOLS	mut_per_mapper_GATK	mut_per_mapper_SAMTOOLS	AA_change_type_BWA_GATK	AA_change_BWA_GATK
438819	C	T	1	['G21377_ANNO.vcf']	[]	438819	gi|444893469|emb|AL123456.3|	C	T	417.77	0/1:69,19:88:99:446,0,2470	0.215909090909	88	C	T	77	0/1:112,0,255:69,16	0.188235294118	85	C	T	452.77	0/1:68,19:87:99:481,0,2659	0.218390804598	87	C	T	82	0/1:117,0,255:67,15	0.182926829268	82	C	T	384.77	0/1:69,18:87:99:413,0,2520	0.206896551724	87	C	T	67	0/1:102,0,255:56,12	0.176470588235	68	3	3	T/T/T/	T/T/T/
2499753	G	A	1	['G21377_ANNO.vcf']	[]	2499753	gi|444893469|emb|AL123456.3|	G	A	319.77	0/1:87,17:104:99:348,0,3224	0.163461538462	104	G	A	40.5969	0/1:76,0,255:85,17	0.166666666667	102	G	A	291.77	0/1:95,17:112:99:320,0,3640	0.151785714286	112	G	A	27.1312	0/1:63,0,255:89,17	0.160377358491	106	G	A	274.77	0/1:95,17:112:99:303,0,3452	0.151785714286	112	G	A	16.0879	0/1:52,0,255:68,12	0.15	80	3	3	A/A/A/	A/A/A/	nonSyn	E:K
G21385_unique	1
pos	ref	mut	fileCount	filesA	filesB	pos	chromosome	ref_BWA_GATK	mut_BWA_GATK	qual_BWA_GATK	info_BWA_GATK	hetero_freq_BWA_GATK	num_Reads_BWA_GATK	ref_BWA_SAMTOOLS	mut_BWA_SAMTOOLS	qual_BWA_SAMTOOLS	info_BWA_SAMTOOLS	hetero_freq_BWA_SAMTOOLS	num_Reads_BWA_SAMTOOLS	ref_NOVO_GATK	mut_NOVO_GATK	qual_NOVO_GATK	info_NOVO_GATK	hetero_freq_NOVO_GATK	num_Reads_NOVO_GATK	ref_NOVO_SAMTOOLS	mut_NOVO_SAMTOOLS	qual_NOVO_SAMTOOLS	info_NOVO_SAMTOOLS	hetero_freq_NOVO_SAMTOOLS	num_Reads_NOVO_SAMTOOLS	ref_SMALT_GATK	mut_SMALT_GATK	qual_SMALT_GATK	info_SMALT_GATK	hetero_freq_SMALT_GATK	num_Reads_SMALT_GATK	ref_SMALT_SAMTOOLS	mut_SMALT_SAMTOOLS	qual_SMALT_SAMTOOLS	info_SMALT_SAMTOOLS	hetero_freq_SMALT_SAMTOOLS	num_Reads_SMALT_SAMTOOLS	mapper_sum_GATK	mapper_sum_SAMTOOLS	mut_per_mapper_GATK	mut_per_mapper_SAMTOOLS	AA_change_type_BWA_GATK	AA_change_BWA_GATK
3015042	GC	G	1	[]	['G21385_ANNO.vcf']	3015042	gi|444893469|emb|AL123456.3|	GC	G	6167.73	1/1:0,174:174:99:6205,524,0	1.0	174	GCCC	GCC	228	1/1:255,255,0:0,171	1.0	171	GC	G	6247.73	1/1:0,176:176:99:6285,530,0	1.0	176	GCCC	GCC	228	1/1:255,255,0:0,165	1.0	165	GC	G	6236.73	1/1:0,176:176:99:6274,530,0	1.0	176	GCCC	GCC	228	1/1:255,255,0:0,125	1.0	125	3	3	G/G/G/	GCC/GCC/GCC/
391511	A	G	1	[]	['G21385_ANNO.vcf']	391511	gi|444893469|emb|AL123456.3|	A	G	582.77	0/1:81,23:104:99:611,0,2643	0.221153846154	104	A	G	141	0/1:175,0,255:80,22	0.21568627451	102	A	G	678.77	0/1:81,23:104:99:707,0,2707	0.221153846154	104	A	G	181	0/1:215,0,255:80,22	0.21568627451	102	A	G	612.77	0/1:82,23:105:99:641,0,2668	0.219047619048	105	A	G	115	0/1:150,0,255:66,15	0.185185185185	81	3	3	G/G/G/	G/G/G/	nonSyn	T:A
402201	A	C	1	[]	['G21385_ANNO.vcf']	402201	gi|444893469|emb|AL123456.3|	A	C	616.77	0/1:135,28:163:99:645,0,4555	0.171779141104	163	A	C	49.0446	0/1:84,0,248:133,26	0.163522012579	159	A	C	714.77	0/1:135,28:163:99:743,0,4730	0.171779141104	163	A	C	77	0/1:112,0,255:134,26	0.1625	160	A	C	639.77	0/1:135,28:163:99:668,0,4588	0.171779141104	163	A	C	75	0/1:110,0,255:107,22	0.170542635659	129	3	3	C/C/C/	C/C/C/	nonSyn	I:S
2697172	A	C	1	[]	['G21385_ANNO.vcf']	2697172	gi|444893469|emb|AL123456.3|	A	C	1428.77	0/1:97,47:144:99:1457,0,3106	0.326388888889	144	A	C	222	0/1:255,0,255:94,46	0.328571428571	140	A	C	1555.77	0/1:97,47:144:99:1584,0,3161	0.326388888889	144	A	C	222	0/1:255,0,255:93,47	0.335714285714	140	A	C	1428.77	0/1:99,47:146:99:1457,0,3151	0.321917808219	146	A	C	222	0/1:255,0,255:85,37	0.303278688525	122	3	3	C/C/C/	C/C/C/	syn	None
G21377_vs_G21386	0
G21377_unique	0
pos	ref	mut	fileCount	filesA	filesB	pos	chromosome	ref_BWA_GATK	mut_BWA_GATK	qual_BWA_GATK	info_BWA_GATK	hetero_freq_BWA_GATK	num_Reads_BWA_GATK	ref_BWA_SAMTOOLS	mut_BWA_SAMTOOLS	qual_BWA_SAMTOOLS	info_BWA_SAMTOOLS	hetero_freq_BWA_SAMTOOLS	num_Reads_BWA_SAMTOOLS	ref_NOVO_GATK	mut_NOVO_GATK	qual_NOVO_GATK	info_NOVO_GATK	hetero_freq_NOVO_GATK	num_Reads_NOVO_GATK	ref_NOVO_SAMTOOLS	mut_NOVO_SAMTOOLS	qual_NOVO_SAMTOOLS	info_NOVO_SAMTOOLS	hetero_freq_NOVO_SAMTOOLS	num_Reads_NOVO_SAMTOOLS	ref_SMALT_GATK	mut_SMALT_GATK	qual_SMALT_GATK	info_SMALT_GATK	hetero_freq_SMALT_GATK	num_Reads_SMALT_GATK	ref_SMALT_SAMTOOLS	mut_SMALT_SAMTOOLS	qual_SMALT_SAMTOOLS	info_SMALT_SAMTOOLS	hetero_freq_SMALT_SAMTOOLS	num_Reads_SMALT_SAMTOOLS	mapper_sum_GATK	mapper_sum_SAMTOOLS	mut_per_mapper_GATK	mut_per_mapper_SAMTOOLS	AA_change_type_BWA_GATK	AA_change_BWA_GATK
438819	C	T	1	['G21377_ANNO.vcf']	[]	438819	gi|444893469|emb|AL123456.3|	C	T	417.77	0/1:69,19:88:99:446,0,2470	0.215909090909	88	C	T	77	0/1:112,0,255:69,16	0.188235294118	85	C	T	452.77	0/1:68,19:87:99:481,0,2659	0.218390804598	87	C	T	82	0/1:117,0,255:67,15	0.182926829268	82	C	T	384.77	0/1:69,18:87:99:413,0,2520	0.206896551724	87	C	T	67	0/1:102,0,255:56,12	0.176470588235	68	3	3	T/T/T/	T/T/T/
2499753	G	A	1	['G21377_ANNO.vcf']	[]	2499753	gi|444893469|emb|AL123456.3|	G	A	319.77	0/1:87,17:104:99:348,0,3224	0.163461538462	104	G	A	40.5969	0/1:76,0,255:85,17	0.166666666667	102	G	A	291.77	0/1:95,17:112:99:320,0,3640	0.151785714286	112	G	A	27.1312	0/1:63,0,255:89,17	0.160377358491	106	G	A	274.77	0/1:95,17:112:99:303,0,3452	0.151785714286	112	G	A	16.0879	0/1:52,0,255:68,12	0.15	80	3	3	A/A/A/	A/A/A/	nonSyn	E:K
G21386_unique	0
pos	ref	mut	fileCount	filesA	filesB	pos	chromosome	ref_BWA_GATK	mut_BWA_GATK	qual_BWA_GATK	info_BWA_GATK	hetero_freq_BWA_GATK	num_Reads_BWA_GATK	ref_BWA_SAMTOOLS	mut_BWA_SAMTOOLS	qual_BWA_SAMTOOLS	info_BWA_SAMTOOLS	hetero_freq_BWA_SAMTOOLS	num_Reads_BWA_SAMTOOLS	ref_NOVO_GATK	mut_NOVO_GATK	qual_NOVO_GATK	info_NOVO_GATK	hetero_freq_NOVO_GATK	num_Reads_NOVO_GATK	ref_NOVO_SAMTOOLS	mut_NOVO_SAMTOOLS	qual_NOVO_SAMTOOLS	info_NOVO_SAMTOOLS	hetero_freq_NOVO_SAMTOOLS	num_Reads_NOVO_SAMTOOLS	ref_SMALT_GATK	mut_SMALT_GATK	qual_SMALT_GATK	info_SMALT_GATK	hetero_freq_SMALT_GATK	num_Reads_SMALT_GATK	ref_SMALT_SAMTOOLS	mut_SMALT_SAMTOOLS	qual_SMALT_SAMTOOLS	info_SMALT_SAMTOOLS	hetero_freq_SMALT_SAMTOOLS	num_Reads_SMALT_SAMTOOLS	mapper_sum_GATK	mapper_sum_SAMTOOLS	mut_per_mapper_GATK	mut_per_mapper_SAMTOOLS	AA_change_type_BWA_GATK	AA_change_BWA_GATK
G21377_vs_G21387	12
G21377_unique	0
pos	ref	mut	fileCount	filesA	filesB	pos	chromosome	ref_BWA_GATK	mut_BWA_GATK	qual_BWA_GATK	info_BWA_GATK	hetero_freq_BWA_GATK	num_Reads_BWA_GATK	ref_BWA_SAMTOOLS	mut_BWA_SAMTOOLS	qual_BWA_SAMTOOLS	info_BWA_SAMTOOLS	hetero_freq_BWA_SAMTOOLS	num_Reads_BWA_SAMTOOLS	ref_NOVO_GATK	mut_NOVO_GATK	qual_NOVO_GATK	info_NOVO_GATK	hetero_freq_NOVO_GATK	num_Reads_NOVO_GATK	ref_NOVO_SAMTOOLS	mut_NOVO_SAMTOOLS	qual_NOVO_SAMTOOLS	info_NOVO_SAMTOOLS	hetero_freq_NOVO_SAMTOOLS	num_Reads_NOVO_SAMTOOLS	ref_SMALT_GATK	mut_SMALT_GATK	qual_SMALT_GATK	info_SMALT_GATK	hetero_freq_SMALT_GATK	num_Reads_SMALT_GATK	ref_SMALT_SAMTOOLS	mut_SMALT_SAMTOOLS	qual_SMALT_SAMTOOLS	info_SMALT_SAMTOOLS	hetero_freq_SMALT_SAMTOOLS	num_Reads_SMALT_SAMTOOLS	mapper_sum_GATK	mapper_sum_SAMTOOLS	mut_per_mapper_GATK	mut_per_mapper_SAMTOOLS	AA_change_type_BWA_GATK	AA_change_BWA_GATK
438819	C	T	1	['G21377_ANNO.vcf']	[]	438819	gi|444893469|emb|AL123456.3|	C	T	417.77	0/1:69,19:88:99:446,0,2470	0.215909090909	88	C	T	77	0/1:112,0,255:69,16	0.188235294118	85	C	T	452.77	0/1:68,19:87:99:481,0,2659	0.218390804598	87	C	T	82	0/1:117,0,255:67,15	0.182926829268	82	C	T	384.77	0/1:69,18:87:99:413,0,2520	0.206896551724	87	C	T	67	0/1:102,0,255:56,12	0.176470588235	68	3	3	T/T/T/	T/T/T/
2499753	G	A	1	['G21377_ANNO.vcf']	[]	2499753	gi|444893469|emb|AL123456.3|	G	A	319.77	0/1:87,17:104:99:348,0,3224	0.163461538462	104	G	A	40.5969	0/1:76,0,255:85,17	0.166666666667	102	G	A	291.77	0/1:95,17:112:99:320,0,3640	0.151785714286	112	G	A	27.1312	0/1:63,0,255:89,17	0.160377358491	106	G	A	274.77	0/1:95,17:112:99:303,0,3452	0.151785714286	112	G	A	16.0879	0/1:52,0,255:68,12	0.15	80	3	3	A/A/A/	A/A/A/	nonSyn	E:K
G21387_unique	12
pos	ref	mut	fileCount	filesA	filesB	pos	chromosome	ref_BWA_GATK	mut_BWA_GATK	qual_BWA_GATK	info_BWA_GATK	hetero_freq_BWA_GATK	num_Reads_BWA_GATK	ref_BWA_SAMTOOLS	mut_BWA_SAMTOOLS	qual_BWA_SAMTOOLS	info_BWA_SAMTOOLS	hetero_freq_BWA_SAMTOOLS	num_Reads_BWA_SAMTOOLS	ref_NOVO_GATK	mut_NOVO_GATK	qual_NOVO_GATK	info_NOVO_GATK	hetero_freq_NOVO_GATK	num_Reads_NOVO_GATK	ref_NOVO_SAMTOOLS	mut_NOVO_SAMTOOLS	qual_NOVO_SAMTOOLS	info_NOVO_SAMTOOLS	hetero_freq_NOVO_SAMTOOLS	num_Reads_NOVO_SAMTOOLS	ref_SMALT_GATK	mut_SMALT_GATK	qual_SMALT_GATK	info_SMALT_GATK	hetero_freq_SMALT_GATK	num_Reads_SMALT_GATK	ref_SMALT_SAMTOOLS	mut_SMALT_SAMTOOLS	qual_SMALT_SAMTOOLS	info_SMALT_SAMTOOLS	hetero_freq_SMALT_SAMTOOLS	num_Reads_SMALT_SAMTOOLS	mapper_sum_GATK	mapper_sum_SAMTOOLS	mut_per_mapper_GATK	mut_per_mapper_SAMTOOLS	AA_change_type_BWA_GATK	AA_change_BWA_GATK
126097	G	A	1	[]	['G21387_ANNO.vcf']	126097	gi|444893469|emb|AL123456.3|	G	A	3293.77	1/1:0,92:92:99:3322,276,0	1.0	92	G	A	228	1/1:255,255,0:0,89	1.0	89	G	A	3396.77	1/1:0,94:94:99:3425,283,0	1.0	94	G	A	228	1/1:255,250,0:0,83	1.0	83	G	A	3267.77	1/1:0,93:93:99:3296,279,0	1.0	93	G	A	228	1/1:255,235,0:0,78	1.0	78	3	3	A/A/A/	A/A/A/	nonSyn	T:M
332726	A	G	1	[]	['G21387_ANNO.vcf']	332726	gi|444893469|emb|AL123456.3|	A	G	5741.77	1/1:0,129:129:99:5770,394,0	1.0	129	A	G	228	1/1:255,255,0:0,116	1.0	116	A	G	5796.77	1/1:0,128:128:99:5825,394,0	1.0	128	A	G	228	1/1:255,255,0:0,103	1.0	103	A	G	4743.77	1/1:0,106:106:99:4772,325,0	1.0	106	A	G	228	1/1:255,255,0:0,99	1.0	99	3	3	G/G/G/	G/G/G/	syn	None
332735	A	C	1	[]	['G21387_ANNO.vcf']	332735	gi|444893469|emb|AL123456.3|	A	C	5598.77	1/1:0,120:120:99:5627,379,0	1.0	120	A	C	228	1/1:255,255,0:0,115	1.0	115	A	C	5415.77	1/1:0,120:120:99:5444,367,0	1.0	120	A	C	228	1/1:255,255,0:0,111	1.0	111	A	C	4514.77	1/1:0,96:96:99:4543,307,0	1.0	96	A	C	228	1/1:255,255,0:0,102	1.0	102	3	3	C/C/C/	C/C/C/	syn	None
332759	A	G	1	[]	['G21387_ANNO.vcf']	332759	gi|444893469|emb|AL123456.3|	A	G	5457.77	1/1:0,123:123:99:5486,373,0	1.0	123	A	G	228	1/1:255,255,0:0,114	1.0	114	A	G	5142.77	1/1:1,126:127:99:5171,372,0	0.992125984252	127	A	G	228	1/1:255,255,0:0,104	1.0	104	A	G	4435.77	1/1:0,101:101:99:4464,307,0	1.0	101	A	G	228	1/1:255,255,0:0,106	1.0	106	3	3	G/G/G/	G/G/G/	syn	None
332802	C	G	1	[]	['G21387_ANNO.vcf']	332802	gi|444893469|emb|AL123456.3|	C	G	3367.77	1/1:0,91:91:99:3396,274,0	1.0	91	C	G	228	1/1:255,255,0:0,87	1.0	87	C	G	3875.77	1/1:0,95:95:99:3904,286,0	1.0	95	C	G	228	1/1:255,247,0:0,82	1.0	82	C	G	2676.77	1/1:0,71:71:99:2705,214,0	1.0	71	C	G	228	1/1:255,241,0:0,80	1.0	80	3	3	G/G/G/	G/G/G/	nonSyn	G:A
332916	T	G	1	[]	['G21387_ANNO.vcf']	332916	gi|444893469|emb|AL123456.3|	T	G	2842.77	1/1:0,80:80:99:2871,240,0	1.0	80	T	G	228	1/1:255,211,0:0,70	1.0	70	T	G	3182.76	1/1:0,81:81:99:3211,244,0	1.0	81	T	G	228	1/1:255,199,0:0,66	1.0	66	T	G	2518.77	1/1:0,73:73:99:2547,219,0	1.0	73	T	G	228	1/1:255,181,0:0,60	1.0	60	3	3	G/G/G/	G/G/G/	nonSyn	N:T
332942	A	C	1	[]	['G21387_ANNO.vcf']	332942	gi|444893469|emb|AL123456.3|	A	C	4325.77	1/1:0,97:97:99:4354,292,0	1.0	97	A	C	228	1/1:255,255,0:0,89	1.0	89	A	C	4415.77	1/1:0,99:99:99:4444,298,0	1.0	99	A	C	228	1/1:255,238,0:0,79	1.0	79	A	C	4052.77	1/1:0,91:91:99:4081,274,0	1.0	91	A	C	228	1/1:255,229,0:0,76	1.0	76	3	3	C/C/C/	C/C/C/	nonSyn	D:E
332945	C	T	1	[]	['G21387_ANNO.vcf']	332945	gi|444893469|emb|AL123456.3|	C	T	4356.77	1/1:0,97:97:99:4385,295,0	1.0	97	C	T	228	1/1:255,255,0:0,88	1.0	88	C	T	4453.77	1/1:0,99:99:99:4482,301,0	1.0	99	C	T	228	1/1:255,238,0:0,79	1.0	79	C	T	4088.77	1/1:0,91:91:99:4117,277,0	1.0	91	C	T	228	1/1:255,229,0:0,76	1.0	76	3	3	T/T/T/	T/T/T/	syn	None
333086	A	G	1	[]	['G21387_ANNO.vcf']	333086	gi|444893469|emb|AL123456.3|	A	G	5276.77	1/1:0,143:143:99:5305,430,0	1.0	143	A	G	228	1/1:255,255,0:0,130	1.0	130	A	G	5765.77	1/1:0,146:146:99:5794,439,0	1.0	146	A	G	228	1/1:255,255,0:0,124	1.0	124	A	G	5265.77	1/1:0,143:143:99:5294,430,0	1.0	143	A	G	228	1/1:255,255,0:0,120	1.0	120	3	3	G/G/G/	G/G/G/	syn	None
1673432	T	C	1	[]	['G21387_ANNO.vcf']	1673432	gi|444893469|emb|AL123456.3|	T	C	6997.77	1/1:2,183:185:99:7026,507,0	0.989189189189	185	T	C	228	1/1:255,255,0:1,173	0.994252873563	174	T	C	7609.77	1/1:2,187:189:99:7638,519,0	0.989417989418	189	T	C	228	1/1:255,255,0:1,168	0.994082840237	169	T	C	7100.77	1/1:2,186:188:99:7129,516,0	0.989361702128	188	T	C	228	1/1:255,255,0:1,154	0.993548387097	155	3	3	C/C/C/	C/C/C/
1889719	C	T	1	[]	['G21387_ANNO.vcf']	1889719	gi|444893469|emb|AL123456.3|	C	T	4996.77	1/1:0,147:147:99:5025,442,0	1.0	147	C	T	228	1/1:255,255,0:0,130	1.0	130	C	T	5224.77	1/1:0,153:153:99:5253,460,0	1.0	153	C	T	228	1/1:255,255,0:0,127	1.0	127	C	T	5073.77	1/1:0,153:153:99:5102,460,0	1.0	153	C	T	228	1/1:255,255,0:0,120	1.0	120	3	3	T/T/T/	T/T/T/	nonSyn	A:V
2427477	G	T	1	[]	['G21387_ANNO.vcf']	2427477	gi|444893469|emb|AL123456.3|	G	T	1808.77	1/1:0,54:54:99:1837,162,0	1.0	54	G	T	228	1/1:255,132,0:0,44	1.0	44	G	T	1681.77	1/1:0,49:49:99:1710,147,0	1.0	49	G	T	228	1/1:255,126,0:0,42	1.0	42	G	T	1733.77	1/1:0,52:52:99:1762,156,0	1.0	52	G	T	228	1/1:255,120,0:0,40	1.0	40	3	3	T/T/T/	T/T/T/	syn	None
890	A	C	1	[]	['G21387_ANNO.vcf']	890	gi|444893469|emb|AL123456.3|	A	C	4811.77	0/1:45,142:187:99:4840,0,1091	0.75935828877	187	A	C	221	0/1:255,0,157:45,130	0.742857142857	175	A	C	5299.77	0/1:44,144:188:99:5328,0,1092	0.765957446809	188	A	C	221	0/1:255,0,167:44,126	0.741176470588	170	A	C	4948.77	0/1:45,145:190:99:4977,0,1039	0.763157894737	190	A	C	221	0/1:255,0,162:40,112	0.736842105263	152	3	3	C/C/C/	C/C/C/	nonSyn	N:T
1543405	G	A	1	[]	['G21387_ANNO.vcf']	1543405	gi|444893469|emb|AL123456.3|	G	A	3097.77	0/1:50,102:152:99:3126,0,1455	0.671052631579	152	G	A	222	0/1:255,0,190:24,58	0.707317073171	82	G	A	3159.77	0/1:50,103:153:99:3188,0,1637	0.673202614379	153	G	A	222	0/1:255,0,200:23,54	0.701298701299	77	G	A	3055.77	0/1:50,102:152:99:3084,0,1498	0.671052631579	152	G	A	222	0/1:255,0,219:24,52	0.684210526316	76	3	3	A/A/A/	A/A/A/	nonSyn	R:H
G21377_vs_G21388	8
G21377_unique	3
pos	ref	mut	fileCount	filesA	filesB	pos	chromosome	ref_BWA_GATK	mut_BWA_GATK	qual_BWA_GATK	info_BWA_GATK	hetero_freq_BWA_GATK	num_Reads_BWA_GATK	ref_BWA_SAMTOOLS	mut_BWA_SAMTOOLS	qual_BWA_SAMTOOLS	info_BWA_SAMTOOLS	hetero_freq_BWA_SAMTOOLS	num_Reads_BWA_SAMTOOLS	ref_NOVO_GATK	mut_NOVO_GATK	qual_NOVO_GATK	info_NOVO_GATK	hetero_freq_NOVO_GATK	num_Reads_NOVO_GATK	ref_NOVO_SAMTOOLS	mut_NOVO_SAMTOOLS	qual_NOVO_SAMTOOLS	info_NOVO_SAMTOOLS	hetero_freq_NOVO_SAMTOOLS	num_Reads_NOVO_SAMTOOLS	ref_SMALT_GATK	mut_SMALT_GATK	qual_SMALT_GATK	info_SMALT_GATK	hetero_freq_SMALT_GATK	num_Reads_SMALT_GATK	ref_SMALT_SAMTOOLS	mut_SMALT_SAMTOOLS	qual_SMALT_SAMTOOLS	info_SMALT_SAMTOOLS	hetero_freq_SMALT_SAMTOOLS	num_Reads_SMALT_SAMTOOLS	mapper_sum_GATK	mapper_sum_SAMTOOLS	mut_per_mapper_GATK	mut_per_mapper_SAMTOOLS	AA_change_type_BWA_GATK	AA_change_BWA_GATK
761602	C	T	1	['G21377_ANNO.vcf']	[]	761602	gi|444893469|emb|AL123456.3|	C	T	3865.77	1/1:0,108:108:99:3894,325,0	1.0	108	C	T	228	1/1:255,255,0:0,99	1.0	99	C	T	3900.77	1/1:0,106:106:99:3929,319,0	1.0	106	C	T	228	1/1:255,255,0:0,98	1.0	98	C	T	3882.77	1/1:0,109:109:99:3911,328,0	1.0	109	C	T	228	1/1:255,253,0:0,84	1.0	84	3	3	T/T/T/	T/T/T/	nonSyn	A:V
4338645	C	A	1	['G21377_ANNO.vcf']	[]	4338645	gi|444893469|emb|AL123456.3|	C	A	4770.77	1/1:0,129:129:99:4799,388,0	1.0	129	C	A	228	1/1:255,255,0:0,125	1.0	125	C	A	5086.77	1/1:0,134:134:99:5115,403,0	1.0	134	C	A	228	1/1:255,255,0:0,117	1.0	117	C	A	4976.77	1/1:0,135:135:99:5005,406,0	1.0	135	C	A	228	1/1:255,255,0:0,100	1.0	100	3	3	A/A/A/	A/A/A/
4389215	G	A	1	['G21377_ANNO.vcf']	[]	4389215	gi|444893469|emb|AL123456.3|	G	A	4229.77	1/1:0,119:119:99:4258,358,0	1.0	119	G	A	228	1/1:255,255,0:0,118	1.0	118	G	A	4563.77	1/1:0,123:123:99:4592,370,0	1.0	123	G	A	228	1/1:255,255,0:0,102	1.0	102	G	A	4486.77	1/1:0,126:126:99:4515,379,0	1.0	126	G	A	228	1/1:255,250,0:0,83	1.0	83	3	3	A/A/A/	A/A/A/	syn	None
2499753	G	A	1	['G21377_ANNO.vcf']	[]	2499753	gi|444893469|emb|AL123456.3|	G	A	319.77	0/1:87,17:104:99:348,0,3224	0.163461538462	104	G	A	40.5969	0/1:76,0,255:85,17	0.166666666667	102	G	A	291.77	0/1:95,17:112:99:320,0,3640	0.151785714286	112	G	A	27.1312	0/1:63,0,255:89,17	0.160377358491	106	G	A	274.77	0/1:95,17:112:99:303,0,3452	0.151785714286	112	G	A	16.0879	0/1:52,0,255:68,12	0.15	80	3	3	A/A/A/	A/A/A/	nonSyn	E:K
438819	C	T	1	['G21377_ANNO.vcf']	[]	438819	gi|444893469|emb|AL123456.3|	C	T	417.77	0/1:69,19:88:99:446,0,2470	0.215909090909	88	C	T	77	0/1:112,0,255:69,16	0.188235294118	85	C	T	452.77	0/1:68,19:87:99:481,0,2659	0.218390804598	87	C	T	82	0/1:117,0,255:67,15	0.182926829268	82	C	T	384.77	0/1:69,18:87:99:413,0,2520	0.206896551724	87	C	T	67	0/1:102,0,255:56,12	0.176470588235	68	3	3	T/T/T/	T/T/T/
G21388_unique	5
pos	ref	mut	fileCount	filesA	filesB	pos	chromosome	ref_BWA_GATK	mut_BWA_GATK	qual_BWA_GATK	info_BWA_GATK	hetero_freq_BWA_GATK	num_Reads_BWA_GATK	ref_BWA_SAMTOOLS	mut_BWA_SAMTOOLS	qual_BWA_SAMTOOLS	info_BWA_SAMTOOLS	hetero_freq_BWA_SAMTOOLS	num_Reads_BWA_SAMTOOLS	ref_NOVO_GATK	mut_NOVO_GATK	qual_NOVO_GATK	info_NOVO_GATK	hetero_freq_NOVO_GATK	num_Reads_NOVO_GATK	ref_NOVO_SAMTOOLS	mut_NOVO_SAMTOOLS	qual_NOVO_SAMTOOLS	info_NOVO_SAMTOOLS	hetero_freq_NOVO_SAMTOOLS	num_Reads_NOVO_SAMTOOLS	ref_SMALT_GATK	mut_SMALT_GATK	qual_SMALT_GATK	info_SMALT_GATK	hetero_freq_SMALT_GATK	num_Reads_SMALT_GATK	ref_SMALT_SAMTOOLS	mut_SMALT_SAMTOOLS	qual_SMALT_SAMTOOLS	info_SMALT_SAMTOOLS	hetero_freq_SMALT_SAMTOOLS	num_Reads_SMALT_SAMTOOLS	mapper_sum_GATK	mapper_sum_SAMTOOLS	mut_per_mapper_GATK	mut_per_mapper_SAMTOOLS	AA_change_type_BWA_GATK	AA_change_BWA_GATK
5077	T	TC	1	[]	['G21388_ANNO.vcf']	5077	gi|444893469|emb|AL123456.3|	T	TC	6591.73	1/1:0,164:164:99:6629,538,0	1.0	164	TC	TCC	228	1/1:255,255,0:0,161	1.0	161	T	TC	6526.73	1/1:0,162:162:99:6564,532,0	1.0	162	TC	TCC	228	1/1:255,255,0:0,149	1.0	149	T	TC	6521.73	1/1:0,162:162:99:6559,532,0	1.0	162	TC	TCC	228	1/1:255,255,0:0,138	1.0	138	3	3	TC/TC/TC/	TCC/TCC/TCC/
735449	A	AGG	1	[]	['G21388_ANNO.vcf']	735449	gi|444893469|emb|AL123456.3|	A	AGG	5390.73	1/1:0,126:126:99:5428,379,0	1.0	126	AGGG	AGGGGG	228	1/1:255,255,0:0,128	1.0	128	A	AGG	5438.73	1/1:0,127:127:99:5476,382,0	1.0	127	AGGG	AGGGGG	228	1/1:255,255,0:0,116	1.0	116	A	AGG	5481.73	1/1:0,128:128:99:5519,385,0	1.0	128	AGGG	AGGGGG	228	1/1:255,255,0:0,95	1.0	95	3	3	AGG/AGG/AGG/	AGGGGG/AGGGGG/AGGGGG/	INDEL	INDEL
757511	G	A	1	[]	['G21388_ANNO.vcf']	757511	gi|444893469|emb|AL123456.3|	G	A	6182.77	1/1:0,181:181:99:6211,544,0	1.0	181	G	A	228	1/1:255,255,0:0,167	1.0	167	G	A	6198.77	1/1:0,179:179:99:6227,538,0	1.0	179	G	A	228	1/1:255,255,0:0,165	1.0	165	G	A	6315.77	1/1:0,183:183:99:6344,550,0	1.0	183	G	A	228	1/1:255,255,0:0,145	1.0	145	3	3	A/A/A/	A/A/A/	nonSyn	G:R
759939	C	T	1	[]	['G21388_ANNO.vcf']	759939	gi|444893469|emb|AL123456.3|	C	T	4104.77	1/1:1,118:119:99:4133,316,0	0.991596638655	119	C	T	228	1/1:255,255,0:1,118	0.991596638655	119	C	T	4215.77	1/1:1,121:122:99:4244,321,0	0.991803278689	122	C	T	228	1/1:255,255,0:1,107	0.990740740741	108	C	T	4283.77	1/1:1,122:123:99:4312,326,0	0.991869918699	123	C	T	228	1/1:255,255,0:1,102	0.990291262136	103	3	3	T/T/T/	T/T/T/	nonSyn	P:S
2383141	T	G	1	[]	['G21388_ANNO.vcf']	2383141	gi|444893469|emb|AL123456.3|	T	G	4875.77	1/1:0,129:129:99:4904,388,0	1.0	129	T	G	228	1/1:255,255,0:0,117	1.0	117	T	G	5337.77	1/1:0,130:130:99:5366,391,0	1.0	130	T	G	228	1/1:255,255,0:0,104	1.0	104	T	G	5136.77	1/1:0,130:130:99:5165,391,0	1.0	130	T	G	228	1/1:255,255,0:0,94	1.0	94	3	3	G/G/G/	G/G/G/	nonSyn	Y:S
2075088	A	G	1	[]	['G21388_ANNO.vcf']	2075088	gi|444893469|emb|AL123456.3|	A	G	580.77	0/1:115,26:141:99:609,0,3581	0.184397163121	141	A	G	107	0/1:142,0,255:112,24	0.176470588235	136	A	G	690.77	0/1:122,28:150:99:719,0,3807	0.186666666667	150	A	G	133	0/1:168,0,255:114,22	0.161764705882	136	A	G	653.77	0/1:120,28:148:99:682,0,3688	0.189189189189	148	A	G	149	0/1:183,0,255:103,24	0.188976377953	127	3	3	G/G/G/	G/G/G/	nonSyn	Y:C
758	A	C	1	[]	['G21388_ANNO.vcf']	758	gi|444893469|emb|AL123456.3|	A	C	3175.77	0/1:67,94:161:99:3204,0,1852	0.583850931677	161	A	C	222	0/1:255,0,255:63,89	0.585526315789	152	A	C	3524.77	0/1:73,98:171:99:3553,0,1970	0.573099415205	171	A	C	222	0/1:255,0,255:66,89	0.574193548387	155	A	C	3317.77	0/1:73,98:171:99:3346,0,1985	0.573099415205	171	A	C	222	0/1:255,0,255:56,77	0.578947368421	133	3	3	C/C/C/	C/C/C/	nonSyn	D:A
G21377_vs_G21389	1
G21377_unique	0
pos	ref	mut	fileCount	filesA	filesB	pos	chromosome	ref_BWA_GATK	mut_BWA_GATK	qual_BWA_GATK	info_BWA_GATK	hetero_freq_BWA_GATK	num_Reads_BWA_GATK	ref_BWA_SAMTOOLS	mut_BWA_SAMTOOLS	qual_BWA_SAMTOOLS	info_BWA_SAMTOOLS	hetero_freq_BWA_SAMTOOLS	num_Reads_BWA_SAMTOOLS	ref_NOVO_GATK	mut_NOVO_GATK	qual_NOVO_GATK	info_NOVO_GATK	hetero_freq_NOVO_GATK	num_Reads_NOVO_GATK	ref_NOVO_SAMTOOLS	mut_NOVO_SAMTOOLS	qual_NOVO_SAMTOOLS	info_NOVO_SAMTOOLS	hetero_freq_NOVO_SAMTOOLS	num_Reads_NOVO_SAMTOOLS	ref_SMALT_GATK	mut_SMALT_GATK	qual_SMALT_GATK	info_SMALT_GATK	hetero_freq_SMALT_GATK	num_Reads_SMALT_GATK	ref_SMALT_SAMTOOLS	mut_SMALT_SAMTOOLS	qual_SMALT_SAMTOOLS	info_SMALT_SAMTOOLS	hetero_freq_SMALT_SAMTOOLS	num_Reads_SMALT_SAMTOOLS	mapper_sum_GATK	mapper_sum_SAMTOOLS	mut_per_mapper_GATK	mut_per_mapper_SAMTOOLS	AA_change_type_BWA_GATK	AA_change_BWA_GATK
438819	C	T	1	['G21377_ANNO.vcf']	[]	438819	gi|444893469|emb|AL123456.3|	C	T	417.77	0/1:69,19:88:99:446,0,2470	0.215909090909	88	C	T	77	0/1:112,0,255:69,16	0.188235294118	85	C	T	452.77	0/1:68,19:87:99:481,0,2659	0.218390804598	87	C	T	82	0/1:117,0,255:67,15	0.182926829268	82	C	T	384.77	0/1:69,18:87:99:413,0,2520	0.206896551724	87	C	T	67	0/1:102,0,255:56,12	0.176470588235	68	3	3	T/T/T/	T/T/T/
2499753	G	A	1	['G21377_ANNO.vcf']	[]	2499753	gi|444893469|emb|AL123456.3|	G	A	319.77	0/1:87,17:104:99:348,0,3224	0.163461538462	104	G	A	40.5969	0/1:76,0,255:85,17	0.166666666667	102	G	A	291.77	0/1:95,17:112:99:320,0,3640	0.151785714286	112	G	A	27.1312	0/1:63,0,255:89,17	0.160377358491	106	G	A	274.77	0/1:95,17:112:99:303,0,3452	0.151785714286	112	G	A	16.0879	0/1:52,0,255:68,12	0.15	80	3	3	A/A/A/	A/A/A/	nonSyn	E:K
G21389_unique	1
pos	ref	mut	fileCount	filesA	filesB	pos	chromosome	ref_BWA_GATK	mut_BWA_GATK	qual_BWA_GATK	info_BWA_GATK	hetero_freq_BWA_GATK	num_Reads_BWA_GATK	ref_BWA_SAMTOOLS	mut_BWA_SAMTOOLS	qual_BWA_SAMTOOLS	info_BWA_SAMTOOLS	hetero_freq_BWA_SAMTOOLS	num_Reads_BWA_SAMTOOLS	ref_NOVO_GATK	mut_NOVO_GATK	qual_NOVO_GATK	info_NOVO_GATK	hetero_freq_NOVO_GATK	num_Reads_NOVO_GATK	ref_NOVO_SAMTOOLS	mut_NOVO_SAMTOOLS	qual_NOVO_SAMTOOLS	info_NOVO_SAMTOOLS	hetero_freq_NOVO_SAMTOOLS	num_Reads_NOVO_SAMTOOLS	ref_SMALT_GATK	mut_SMALT_GATK	qual_SMALT_GATK	info_SMALT_GATK	hetero_freq_SMALT_GATK	num_Reads_SMALT_GATK	ref_SMALT_SAMTOOLS	mut_SMALT_SAMTOOLS	qual_SMALT_SAMTOOLS	info_SMALT_SAMTOOLS	hetero_freq_SMALT_SAMTOOLS	num_Reads_SMALT_SAMTOOLS	mapper_sum_GATK	mapper_sum_SAMTOOLS	mut_per_mapper_GATK	mut_per_mapper_SAMTOOLS	AA_change_type_BWA_GATK	AA_change_BWA_GATK
1681531	C	T	1	[]	['G21389_ANNO.vcf']	1681531	gi|444893469|emb|AL123456.3|	C	T	3863.77	1/1:0,141:141:99:3892,422,0	1.0	141	C	T	228	1/1:255,255,0:0,126	1.0	126	C	T	3923.77	1/1:0,142:142:99:3952,426,0	1.0	142	C	T	228	1/1:255,255,0:0,125	1.0	125	C	T	3929.77	1/1:0,143:143:99:3958,428,0	1.0	143	C	T	228	1/1:255,255,0:0,123	1.0	123	3	3	T/T/T/	T/T/T/	nonSyn	E:K
G21377_vs_G21390	16
G21377_unique	4
pos	ref	mut	fileCount	filesA	filesB	pos	chromosome	ref_BWA_GATK	mut_BWA_GATK	qual_BWA_GATK	info_BWA_GATK	hetero_freq_BWA_GATK	num_Reads_BWA_GATK	ref_BWA_SAMTOOLS	mut_BWA_SAMTOOLS	qual_BWA_SAMTOOLS	info_BWA_SAMTOOLS	hetero_freq_BWA_SAMTOOLS	num_Reads_BWA_SAMTOOLS	ref_NOVO_GATK	mut_NOVO_GATK	qual_NOVO_GATK	info_NOVO_GATK	hetero_freq_NOVO_GATK	num_Reads_NOVO_GATK	ref_NOVO_SAMTOOLS	mut_NOVO_SAMTOOLS	qual_NOVO_SAMTOOLS	info_NOVO_SAMTOOLS	hetero_freq_NOVO_SAMTOOLS	num_Reads_NOVO_SAMTOOLS	ref_SMALT_GATK	mut_SMALT_GATK	qual_SMALT_GATK	info_SMALT_GATK	hetero_freq_SMALT_GATK	num_Reads_SMALT_GATK	ref_SMALT_SAMTOOLS	mut_SMALT_SAMTOOLS	qual_SMALT_SAMTOOLS	info_SMALT_SAMTOOLS	hetero_freq_SMALT_SAMTOOLS	num_Reads_SMALT_SAMTOOLS	mapper_sum_GATK	mapper_sum_SAMTOOLS	mut_per_mapper_GATK	mut_per_mapper_SAMTOOLS	AA_change_type_BWA_GATK	AA_change_BWA_GATK
761602	C	T	1	['G21377_ANNO.vcf']	[]	761602	gi|444893469|emb|AL123456.3|	C	T	3865.77	1/1:0,108:108:99:3894,325,0	1.0	108	C	T	228	1/1:255,255,0:0,99	1.0	99	C	T	3900.77	1/1:0,106:106:99:3929,319,0	1.0	106	C	T	228	1/1:255,255,0:0,98	1.0	98	C	T	3882.77	1/1:0,109:109:99:3911,328,0	1.0	109	C	T	228	1/1:255,253,0:0,84	1.0	84	3	3	T/T/T/	T/T/T/	nonSyn	A:V
3086208	G	T	1	['G21377_ANNO.vcf']	[]	3086208	gi|444893469|emb|AL123456.3|	G	T	5329.77	1/1:0,148:148:99:5358,445,0	1.0	148	G	T	228	1/1:255,255,0:0,140	1.0	140	G	T	5634.77	1/1:0,153:153:99:5663,460,0	1.0	153	G	T	228	1/1:255,255,0:0,135	1.0	135	G	T	5439.77	1/1:0,152:152:99:5468,457,0	1.0	152	G	T	228	1/1:255,255,0:0,103	1.0	103	3	3	T/T/T/	T/T/T/
4338645	C	A	1	['G21377_ANNO.vcf']	[]	4338645	gi|444893469|emb|AL123456.3|	C	A	4770.77	1/1:0,129:129:99:4799,388,0	1.0	129	C	A	228	1/1:255,255,0:0,125	1.0	125	C	A	5086.77	1/1:0,134:134:99:5115,403,0	1.0	134	C	A	228	1/1:255,255,0:0,117	1.0	117	C	A	4976.77	1/1:0,135:135:99:5005,406,0	1.0	135	C	A	228	1/1:255,255,0:0,100	1.0	100	3	3	A/A/A/	A/A/A/
4389215	G	A	1	['G21377_ANNO.vcf']	[]	4389215	gi|444893469|emb|AL123456.3|	G	A	4229.77	1/1:0,119:119:99:4258,358,0	1.0	119	G	A	228	1/1:255,255,0:0,118	1.0	118	G	A	4563.77	1/1:0,123:123:99:4592,370,0	1.0	123	G	A	228	1/1:255,255,0:0,102	1.0	102	G	A	4486.77	1/1:0,126:126:99:4515,379,0	1.0	126	G	A	228	1/1:255,250,0:0,83	1.0	83	3	3	A/A/A/	A/A/A/	syn	None
2499753	G	A	1	['G21377_ANNO.vcf']	[]	2499753	gi|444893469|emb|AL123456.3|	G	A	319.77	0/1:87,17:104:99:348,0,3224	0.163461538462	104	G	A	40.5969	0/1:76,0,255:85,17	0.166666666667	102	G	A	291.77	0/1:95,17:112:99:320,0,3640	0.151785714286	112	G	A	27.1312	0/1:63,0,255:89,17	0.160377358491	106	G	A	274.77	0/1:95,17:112:99:303,0,3452	0.151785714286	112	G	A	16.0879	0/1:52,0,255:68,12	0.15	80	3	3	A/A/A/	A/A/A/	nonSyn	E:K
438819	C	T	1	['G21377_ANNO.vcf']	[]	438819	gi|444893469|emb|AL123456.3|	C	T	417.77	0/1:69,19:88:99:446,0,2470	0.215909090909	88	C	T	77	0/1:112,0,255:69,16	0.188235294118	85	C	T	452.77	0/1:68,19:87:99:481,0,2659	0.218390804598	87	C	T	82	0/1:117,0,255:67,15	0.182926829268	82	C	T	384.77	0/1:69,18:87:99:413,0,2520	0.206896551724	87	C	T	67	0/1:102,0,255:56,12	0.176470588235	68	3	3	T/T/T/	T/T/T/
G21390_unique	12
pos	ref	mut	fileCount	filesA	filesB	pos	chromosome	ref_BWA_GATK	mut_BWA_GATK	qual_BWA_GATK	info_BWA_GATK	hetero_freq_BWA_GATK	num_Reads_BWA_GATK	ref_BWA_SAMTOOLS	mut_BWA_SAMTOOLS	qual_BWA_SAMTOOLS	info_BWA_SAMTOOLS	hetero_freq_BWA_SAMTOOLS	num_Reads_BWA_SAMTOOLS	ref_NOVO_GATK	mut_NOVO_GATK	qual_NOVO_GATK	info_NOVO_GATK	hetero_freq_NOVO_GATK	num_Reads_NOVO_GATK	ref_NOVO_SAMTOOLS	mut_NOVO_SAMTOOLS	qual_NOVO_SAMTOOLS	info_NOVO_SAMTOOLS	hetero_freq_NOVO_SAMTOOLS	num_Reads_NOVO_SAMTOOLS	ref_SMALT_GATK	mut_SMALT_GATK	qual_SMALT_GATK	info_SMALT_GATK	hetero_freq_SMALT_GATK	num_Reads_SMALT_GATK	ref_SMALT_SAMTOOLS	mut_SMALT_SAMTOOLS	qual_SMALT_SAMTOOLS	info_SMALT_SAMTOOLS	hetero_freq_SMALT_SAMTOOLS	num_Reads_SMALT_SAMTOOLS	mapper_sum_GATK	mapper_sum_SAMTOOLS	mut_per_mapper_GATK	mut_per_mapper_SAMTOOLS	AA_change_type_BWA_GATK	AA_change_BWA_GATK
7581	G	A	1	[]	['G21390_ANNO.vcf']	7581	gi|444893469|emb|AL123456.3|	G	A	4521.77	1/1:0,103:103:99:4550,310,0	1.0	103	G	A	228	1/1:255,255,0:0,94	1.0	94	G	A	4730.77	1/1:0,108:108:99:4759,325,0	1.0	108	G	A	228	1/1:255,238,0:0,79	1.0	79	G	A	4760.77	1/1:0,109:109:99:4789,328,0	1.0	109	G	A	228	1/1:255,235,0:0,78	1.0	78	3	3	A/A/A/	A/A/A/	nonSyn	D:N
152017	C	G	1	[]	['G21390_ANNO.vcf']	152017	gi|444893469|emb|AL123456.3|	C	G	5556.77	1/1:0,155:155:99:5585,466,0	1.0	155	C	G	228	1/1:255,255,0:0,135	1.0	135	C	G	6138.77	1/1:0,158:158:99:6167,475,0	1.0	158	C	G	228	1/1:255,255,0:0,130	1.0	130	C	G	5620.77	1/1:0,156:156:99:5649,469,0	1.0	156	C	G	228	1/1:255,255,0:0,130	1.0	130	3	3	G/G/G/	G/G/G/	nonSyn	S:R
759939	C	T	1	[]	['G21390_ANNO.vcf']	759939	gi|444893469|emb|AL123456.3|	C	T	4451.77	1/1:0,130:130:99:4480,391,0	1.0	130	C	T	228	1/1:255,255,0:0,115	1.0	115	C	T	4675.77	1/1:1,135:136:99:4704,374,0	0.992647058824	136	C	T	228	1/1:255,255,0:1,106	0.990654205607	107	C	T	4176.77	1/1:6,130:136:99:4205,139,0	0.955882352941	136	C	T	228	1/1:255,255,0:0,103	1.0	103	3	3	T/T/T/	T/T/T/	nonSyn	P:S
1083953	T	TCCG	1	[]	['G21390_ANNO.vcf']	1083953	gi|444893469|emb|AL123456.3|	T	TCCG	6172.73	1/1:0,134:134:99:6210,415,0	1.0	134	TCCG	TCCGCCG	228	1/1:255,255,0:0,132	1.0	132	T	TCCG	6318.73	1/1:0,138:138:99:6356,427,0	1.0	138	TCCG	TCCGCCG	228	1/1:255,255,0:0,123	1.0	123	T	TCCG	6228.73	1/1:0,136:136:99:6266,421,0	1.0	136	TCCG	TCCGCCG	228	1/1:255,255,0:0,114	1.0	114	3	3	TCCG/TCCG/TCCG/	TCCGCCG/TCCGCCG/TCCGCCG/	INDEL	INDEL
1841648	C	T	1	[]	['G21390_ANNO.vcf']	1841648	gi|444893469|emb|AL123456.3|	C	T	5386.77	1/1:0,150:150:99:5415,451,0	1.0	150	C	T	228	1/1:255,255,0:0,136	1.0	136	C	T	5697.77	1/1:0,158:158:99:5726,475,0	1.0	158	C	T	228	1/1:255,255,0:0,138	1.0	138	C	T	5519.77	1/1:0,157:157:99:5548,472,0	1.0	157	C	T	228	1/1:255,255,0:0,131	1.0	131	3	3	T/T/T/	T/T/T/	nonSyn	V:M
2335567	C	T	1	[]	['G21390_ANNO.vcf']	2335567	gi|444893469|emb|AL123456.3|	C	T	5253.77	1/1:0,145:145:99:5282,436,0	1.0	145	C	T	228	1/1:255,255,0:0,131	1.0	131	C	T	5498.77	1/1:0,151:151:99:5527,454,0	1.0	151	C	T	228	1/1:255,255,0:0,126	1.0	126	C	T	5320.77	1/1:0,152:152:99:5349,457,0	1.0	152	C	T	228	1/1:255,255,0:0,121	1.0	121	3	3	T/T/T/	T/T/T/	syn	None
2571813	G	A	1	[]	['G21390_ANNO.vcf']	2571813	gi|444893469|emb|AL123456.3|	G	A	4093.77	1/1:0,117:117:99:4122,351,0	1.0	117	G	A	228	1/1:255,255,0:0,102	1.0	102	G	A	4371.77	1/1:0,125:125:99:4400,375,0	1.0	125	G	A	228	1/1:255,255,0:0,100	1.0	100	G	A	4124.77	1/1:0,122:122:99:4153,366,0	1.0	122	G	A	228	1/1:255,255,0:0,98	1.0	98	3	3	A/A/A/	A/A/A/	syn	None
2677942	G	A	1	[]	['G21390_ANNO.vcf']	2677942	gi|444893469|emb|AL123456.3|	G	A	3732.77	1/1:0,105:105:99:3761,315,0	1.0	105	G	A	228	1/1:255,255,0:0,96	1.0	96	G	A	4131.77	1/1:0,114:114:99:4160,342,0	1.0	114	G	A	228	1/1:255,255,0:0,97	1.0	97	G	A	3712.77	1/1:0,107:107:99:3741,321,0	1.0	107	G	A	228	1/1:255,255,0:0,91	1.0	91	3	3	A/A/A/	A/A/A/	nonSyn	G:S
3449286	G	A	1	[]	['G21390_ANNO.vcf']	3449286	gi|444893469|emb|AL123456.3|	G	A	4423.77	1/1:0,134:134:99:4452,403,0	1.0	134	G	A	228	1/1:255,255,0:0,109	1.0	109	G	A	4852.77	1/1:0,140:140:99:4881,421,0	1.0	140	G	A	228	1/1:255,255,0:0,102	1.0	102	G	A	4715.77	1/1:0,140:140:99:4744,421,0	1.0	140	G	A	228	1/1:255,255,0:0,98	1.0	98	3	3	A/A/A/	A/A/A/	nonSyn	W:*
4243222	C	A	1	[]	['G21390_ANNO.vcf']	4243222	gi|444893469|emb|AL123456.3|	C	A	3837.77	1/1:0,109:109:99:3866,328,0	1.0	109	C	A	228	1/1:255,255,0:0,93	1.0	93	C	A	4088.77	1/1:0,114:114:99:4117,343,0	1.0	114	C	A	228	1/1:255,255,0:0,85	1.0	85	C	A	3861.77	1/1:0,112:112:99:3890,337,0	1.0	112	C	A	228	1/1:255,253,0:0,84	1.0	84	3	3	A/A/A/	A/A/A/
4247729	G	A	1	[]	['G21390_ANNO.vcf']	4247729	gi|444893469|emb|AL123456.3|	G	A	4763.77	1/1:0,136:136:99:4792,409,0	1.0	136	G	A	228	1/1:255,255,0:0,120	1.0	120	G	A	5134.77	1/1:0,145:145:99:5163,436,0	1.0	145	G	A	228	1/1:255,255,0:0,121	1.0	121	G	A	5039.77	1/1:0,146:146:99:5068,439,0	1.0	146	G	A	228	1/1:255,255,0:0,118	1.0	118	3	3	A/A/A/	A/A/A/	nonSyn	G:S
4326538	C	CA	1	[]	['G21390_ANNO.vcf']	4326538	gi|444893469|emb|AL123456.3|	C	CA	6002.73	1/1:0,162:162:99:6040,490,0	1.0	162	CA	CAA	228	1/1:255,255,0:0,150	1.0	150	C	CA	6068.73	1/1:0,163:163:99:6106,493,0	1.0	163	CA	CAA	228	1/1:255,255,0:0,145	1.0	145	C	CA	6101.73	1/1:0,164:164:99:6139,496,0	1.0	164	CA	CAA	228	1/1:255,255,0:0,137	1.0	137	3	3	CA/CA/CA/	CAA/CAA/CAA/	INDEL	INDEL
G21377_vs_G21391	15
G21377_unique	3
pos	ref	mut	fileCount	filesA	filesB	pos	chromosome	ref_BWA_GATK	mut_BWA_GATK	qual_BWA_GATK	info_BWA_GATK	hetero_freq_BWA_GATK	num_Reads_BWA_GATK	ref_BWA_SAMTOOLS	mut_BWA_SAMTOOLS	qual_BWA_SAMTOOLS	info_BWA_SAMTOOLS	hetero_freq_BWA_SAMTOOLS	num_Reads_BWA_SAMTOOLS	ref_NOVO_GATK	mut_NOVO_GATK	qual_NOVO_GATK	info_NOVO_GATK	hetero_freq_NOVO_GATK	num_Reads_NOVO_GATK	ref_NOVO_SAMTOOLS	mut_NOVO_SAMTOOLS	qual_NOVO_SAMTOOLS	info_NOVO_SAMTOOLS	hetero_freq_NOVO_SAMTOOLS	num_Reads_NOVO_SAMTOOLS	ref_SMALT_GATK	mut_SMALT_GATK	qual_SMALT_GATK	info_SMALT_GATK	hetero_freq_SMALT_GATK	num_Reads_SMALT_GATK	ref_SMALT_SAMTOOLS	mut_SMALT_SAMTOOLS	qual_SMALT_SAMTOOLS	info_SMALT_SAMTOOLS	hetero_freq_SMALT_SAMTOOLS	num_Reads_SMALT_SAMTOOLS	mapper_sum_GATK	mapper_sum_SAMTOOLS	mut_per_mapper_GATK	mut_per_mapper_SAMTOOLS	AA_change_type_BWA_GATK	AA_change_BWA_GATK
761602	C	T	1	['G21377_ANNO.vcf']	[]	761602	gi|444893469|emb|AL123456.3|	C	T	3865.77	1/1:0,108:108:99:3894,325,0	1.0	108	C	T	228	1/1:255,255,0:0,99	1.0	99	C	T	3900.77	1/1:0,106:106:99:3929,319,0	1.0	106	C	T	228	1/1:255,255,0:0,98	1.0	98	C	T	3882.77	1/1:0,109:109:99:3911,328,0	1.0	109	C	T	228	1/1:255,253,0:0,84	1.0	84	3	3	T/T/T/	T/T/T/	nonSyn	A:V
4338645	C	A	1	['G21377_ANNO.vcf']	[]	4338645	gi|444893469|emb|AL123456.3|	C	A	4770.77	1/1:0,129:129:99:4799,388,0	1.0	129	C	A	228	1/1:255,255,0:0,125	1.0	125	C	A	5086.77	1/1:0,134:134:99:5115,403,0	1.0	134	C	A	228	1/1:255,255,0:0,117	1.0	117	C	A	4976.77	1/1:0,135:135:99:5005,406,0	1.0	135	C	A	228	1/1:255,255,0:0,100	1.0	100	3	3	A/A/A/	A/A/A/
4389215	G	A	1	['G21377_ANNO.vcf']	[]	4389215	gi|444893469|emb|AL123456.3|	G	A	4229.77	1/1:0,119:119:99:4258,358,0	1.0	119	G	A	228	1/1:255,255,0:0,118	1.0	118	G	A	4563.77	1/1:0,123:123:99:4592,370,0	1.0	123	G	A	228	1/1:255,255,0:0,102	1.0	102	G	A	4486.77	1/1:0,126:126:99:4515,379,0	1.0	126	G	A	228	1/1:255,250,0:0,83	1.0	83	3	3	A/A/A/	A/A/A/	syn	None
2499753	G	A	1	['G21377_ANNO.vcf']	[]	2499753	gi|444893469|emb|AL123456.3|	G	A	319.77	0/1:87,17:104:99:348,0,3224	0.163461538462	104	G	A	40.5969	0/1:76,0,255:85,17	0.166666666667	102	G	A	291.77	0/1:95,17:112:99:320,0,3640	0.151785714286	112	G	A	27.1312	0/1:63,0,255:89,17	0.160377358491	106	G	A	274.77	0/1:95,17:112:99:303,0,3452	0.151785714286	112	G	A	16.0879	0/1:52,0,255:68,12	0.15	80	3	3	A/A/A/	A/A/A/	nonSyn	E:K
438819	C	T	1	['G21377_ANNO.vcf']	[]	438819	gi|444893469|emb|AL123456.3|	C	T	417.77	0/1:69,19:88:99:446,0,2470	0.215909090909	88	C	T	77	0/1:112,0,255:69,16	0.188235294118	85	C	T	452.77	0/1:68,19:87:99:481,0,2659	0.218390804598	87	C	T	82	0/1:117,0,255:67,15	0.182926829268	82	C	T	384.77	0/1:69,18:87:99:413,0,2520	0.206896551724	87	C	T	67	0/1:102,0,255:56,12	0.176470588235	68	3	3	T/T/T/	T/T/T/
G21391_unique	12
pos	ref	mut	fileCount	filesA	filesB	pos	chromosome	ref_BWA_GATK	mut_BWA_GATK	qual_BWA_GATK	info_BWA_GATK	hetero_freq_BWA_GATK	num_Reads_BWA_GATK	ref_BWA_SAMTOOLS	mut_BWA_SAMTOOLS	qual_BWA_SAMTOOLS	info_BWA_SAMTOOLS	hetero_freq_BWA_SAMTOOLS	num_Reads_BWA_SAMTOOLS	ref_NOVO_GATK	mut_NOVO_GATK	qual_NOVO_GATK	info_NOVO_GATK	hetero_freq_NOVO_GATK	num_Reads_NOVO_GATK	ref_NOVO_SAMTOOLS	mut_NOVO_SAMTOOLS	qual_NOVO_SAMTOOLS	info_NOVO_SAMTOOLS	hetero_freq_NOVO_SAMTOOLS	num_Reads_NOVO_SAMTOOLS	ref_SMALT_GATK	mut_SMALT_GATK	qual_SMALT_GATK	info_SMALT_GATK	hetero_freq_SMALT_GATK	num_Reads_SMALT_GATK	ref_SMALT_SAMTOOLS	mut_SMALT_SAMTOOLS	qual_SMALT_SAMTOOLS	info_SMALT_SAMTOOLS	hetero_freq_SMALT_SAMTOOLS	num_Reads_SMALT_SAMTOOLS	mapper_sum_GATK	mapper_sum_SAMTOOLS	mut_per_mapper_GATK	mut_per_mapper_SAMTOOLS	AA_change_type_BWA_GATK	AA_change_BWA_GATK
7581	G	A	1	[]	['G21390_ANNO.vcf']	7581	gi|444893469|emb|AL123456.3|	G	A	4521.77	1/1:0,103:103:99:4550,310,0	1.0	103	G	A	228	1/1:255,255,0:0,94	1.0	94	G	A	4730.77	1/1:0,108:108:99:4759,325,0	1.0	108	G	A	228	1/1:255,238,0:0,79	1.0	79	G	A	4760.77	1/1:0,109:109:99:4789,328,0	1.0	109	G	A	228	1/1:255,235,0:0,78	1.0	78	3	3	A/A/A/	A/A/A/	nonSyn	D:N
152017	C	G	1	[]	['G21390_ANNO.vcf']	152017	gi|444893469|emb|AL123456.3|	C	G	5556.77	1/1:0,155:155:99:5585,466,0	1.0	155	C	G	228	1/1:255,255,0:0,135	1.0	135	C	G	6138.77	1/1:0,158:158:99:6167,475,0	1.0	158	C	G	228	1/1:255,255,0:0,130	1.0	130	C	G	5620.77	1/1:0,156:156:99:5649,469,0	1.0	156	C	G	228	1/1:255,255,0:0,130	1.0	130	3	3	G/G/G/	G/G/G/	nonSyn	S:R
759939	C	T	1	[]	['G21390_ANNO.vcf']	759939	gi|444893469|emb|AL123456.3|	C	T	4451.77	1/1:0,130:130:99:4480,391,0	1.0	130	C	T	228	1/1:255,255,0:0,115	1.0	115	C	T	4675.77	1/1:1,135:136:99:4704,374,0	0.992647058824	136	C	T	228	1/1:255,255,0:1,106	0.990654205607	107	C	T	4176.77	1/1:6,130:136:99:4205,139,0	0.955882352941	136	C	T	228	1/1:255,255,0:0,103	1.0	103	3	3	T/T/T/	T/T/T/	nonSyn	P:S
1083953	T	TCCG	1	[]	['G21390_ANNO.vcf']	1083953	gi|444893469|emb|AL123456.3|	T	TCCG	6172.73	1/1:0,134:134:99:6210,415,0	1.0	134	TCCG	TCCGCCG	228	1/1:255,255,0:0,132	1.0	132	T	TCCG	6318.73	1/1:0,138:138:99:6356,427,0	1.0	138	TCCG	TCCGCCG	228	1/1:255,255,0:0,123	1.0	123	T	TCCG	6228.73	1/1:0,136:136:99:6266,421,0	1.0	136	TCCG	TCCGCCG	228	1/1:255,255,0:0,114	1.0	114	3	3	TCCG/TCCG/TCCG/	TCCGCCG/TCCGCCG/TCCGCCG/	INDEL	INDEL
1841648	C	T	1	[]	['G21390_ANNO.vcf']	1841648	gi|444893469|emb|AL123456.3|	C	T	5386.77	1/1:0,150:150:99:5415,451,0	1.0	150	C	T	228	1/1:255,255,0:0,136	1.0	136	C	T	5697.77	1/1:0,158:158:99:5726,475,0	1.0	158	C	T	228	1/1:255,255,0:0,138	1.0	138	C	T	5519.77	1/1:0,157:157:99:5548,472,0	1.0	157	C	T	228	1/1:255,255,0:0,131	1.0	131	3	3	T/T/T/	T/T/T/	nonSyn	V:M
2335567	C	T	1	[]	['G21390_ANNO.vcf']	2335567	gi|444893469|emb|AL123456.3|	C	T	5253.77	1/1:0,145:145:99:5282,436,0	1.0	145	C	T	228	1/1:255,255,0:0,131	1.0	131	C	T	5498.77	1/1:0,151:151:99:5527,454,0	1.0	151	C	T	228	1/1:255,255,0:0,126	1.0	126	C	T	5320.77	1/1:0,152:152:99:5349,457,0	1.0	152	C	T	228	1/1:255,255,0:0,121	1.0	121	3	3	T/T/T/	T/T/T/	syn	None
2571813	G	A	1	[]	['G21390_ANNO.vcf']	2571813	gi|444893469|emb|AL123456.3|	G	A	4093.77	1/1:0,117:117:99:4122,351,0	1.0	117	G	A	228	1/1:255,255,0:0,102	1.0	102	G	A	4371.77	1/1:0,125:125:99:4400,375,0	1.0	125	G	A	228	1/1:255,255,0:0,100	1.0	100	G	A	4124.77	1/1:0,122:122:99:4153,366,0	1.0	122	G	A	228	1/1:255,255,0:0,98	1.0	98	3	3	A/A/A/	A/A/A/	syn	None
2677942	G	A	1	[]	['G21390_ANNO.vcf']	2677942	gi|444893469|emb|AL123456.3|	G	A	3732.77	1/1:0,105:105:99:3761,315,0	1.0	105	G	A	228	1/1:255,255,0:0,96	1.0	96	G	A	4131.77	1/1:0,114:114:99:4160,342,0	1.0	114	G	A	228	1/1:255,255,0:0,97	1.0	97	G	A	3712.77	1/1:0,107:107:99:3741,321,0	1.0	107	G	A	228	1/1:255,255,0:0,91	1.0	91	3	3	A/A/A/	A/A/A/	nonSyn	G:S
3449286	G	A	1	[]	['G21390_ANNO.vcf']	3449286	gi|444893469|emb|AL123456.3|	G	A	4423.77	1/1:0,134:134:99:4452,403,0	1.0	134	G	A	228	1/1:255,255,0:0,109	1.0	109	G	A	4852.77	1/1:0,140:140:99:4881,421,0	1.0	140	G	A	228	1/1:255,255,0:0,102	1.0	102	G	A	4715.77	1/1:0,140:140:99:4744,421,0	1.0	140	G	A	228	1/1:255,255,0:0,98	1.0	98	3	3	A/A/A/	A/A/A/	nonSyn	W:*
4243222	C	A	1	[]	['G21390_ANNO.vcf']	4243222	gi|444893469|emb|AL123456.3|	C	A	3837.77	1/1:0,109:109:99:3866,328,0	1.0	109	C	A	228	1/1:255,255,0:0,93	1.0	93	C	A	4088.77	1/1:0,114:114:99:4117,343,0	1.0	114	C	A	228	1/1:255,255,0:0,85	1.0	85	C	A	3861.77	1/1:0,112:112:99:3890,337,0	1.0	112	C	A	228	1/1:255,253,0:0,84	1.0	84	3	3	A/A/A/	A/A/A/
4247729	G	A	1	[]	['G21390_ANNO.vcf']	4247729	gi|444893469|emb|AL123456.3|	G	A	4763.77	1/1:0,136:136:99:4792,409,0	1.0	136	G	A	228	1/1:255,255,0:0,120	1.0	120	G	A	5134.77	1/1:0,145:145:99:5163,436,0	1.0	145	G	A	228	1/1:255,255,0:0,121	1.0	121	G	A	5039.77	1/1:0,146:146:99:5068,439,0	1.0	146	G	A	228	1/1:255,255,0:0,118	1.0	118	3	3	A/A/A/	A/A/A/	nonSyn	G:S
4326538	C	CA	1	[]	['G21390_ANNO.vcf']	4326538	gi|444893469|emb|AL123456.3|	C	CA	6002.73	1/1:0,162:162:99:6040,490,0	1.0	162	CA	CAA	228	1/1:255,255,0:0,150	1.0	150	C	CA	6068.73	1/1:0,163:163:99:6106,493,0	1.0	163	CA	CAA	228	1/1:255,255,0:0,145	1.0	145	C	CA	6101.73	1/1:0,164:164:99:6139,496,0	1.0	164	CA	CAA	228	1/1:255,255,0:0,137	1.0	137	3	3	CA/CA/CA/	CAA/CAA/CAA/	INDEL	INDEL
G21377_vs_G21392	1
G21377_unique	0
pos	ref	mut	fileCount	filesA	filesB	pos	chromosome	ref_BWA_GATK	mut_BWA_GATK	qual_BWA_GATK	info_BWA_GATK	hetero_freq_BWA_GATK	num_Reads_BWA_GATK	ref_BWA_SAMTOOLS	mut_BWA_SAMTOOLS	qual_BWA_SAMTOOLS	info_BWA_SAMTOOLS	hetero_freq_BWA_SAMTOOLS	num_Reads_BWA_SAMTOOLS	ref_NOVO_GATK	mut_NOVO_GATK	qual_NOVO_GATK	info_NOVO_GATK	hetero_freq_NOVO_GATK	num_Reads_NOVO_GATK	ref_NOVO_SAMTOOLS	mut_NOVO_SAMTOOLS	qual_NOVO_SAMTOOLS	info_NOVO_SAMTOOLS	hetero_freq_NOVO_SAMTOOLS	num_Reads_NOVO_SAMTOOLS	ref_SMALT_GATK	mut_SMALT_GATK	qual_SMALT_GATK	info_SMALT_GATK	hetero_freq_SMALT_GATK	num_Reads_SMALT_GATK	ref_SMALT_SAMTOOLS	mut_SMALT_SAMTOOLS	qual_SMALT_SAMTOOLS	info_SMALT_SAMTOOLS	hetero_freq_SMALT_SAMTOOLS	num_Reads_SMALT_SAMTOOLS	mapper_sum_GATK	mapper_sum_SAMTOOLS	mut_per_mapper_GATK	mut_per_mapper_SAMTOOLS	AA_change_type_BWA_GATK	AA_change_BWA_GATK
438819	C	T	1	['G21377_ANNO.vcf']	[]	438819	gi|444893469|emb|AL123456.3|	C	T	417.77	0/1:69,19:88:99:446,0,2470	0.215909090909	88	C	T	77	0/1:112,0,255:69,16	0.188235294118	85	C	T	452.77	0/1:68,19:87:99:481,0,2659	0.218390804598	87	C	T	82	0/1:117,0,255:67,15	0.182926829268	82	C	T	384.77	0/1:69,18:87:99:413,0,2520	0.206896551724	87	C	T	67	0/1:102,0,255:56,12	0.176470588235	68	3	3	T/T/T/	T/T/T/
2499753	G	A	1	['G21377_ANNO.vcf']	[]	2499753	gi|444893469|emb|AL123456.3|	G	A	319.77	0/1:87,17:104:99:348,0,3224	0.163461538462	104	G	A	40.5969	0/1:76,0,255:85,17	0.166666666667	102	G	A	291.77	0/1:95,17:112:99:320,0,3640	0.151785714286	112	G	A	27.1312	0/1:63,0,255:89,17	0.160377358491	106	G	A	274.77	0/1:95,17:112:99:303,0,3452	0.151785714286	112	G	A	16.0879	0/1:52,0,255:68,12	0.15	80	3	3	A/A/A/	A/A/A/	nonSyn	E:K
G21392_unique	1
26 reads
pos	ref	mut	fileCount	filesA	filesB	pos	chromosome	ref_BWA_GATK	mut_BWA_GATK	qual_BWA_GATK	info_BWA_GATK	hetero_freq_BWA_GATK	num_Reads_BWA_GATK	ref_BWA_SAMTOOLS	mut_BWA_SAMTOOLS	qual_BWA_SAMTOOLS	info_BWA_SAMTOOLS	hetero_freq_BWA_SAMTOOLS	num_Reads_BWA_SAMTOOLS	ref_NOVO_GATK	mut_NOVO_GATK	qual_NOVO_GATK	info_NOVO_GATK	hetero_freq_NOVO_GATK	num_Reads_NOVO_GATK	ref_NOVO_SAMTOOLS	mut_NOVO_SAMTOOLS	qual_NOVO_SAMTOOLS	info_NOVO_SAMTOOLS	hetero_freq_NOVO_SAMTOOLS	num_Reads_NOVO_SAMTOOLS	ref_SMALT_GATK	mut_SMALT_GATK	qual_SMALT_GATK	info_SMALT_GATK	hetero_freq_SMALT_GATK	num_Reads_SMALT_GATK	ref_SMALT_SAMTOOLS	mut_SMALT_SAMTOOLS	qual_SMALT_SAMTOOLS	info_SMALT_SAMTOOLS	hetero_freq_SMALT_SAMTOOLS	num_Reads_SMALT_SAMTOOLS	mapper_sum_GATK	mapper_sum_SAMTOOLS	mut_per_mapper_GATK	mut_per_mapper_SAMTOOLS	AA_change_type_BWA_GATK	AA_change_BWA_GATK
1681531	C	T	1	[]	['G21392_ANNO.vcf']	1681531	gi|444893469|emb|AL123456.3|	C	T	1182.77	1/1:0,38:38:99:1211,114,0	1.0	38	C	T	228	1/1:255,114,0:0,38	1.0	38	C	T	820.77	1/1:0,27:27:81:849,81,0	1.0	27	C	T	228	1/1:255,78,0:0,26	1.0	26	C	T	1175.77	1/1:0,38:38:99:1204,114,0	1.0	38	C	T	228	1/1:255,105,0:0,35	1.0	35	3	3	T/T/T/	T/T/T/	nonSyn	E:K
1224340	C	G	1	[]	['G21392_ANNO.vcf']	1224340	gi|444893469|emb|AL123456.3|	C	G	178.77	0/1:29,7:36:99:207,0,1160	0.194444444444	36	C	G	36.4637	0/1:71,0,246:28,7	0.2	35	C	G	167.77	0/1:19,6:25:99:196,0,741	0.24	25	C	G	90	0/1:123,0,255:15,6	0.285714285714	21	C	G	179.77	0/1:29,7:36:99:208,0,1159	0.194444444444	36	C	G	54	0/1:88,0,255:27,7	0.205882352941	34	3	3	G/G/G/	G/G/G/
3049028	A	T	1	[]	['G21392_ANNO.vcf']	3049028	gi|444893469|emb|AL123456.3|	A	T	296.77	0/1:45,13:58:99:325,0,2067	0.224137931034	58	A	T	26.8274	0/1:61,0,218:44,16	0.266666666667	60	A	T	150.77	0/1:36,8:44:99:179,0,1659	0.181818181818	44	A	T	30.7875	0/1:65,0,241:32,11	0.255813953488	43	A	T	305.77	0/1:47,13:60:99:334,0,2209	0.216666666667	60	A	T	36.9044	0/1:71,0,241:40,15	0.272727272727	55	3	3	T/T/T/	T/T/T/	nonSyn	L:Q
2839512	C	T	1	[]	['G21392_ANNO.vcf']	2839512	gi|444893469|emb|AL123456.3|	C	T	589.77	0/1:51,15:66:99:618,0,1985	0.227272727273	66	C	T	25.2114	0/1:59,0,255:36,15	0.294117647059	51	C	T	366.77	0/1:32,8:40:99:395,0,2168	0.2	40	C	T	13.5035	0/1:48,0,255:24,8	0.25	32	C	T	601.77	0/1:51,15:66:99:630,0,1952	0.227272727273	66	C	T	34.4237	0/1:68,0,255:29,15	0.340909090909	44	3	3	T/T/T/	T/T/T/	nonSyn	S:*
2839513	G	C	1	[]	['G21392_ANNO.vcf']	2839513	gi|444893469|emb|AL123456.3|	G	C	590.77	0/1:51,15:66:99:619,0,1982	0.227272727273	66	G	C	42.4452	0/1:76,0,255:36,15	0.294117647059	51	G	C	409.77	0/1:32,8:40:99:438,0,2162	0.2	40	G	C	63	0/1:97,0,255:26,8	0.235294117647	34	G	C	644.77	0/1:51,15:66:99:673,0,1946	0.227272727273	66	G	C	87	0/1:120,0,255:29,15	0.340909090909	44	3	3	C/C/C/	C/C/C/	nonSyn	S:*
2091083	AGTCCTCCAGG	A	1	[]	['G21392_ANNO.vcf']	2091083	gi|444893469|emb|AL123456.3|	AGTCCTCCAGG	A	190.73	0/1:22,7:29:99:228,0,1277	0.241379310345	29	AGTCCTCCAGGGT	AGT	95	0/1:130,0,255:19,6	0.24	25	AGTCCTCCAGG	A	211.73	0/1:15,7:22:99:249,0,1058	0.318181818182	22	AGTCCTCCAGGGT	AGT	85	0/1:120,0,255:14,3	0.176470588235	17	AGTCCTCCAGG	A	232.73	0/1:22,8:30:99:270,0,1300	0.266666666667	30	AGTCCTCCAGGGT	AGT	17.2469	0/1:54,0,255:17,2	0.105263157895	19	3	3	A/A/A/	AGT/AGT/AGT/	INDEL	INDEL
1672443	T	C	1	[]	['G21392_ANNO.vcf']	1672443	gi|444893469|emb|AL123456.3|	T	C	376.77	0/1:33,12:45:99:405,0,2067	0.266666666667	45	T	C	51	0/1:85,0,248:32,9	0.219512195122	41	T	C	367.77	0/1:22,11:33:99:396,0,1506	0.333333333333	33	T	C	69	0/1:102,0,238:18,7	0.28	25	T	C	544.77	0/1:33,16:49:99:573,0,1677	0.326530612245	49	T	C	85	0/1:119,0,247:24,8	0.25	32	3	3	C/C/C/	C/C/C/
1672439	C	G	1	[]	['G21392_ANNO.vcf']	1672439	gi|444893469|emb|AL123456.3|	C	G	376.77	0/1:32,12:44:99:405,0,2066	0.272727272727	44	C	G	54	0/1:88,0,255:31,9	0.225	40	C	G	367.77	0/1:21,11:32:99:396,0,1506	0.34375	32	C	G	68	0/1:101,0,255:17,7	0.291666666667	24	C	G	547.77	0/1:31,16:47:99:576,0,1647	0.340425531915	47	C	G	81	0/1:115,0,255:22,8	0.266666666667	30	3	3	G/G/G/	G/G/G/
1672441	G	A	1	[]	['G21392_ANNO.vcf']	1672441	gi|444893469|emb|AL123456.3|	G	A	373.77	0/1:32,12:44:99:402,0,2093	0.272727272727	44	G	A	46.5293	0/1:81,0,255:31,9	0.225	40	G	A	367.77	0/1:22,11:33:99:396,0,1506	0.333333333333	33	G	A	38.0526	0/1:72,0,255:18,7	0.28	25	G	A	544.77	0/1:32,16:48:99:573,0,1677	0.333333333333	48	G	A	55	0/1:89,0,255:23,8	0.258064516129	31	3	3	A/A/A/	A/A/A/
2850955	T	C	1	[]	['G21392_ANNO.vcf']	2850955	gi|444893469|emb|AL123456.3|	T	C	915.77	0/1:72,33:105:99:944,0,3176	0.314285714286	105	T	C	43.0406	0/1:76,0,215:64,33	0.340206185567	97	T	C	871.77	0/1:57,27:84:99:900,0,2420	0.321428571429	84	T	C	108	0/1:141,0,245:42,22	0.34375	64	T	C	979.77	0/1:78,34:112:99:1008,0,3034	0.303571428571	112	T	C	76	0/1:109,0,237:55,33	0.375	88	3	3	C/C/C/	C/C/C/
742597	C	G	1	[]	['G21392_ANNO.vcf']	742597	gi|444893469|emb|AL123456.3|	C	G	184.77	0/1:13,6:19:99:213,0,715	0.315789473684	19	C	G	38.8461	0/1:72,0,144:12,6	0.333333333333	18	C	G	168.77	0/1:16,5:21:99:197,0,733	0.238095238095	21	C	G	45.0522	0/1:78,0,140:6,5	0.454545454545	11	C	G	172.77	0/1:17,6:23:99:201,0,696	0.260869565217	23	C	G	43.1056	0/1:76,0,141:8,6	0.428571428571	14	3	3	G/G/G/	G/G/G/	syn	None
1569924	T	A	1	[]	['G21392_ANNO.vcf']	1569924	gi|444893469|emb|AL123456.3|	T	A	309.77	0/1:32,15:47:99:338,0,837	0.31914893617	47	T	A	69	0/1:102,0,229:31,14	0.311111111111	45	T	A	131.77	0/1:18,7:25:99:160,0,482	0.28	25	T	A	9.32255	0/1:43,0,170:15,5	0.25	20	T	A	230.77	0/1:34,13:47:99:259,0,911	0.276595744681	47	T	A	65	0/1:99,0,230:30,13	0.302325581395	43	3	3	A/A/A/	A/A/A/	nonSyn	D:V
2839520	T	C	1	[]	['G21392_ANNO.vcf']	2839520	gi|444893469|emb|AL123456.3|	T	C	684.77	0/1:48,23:71:99:713,0,1889	0.323943661972	71	T	C	88	0/1:121,0,255:33,21	0.388888888889	54	T	C	482.77	0/1:30,17:47:99:511,0,2087	0.36170212766	47	T	C	218	0/1:251,0,246:22,15	0.405405405405	37	T	C	746.77	0/1:48,25:73:99:775,0,1853	0.342465753425	73	T	C	123	0/1:156,0,252:26,19	0.422222222222	45	3	3	C/C/C/	C/C/C/	nonSyn	I:V
2907762	A	G	1	[]	['G21392_ANNO.vcf']	2907762	gi|444893469|emb|AL123456.3|	A	G	719.77	0/1:67,35:102:99:748,0,1736	0.343137254902	102	A	G	48.0353	0/1:81,0,211:59,34	0.365591397849	93	A	G	773.77	0/1:38,26:64:99:802,0,1014	0.40625	64	A	G	104	0/1:137,0,233:32,22	0.407407407407	54	A	G	868.77	0/1:68,36:104:99:897,0,1820	0.346153846154	104	A	G	70	0/1:103,0,247:56,31	0.35632183908	87	3	3	G/G/G/	G/G/G/
3369932	G	T	1	[]	['G21392_ANNO.vcf']	3369932	gi|444893469|emb|AL123456.3|	G	T	1440.73	0/1:58,41:99:99:1478,0,2236	0.414141414141	99	G	T	82	0/1:115,0,255:44,38	0.463414634146	82	G	T	985.77	0/1:41,29:70:99:1014,0,1644	0.414285714286	70	G	T	140	0/1:173,0,255:26,19	0.422222222222	45	G	T	1463.77	0/1:59,41:100:99:1492,0,2313	0.41	100	G	T	73	0/1:106,0,255:44,31	0.413333333333	75	3	3	T/T/T/	T/T/T/
2181393	T	A	1	[]	['G21392_ANNO.vcf']	2181393	gi|444893469|emb|AL123456.3|	T	A	768.77	0/1:40,44:84:99:797,0,963	0.52380952381	84	T	A	129	0/1:162,0,234:32,41	0.561643835616	73	T	A	841.77	0/1:28,37:65:99:870,0,676	0.569230769231	65	T	A	179	0/1:212,0,191:23,34	0.59649122807	57	T	A	875.77	0/1:38,47:85:99:904,0,925	0.552941176471	85	T	A	161	0/1:194,0,237:32,42	0.567567567568	74	3	3	A/A/A/	A/A/A/	nonSyn	T:S
4254892	A	T	1	[]	['G21392_ANNO.vcf']	4254892	gi|444893469|emb|AL123456.3|	A	T	841.77	0/1:9,31:40:99:870,0,167	0.775	40	A	T	193	0/1:227,0,74:9,26	0.742857142857	35	A	T	649.77	0/1:5,23:28:78:678,0,78	0.821428571429	28	A	T	148	0/1:182,0,60:5,15	0.75	20	A	T	989.77	0/1:9,36:45:99:1018,0,152	0.8	45	A	T	189	0/1:223,0,81:9,23	0.71875	32	3	3	T/T/T/	T/T/T/	nonSyn	F:I
497362	C	T	1	[]	['G21392_ANNO.vcf']	497362	gi|444893469|emb|AL123456.3|	C	T	406.77	0/1:4,17:21:78:435,0,78	0.809523809524	21	C	T	139	0/1:174,0,35:3,15	0.833333333333	18	C	T	284.77	0/1:4,12:16:99:313,0,115	0.75	16	C	T	122	0/1:156,0,62:3,11	0.785714285714	14	C	T	391.77	0/1:4,16:20:87:420,0,87	0.8	20	C	T	131	0/1:165,0,47:3,13	0.8125	16	3	3	T/T/T/	T/T/T/	syn	None
G21377_vs_G21393	8
G21377_unique	3
pos	ref	mut	fileCount	filesA	filesB	pos	chromosome	ref_BWA_GATK	mut_BWA_GATK	qual_BWA_GATK	info_BWA_GATK	hetero_freq_BWA_GATK	num_Reads_BWA_GATK	ref_BWA_SAMTOOLS	mut_BWA_SAMTOOLS	qual_BWA_SAMTOOLS	info_BWA_SAMTOOLS	hetero_freq_BWA_SAMTOOLS	num_Reads_BWA_SAMTOOLS	ref_NOVO_GATK	mut_NOVO_GATK	qual_NOVO_GATK	info_NOVO_GATK	hetero_freq_NOVO_GATK	num_Reads_NOVO_GATK	ref_NOVO_SAMTOOLS	mut_NOVO_SAMTOOLS	qual_NOVO_SAMTOOLS	info_NOVO_SAMTOOLS	hetero_freq_NOVO_SAMTOOLS	num_Reads_NOVO_SAMTOOLS	ref_SMALT_GATK	mut_SMALT_GATK	qual_SMALT_GATK	info_SMALT_GATK	hetero_freq_SMALT_GATK	num_Reads_SMALT_GATK	ref_SMALT_SAMTOOLS	mut_SMALT_SAMTOOLS	qual_SMALT_SAMTOOLS	info_SMALT_SAMTOOLS	hetero_freq_SMALT_SAMTOOLS	num_Reads_SMALT_SAMTOOLS	mapper_sum_GATK	mapper_sum_SAMTOOLS	mut_per_mapper_GATK	mut_per_mapper_SAMTOOLS	AA_change_type_BWA_GATK	AA_change_BWA_GATK
761602	C	T	1	['G21377_ANNO.vcf']	[]	761602	gi|444893469|emb|AL123456.3|	C	T	3865.77	1/1:0,108:108:99:3894,325,0	1.0	108	C	T	228	1/1:255,255,0:0,99	1.0	99	C	T	3900.77	1/1:0,106:106:99:3929,319,0	1.0	106	C	T	228	1/1:255,255,0:0,98	1.0	98	C	T	3882.77	1/1:0,109:109:99:3911,328,0	1.0	109	C	T	228	1/1:255,253,0:0,84	1.0	84	3	3	T/T/T/	T/T/T/	nonSyn	A:V
4338645	C	A	1	['G21377_ANNO.vcf']	[]	4338645	gi|444893469|emb|AL123456.3|	C	A	4770.77	1/1:0,129:129:99:4799,388,0	1.0	129	C	A	228	1/1:255,255,0:0,125	1.0	125	C	A	5086.77	1/1:0,134:134:99:5115,403,0	1.0	134	C	A	228	1/1:255,255,0:0,117	1.0	117	C	A	4976.77	1/1:0,135:135:99:5005,406,0	1.0	135	C	A	228	1/1:255,255,0:0,100	1.0	100	3	3	A/A/A/	A/A/A/
4389215	G	A	1	['G21377_ANNO.vcf']	[]	4389215	gi|444893469|emb|AL123456.3|	G	A	4229.77	1/1:0,119:119:99:4258,358,0	1.0	119	G	A	228	1/1:255,255,0:0,118	1.0	118	G	A	4563.77	1/1:0,123:123:99:4592,370,0	1.0	123	G	A	228	1/1:255,255,0:0,102	1.0	102	G	A	4486.77	1/1:0,126:126:99:4515,379,0	1.0	126	G	A	228	1/1:255,250,0:0,83	1.0	83	3	3	A/A/A/	A/A/A/	syn	None
2499753	G	A	1	['G21377_ANNO.vcf']	[]	2499753	gi|444893469|emb|AL123456.3|	G	A	319.77	0/1:87,17:104:99:348,0,3224	0.163461538462	104	G	A	40.5969	0/1:76,0,255:85,17	0.166666666667	102	G	A	291.77	0/1:95,17:112:99:320,0,3640	0.151785714286	112	G	A	27.1312	0/1:63,0,255:89,17	0.160377358491	106	G	A	274.77	0/1:95,17:112:99:303,0,3452	0.151785714286	112	G	A	16.0879	0/1:52,0,255:68,12	0.15	80	3	3	A/A/A/	A/A/A/	nonSyn	E:K
438819	C	T	1	['G21377_ANNO.vcf']	[]	438819	gi|444893469|emb|AL123456.3|	C	T	417.77	0/1:69,19:88:99:446,0,2470	0.215909090909	88	C	T	77	0/1:112,0,255:69,16	0.188235294118	85	C	T	452.77	0/1:68,19:87:99:481,0,2659	0.218390804598	87	C	T	82	0/1:117,0,255:67,15	0.182926829268	82	C	T	384.77	0/1:69,18:87:99:413,0,2520	0.206896551724	87	C	T	67	0/1:102,0,255:56,12	0.176470588235	68	3	3	T/T/T/	T/T/T/
G21393_unique	5
pos	ref	mut	fileCount	filesA	filesB	pos	chromosome	ref_BWA_GATK	mut_BWA_GATK	qual_BWA_GATK	info_BWA_GATK	hetero_freq_BWA_GATK	num_Reads_BWA_GATK	ref_BWA_SAMTOOLS	mut_BWA_SAMTOOLS	qual_BWA_SAMTOOLS	info_BWA_SAMTOOLS	hetero_freq_BWA_SAMTOOLS	num_Reads_BWA_SAMTOOLS	ref_NOVO_GATK	mut_NOVO_GATK	qual_NOVO_GATK	info_NOVO_GATK	hetero_freq_NOVO_GATK	num_Reads_NOVO_GATK	ref_NOVO_SAMTOOLS	mut_NOVO_SAMTOOLS	qual_NOVO_SAMTOOLS	info_NOVO_SAMTOOLS	hetero_freq_NOVO_SAMTOOLS	num_Reads_NOVO_SAMTOOLS	ref_SMALT_GATK	mut_SMALT_GATK	qual_SMALT_GATK	info_SMALT_GATK	hetero_freq_SMALT_GATK	num_Reads_SMALT_GATK	ref_SMALT_SAMTOOLS	mut_SMALT_SAMTOOLS	qual_SMALT_SAMTOOLS	info_SMALT_SAMTOOLS	hetero_freq_SMALT_SAMTOOLS	num_Reads_SMALT_SAMTOOLS	mapper_sum_GATK	mapper_sum_SAMTOOLS	mut_per_mapper_GATK	mut_per_mapper_SAMTOOLS	AA_change_type_BWA_GATK	AA_change_BWA_GATK
152017	C	G	1	[]	['G21393_ANNO.vcf']	152017	gi|444893469|emb|AL123456.3|	C	G	4480.77	1/1:0,123:123:99:4509,370,0	1.0	123	C	G	228	1/1:255,255,0:0,110	1.0	110	C	G	2981.77	1/1:0,75:75:99:3010,226,0	1.0	75	C	G	228	1/1:255,199,0:0,66	1.0	66	C	G	4651.77	1/1:0,124:124:99:4680,373,0	1.0	124	C	G	228	1/1:255,255,0:0,102	1.0	102	3	3	G/G/G/	G/G/G/	nonSyn	S:R
759939	C	T	1	[]	['G21393_ANNO.vcf']	759939	gi|444893469|emb|AL123456.3|	C	T	3570.77	1/1:0,115:115:99:3599,346,0	1.0	115	C	T	228	1/1:255,255,0:0,100	1.0	100	C	T	2299.77	1/1:0,73:73:99:2328,219,0	1.0	73	C	T	228	1/1:255,166,0:0,55	1.0	55	C	T	3696.77	1/1:0,120:120:99:3725,361,0	1.0	120	C	T	228	1/1:255,255,0:0,88	1.0	88	3	3	T/T/T/	T/T/T/	nonSyn	P:S
2335567	C	T	1	[]	['G21393_ANNO.vcf']	2335567	gi|444893469|emb|AL123456.3|	C	T	5074.77	1/1:0,152:152:99:5103,457,0	1.0	152	C	T	228	1/1:255,255,0:0,140	1.0	140	C	T	3159.77	1/1:0,93:93:99:3188,280,0	1.0	93	C	T	228	1/1:255,241,0:0,80	1.0	80	C	T	5248.77	1/1:0,156:156:99:5277,469,0	1.0	156	C	T	228	1/1:255,255,0:0,119	1.0	119	3	3	T/T/T/	T/T/T/	syn	None
2415402	C	T	1	[]	['G21393_ANNO.vcf']	2415402	gi|444893469|emb|AL123456.3|	C	T	4301.77	1/1:0,129:129:99:4330,388,0	1.0	129	C	T	228	1/1:255,255,0:1,124	0.992	125	C	T	2531.77	1/1:0,75:75:99:2560,226,0	1.0	75	C	T	228	1/1:255,176,0:1,70	0.985915492958	71	C	T	4231.77	1/1:0,131:131:99:4260,394,0	1.0	131	C	T	228	1/1:255,255,0:1,114	0.991304347826	115	3	3	T/T/T/	T/T/T/	syn	None
2571813	G	A	1	[]	['G21393_ANNO.vcf']	2571813	gi|444893469|emb|AL123456.3|	G	A	4062.77	1/1:0,125:125:99:4091,375,0	1.0	125	G	A	228	1/1:255,255,0:0,116	1.0	116	G	A	2014.77	1/1:0,59:59:99:2043,177,0	1.0	59	G	A	228	1/1:255,163,0:0,54	1.0	54	G	A	3979.77	1/1:0,124:124:99:4008,372,0	1.0	124	G	A	228	1/1:255,255,0:0,108	1.0	108	3	3	A/A/A/	A/A/A/	syn	None
[truncated: 48 more columns]

## Sheet: G21379_vs_all
G21379_vs_G21382	0
G21379_unique	0
pos	ref	mut	fileCount	filesA	filesB	pos	chromosome	ref_BWA_GATK	mut_BWA_GATK	qual_BWA_GATK	info_BWA_GATK	hetero_freq_BWA_GATK	num_Reads_BWA_GATK	ref_BWA_SAMTOOLS	mut_BWA_SAMTOOLS	qual_BWA_SAMTOOLS	info_BWA_SAMTOOLS	hetero_freq_BWA_SAMTOOLS	num_Reads_BWA_SAMTOOLS	ref_NOVO_GATK	mut_NOVO_GATK	qual_NOVO_GATK	info_NOVO_GATK	hetero_freq_NOVO_GATK	num_Reads_NOVO_GATK	ref_NOVO_SAMTOOLS	mut_NOVO_SAMTOOLS	qual_NOVO_SAMTOOLS	info_NOVO_SAMTOOLS	hetero_freq_NOVO_SAMTOOLS	num_Reads_NOVO_SAMTOOLS	ref_SMALT_GATK	mut_SMALT_GATK	qual_SMALT_GATK	info_SMALT_GATK	hetero_freq_SMALT_GATK	num_Reads_SMALT_GATK	ref_SMALT_SAMTOOLS	mut_SMALT_SAMTOOLS	qual_SMALT_SAMTOOLS	info_SMALT_SAMTOOLS	hetero_freq_SMALT_SAMTOOLS	num_Reads_SMALT_SAMTOOLS	mapper_sum_GATK	mapper_sum_SAMTOOLS	mut_per_mapper_GATK	mut_per_mapper_SAMTOOLS	AA_change_type_BWA_GATK	AA_change_BWA_GATK
191789	C	T	1	['G21379_ANNO.vcf']	[]	191789	gi|444893469|emb|AL123456.3|	C	T	797.77	0/1:101,33:134:99:826,0,3630	0.246268656716	134	C	T	143	0/1:177,0,255:101,34	0.251851851852	135	C	T	800.77	0/1:106,33:139:99:829,0,3961	0.237410071942	139	C	T	137	0/1:171,0,255:104,34	0.246376811594	138	C	T	780.77	0/1:106,33:139:99:809,0,3802	0.237410071942	139	C	T	165	0/1:199,0,255:84,32	0.275862068966	116	3	3	T/T/T/	T/T/T/	nonSyn	L:F
4323154	A	C	1	['G21379_ANNO.vcf']	[]	4323154	gi|444893469|emb|AL123456.3|	A	C	583.77	0/1:88,24:112:99:612,0,2863	0.214285714286	112	A	C	149	0/1:183,0,255:84,23	0.214953271028	107	A	C	634.77	0/1:90,24:114:99:663,0,2919	0.210526315789	114	A	C	162	0/1:196,0,255:85,22	0.205607476636	107	A	C	606.77	0/1:89,24:113:99:635,0,2875	0.212389380531	113	A	C	157	0/1:191,0,255:76,21	0.216494845361	97	3	3	C/C/C/	C/C/C/	nonSyn	S:R
G21382_unique	0
pos	ref	mut	fileCount	filesA	filesB	pos	chromosome	ref_BWA_GATK	mut_BWA_GATK	qual_BWA_GATK	info_BWA_GATK	hetero_freq_BWA_GATK	num_Reads_BWA_GATK	ref_BWA_SAMTOOLS	mut_BWA_SAMTOOLS	qual_BWA_SAMTOOLS	info_BWA_SAMTOOLS	hetero_freq_BWA_SAMTOOLS	num_Reads_BWA_SAMTOOLS	ref_NOVO_GATK	mut_NOVO_GATK	qual_NOVO_GATK	info_NOVO_GATK	hetero_freq_NOVO_GATK	num_Reads_NOVO_GATK	ref_NOVO_SAMTOOLS	mut_NOVO_SAMTOOLS	qual_NOVO_SAMTOOLS	info_NOVO_SAMTOOLS	hetero_freq_NOVO_SAMTOOLS	num_Reads_NOVO_SAMTOOLS	ref_SMALT_GATK	mut_SMALT_GATK	qual_SMALT_GATK	info_SMALT_GATK	hetero_freq_SMALT_GATK	num_Reads_SMALT_GATK	ref_SMALT_SAMTOOLS	mut_SMALT_SAMTOOLS	qual_SMALT_SAMTOOLS	info_SMALT_SAMTOOLS	hetero_freq_SMALT_SAMTOOLS	num_Reads_SMALT_SAMTOOLS	mapper_sum_GATK	mapper_sum_SAMTOOLS	mut_per_mapper_GATK	mut_per_mapper_SAMTOOLS	AA_change_type_BWA_GATK	AA_change_BWA_GATK
582092	C	T	1	[]	['G21382_ANNO.vcf']	582092	gi|444893469|emb|AL123456.3|	C	T	352.77	0/1:99,21:120:99:381,0,3671	0.175	120	C	T	14.4872	0/1:50,0,255:95,19	0.166666666667	114	C	T	415.77	0/1:102,23:125:99:444,0,3996	0.184	125	C	T	41.1583	0/1:77,0,255:94,18	0.160714285714	112	C	T	400.77	0/1:102,23:125:99:429,0,3818	0.184	125	C	T	65	0/1:100,0,255:83,18	0.178217821782	101	3	3	T/T/T/	T/T/T/	syn	None
892123	C	G	1	[]	['G21382_ANNO.vcf']	892123	gi|444893469|emb|AL123456.3|	C	G	1820.77	0/1:43,53:96:99:1849,0,1423	0.552083333333	96	C	G	222	0/1:255,0,255:43,51	0.542553191489	94	C	G	1922.77	0/1:43,52:95:99:1951,0,1541	0.547368421053	95	C	G	222	0/1:255,0,255:43,47	0.522222222222	90	C	G	1868.77	0/1:43,53:96:99:1897,0,1460	0.552083333333	96	C	G	222	0/1:255,0,255:38,42	0.525	80	3	3	G/G/G/	G/G/G/	syn	None
2769993	C	T	1	[]	['G21382_ANNO.vcf']	2769993	gi|444893469|emb|AL123456.3|	C	T	568.77	0/1:96,30:126:99:597,0,3458	0.238095238095	126	C	T	109	0/1:144,0,255:95,27	0.22131147541	122	C	T	681.77	0/1:98,34:132:99:710,0,3768	0.257575757576	132	C	T	158	0/1:193,0,255:96,27	0.219512195122	123	C	T	661.77	0/1:98,34:132:99:690,0,3556	0.257575757576	132	C	T	136	0/1:171,0,255:77,22	0.222222222222	99	3	3	T/T/T/	T/T/T/	syn	None
G21379_vs_G21383	3
G21379_unique	1
15 reads
pos	ref	mut	fileCount	filesA	filesB	pos	chromosome	ref_BWA_GATK	mut_BWA_GATK	qual_BWA_GATK	info_BWA_GATK	hetero_freq_BWA_GATK	num_Reads_BWA_GATK	ref_BWA_SAMTOOLS	mut_BWA_SAMTOOLS	qual_BWA_SAMTOOLS	info_BWA_SAMTOOLS	hetero_freq_BWA_SAMTOOLS	num_Reads_BWA_SAMTOOLS	ref_NOVO_GATK	mut_NOVO_GATK	qual_NOVO_GATK	info_NOVO_GATK	hetero_freq_NOVO_GATK	num_Reads_NOVO_GATK	ref_NOVO_SAMTOOLS	mut_NOVO_SAMTOOLS	qual_NOVO_SAMTOOLS	info_NOVO_SAMTOOLS	hetero_freq_NOVO_SAMTOOLS	num_Reads_NOVO_SAMTOOLS	ref_SMALT_GATK	mut_SMALT_GATK	qual_SMALT_GATK	info_SMALT_GATK	hetero_freq_SMALT_GATK	num_Reads_SMALT_GATK	ref_SMALT_SAMTOOLS	mut_SMALT_SAMTOOLS	qual_SMALT_SAMTOOLS	info_SMALT_SAMTOOLS	hetero_freq_SMALT_SAMTOOLS	num_Reads_SMALT_SAMTOOLS	mapper_sum_GATK	mapper_sum_SAMTOOLS	mut_per_mapper_GATK	mut_per_mapper_SAMTOOLS	AA_change_type_BWA_GATK	AA_change_BWA_GATK
2339608	AGCAGCG	A	1	['G21379_ANNO.vcf']	[]	2339608	gi|444893469|emb|AL123456.3|	AGCAGCG	A	682.73	1/1:0,16:16:48:720,48,0	1.0	16	AGCAGCGGC	AGC	179	1/1:206,45,0:0,15	1.0	15	AGCAGCG	A	801.73	1/1:0,19:19:57:839,57,0	1.0	19	AGCAGCGGC	AGC	228	1/1:255,57,0:0,19	1.0	19	AGCAGCG	A	801.73	1/1:0,19:19:57:839,57,0	1.0	19	AGCAGCGGC	AGC	228	1/1:255,54,0:0,18	1.0	18	3	3	A/A/A/	AGC/AGC/AGC/	INDEL	INDEL
4323154	A	C	1	['G21379_ANNO.vcf']	[]	4323154	gi|444893469|emb|AL123456.3|	A	C	583.77	0/1:88,24:112:99:612,0,2863	0.214285714286	112	A	C	149	0/1:183,0,255:84,23	0.214953271028	107	A	C	634.77	0/1:90,24:114:99:663,0,2919	0.210526315789	114	A	C	162	0/1:196,0,255:85,22	0.205607476636	107	A	C	606.77	0/1:89,24:113:99:635,0,2875	0.212389380531	113	A	C	157	0/1:191,0,255:76,21	0.216494845361	97	3	3	C/C/C/	C/C/C/	nonSyn	S:R
191789	C	T	1	['G21379_ANNO.vcf']	[]	191789	gi|444893469|emb|AL123456.3|	C	T	797.77	0/1:101,33:134:99:826,0,3630	0.246268656716	134	C	T	143	0/1:177,0,255:101,34	0.251851851852	135	C	T	800.77	0/1:106,33:139:99:829,0,3961	0.237410071942	139	C	T	137	0/1:171,0,255:104,34	0.246376811594	138	C	T	780.77	0/1:106,33:139:99:809,0,3802	0.237410071942	139	C	T	165	0/1:199,0,255:84,32	0.275862068966	116	3	3	T/T/T/	T/T/T/	nonSyn	L:F
G21383_unique	2
pos	ref	mut	fileCount	filesA	filesB	pos	chromosome	ref_BWA_GATK	mut_BWA_GATK	qual_BWA_GATK	info_BWA_GATK	hetero_freq_BWA_GATK	num_Reads_BWA_GATK	ref_BWA_SAMTOOLS	mut_BWA_SAMTOOLS	qual_BWA_SAMTOOLS	info_BWA_SAMTOOLS	hetero_freq_BWA_SAMTOOLS	num_Reads_BWA_SAMTOOLS	ref_NOVO_GATK	mut_NOVO_GATK	qual_NOVO_GATK	info_NOVO_GATK	hetero_freq_NOVO_GATK	num_Reads_NOVO_GATK	ref_NOVO_SAMTOOLS	mut_NOVO_SAMTOOLS	qual_NOVO_SAMTOOLS	info_NOVO_SAMTOOLS	hetero_freq_NOVO_SAMTOOLS	num_Reads_NOVO_SAMTOOLS	ref_SMALT_GATK	mut_SMALT_GATK	qual_SMALT_GATK	info_SMALT_GATK	hetero_freq_SMALT_GATK	num_Reads_SMALT_GATK	ref_SMALT_SAMTOOLS	mut_SMALT_SAMTOOLS	qual_SMALT_SAMTOOLS	info_SMALT_SAMTOOLS	hetero_freq_SMALT_SAMTOOLS	num_Reads_SMALT_SAMTOOLS	mapper_sum_GATK	mapper_sum_SAMTOOLS	mut_per_mapper_GATK	mut_per_mapper_SAMTOOLS	AA_change_type_BWA_GATK	AA_change_BWA_GATK
1790841	C	G	1	[]	['G21383_ANNO.vcf']	1790841	gi|444893469|emb|AL123456.3|	C	G	3548.77	1/1:0,88:88:99:3577,265,0	1.0	88	C	G	228	1/1:255,255,0:0,85	1.0	85	C	G	3599.77	1/1:0,85:85:99:3628,256,0	1.0	85	C	G	228	1/1:255,226,0:0,75	1.0	75	C	G	3579.77	1/1:0,90:90:99:3608,271,0	1.0	90	C	G	228	1/1:255,187,0:0,62	1.0	62	3	3	G/G/G/	G/G/G/	syn	None
2007325	C	T	1	[]	['G21383_ANNO.vcf']	2007325	gi|444893469|emb|AL123456.3|	C	T	1808.77	1/1:0,49:49:99:1837,147,0	1.0	49	C	T	228	1/1:255,138,0:0,46	1.0	46	C	T	1801.77	1/1:0,48:48:99:1830,144,0	1.0	48	C	T	228	1/1:255,129,0:0,43	1.0	43	C	T	1758.77	1/1:0,48:48:99:1787,144,0	1.0	48	C	T	228	1/1:255,81,0:0,27	1.0	27	3	3	T/T/T/	T/T/T/	nonSyn	A:T
1861260	C	G	1	[]	['G21383_ANNO.vcf']	1861260	gi|444893469|emb|AL123456.3|	C	G	794.77	0/1:54,26:80:99:823,0,1956	0.325	80	C	G	222	0/1:255,0,255:53,24	0.311688311688	77	C	G	820.77	0/1:50,25:75:99:849,0,1965	0.333333333333	75	C	G	222	0/1:255,0,255:50,23	0.315068493151	73	C	G	806.77	0/1:54,26:80:99:835,0,1979	0.325	80	C	G	195	0/1:228,0,255:37,16	0.301886792453	53	3	3	G/G/G/	G/G/G/	syn	None
1164571	A	G	1	[]	['G21383_ANNO.vcf']	1164571	gi|444893469|emb|AL123456.3|	A	G	1974.77	0/1:42,57:99:99:2003,0,1170	0.575757575758	99	A	G	222	0/1:255,0,255:42,55	0.567010309278	97	A	G	2132.77	0/1:42,57:99:99:2161,0,1214	0.575757575758	99	A	G	222	0/1:255,0,255:40,53	0.569892473118	93	A	G	1942.77	0/1:40,57:97:99:1971,0,1123	0.587628865979	97	A	G	222	0/1:255,0,255:33,49	0.59756097561	82	3	3	G/G/G/	G/G/G/
G21379_vs_G21384	4
G21379_unique	3
pos	ref	mut	fileCount	filesA	filesB	pos	chromosome	ref_BWA_GATK	mut_BWA_GATK	qual_BWA_GATK	info_BWA_GATK	hetero_freq_BWA_GATK	num_Reads_BWA_GATK	ref_BWA_SAMTOOLS	mut_BWA_SAMTOOLS	qual_BWA_SAMTOOLS	info_BWA_SAMTOOLS	hetero_freq_BWA_SAMTOOLS	num_Reads_BWA_SAMTOOLS	ref_NOVO_GATK	mut_NOVO_GATK	qual_NOVO_GATK	info_NOVO_GATK	hetero_freq_NOVO_GATK	num_Reads_NOVO_GATK	ref_NOVO_SAMTOOLS	mut_NOVO_SAMTOOLS	qual_NOVO_SAMTOOLS	info_NOVO_SAMTOOLS	hetero_freq_NOVO_SAMTOOLS	num_Reads_NOVO_SAMTOOLS	ref_SMALT_GATK	mut_SMALT_GATK	qual_SMALT_GATK	info_SMALT_GATK	hetero_freq_SMALT_GATK	num_Reads_SMALT_GATK	ref_SMALT_SAMTOOLS	mut_SMALT_SAMTOOLS	qual_SMALT_SAMTOOLS	info_SMALT_SAMTOOLS	hetero_freq_SMALT_SAMTOOLS	num_Reads_SMALT_SAMTOOLS	mapper_sum_GATK	mapper_sum_SAMTOOLS	mut_per_mapper_GATK	mut_per_mapper_SAMTOOLS	AA_change_type_BWA_GATK	AA_change_BWA_GATK
761602	C	T	1	['G21379_ANNO.vcf']	[]	761602	gi|444893469|emb|AL123456.3|	C	T	4903.77	1/1:0,140:140:99:4932,421,0	1.0	140	C	T	228	1/1:255,255,0:0,127	1.0	127	C	T	4891.77	1/1:0,136:136:99:4920,409,0	1.0	136	C	T	228	1/1:255,255,0:0,119	1.0	119	C	T	4965.77	1/1:0,140:140:99:4994,421,0	1.0	140	C	T	228	1/1:255,255,0:0,109	1.0	109	3	3	T/T/T/	T/T/T/	nonSyn	A:V
4338645	C	A	1	['G21379_ANNO.vcf']	[]	4338645	gi|444893469|emb|AL123456.3|	C	A	5976.77	1/1:0,167:167:99:6005,502,0	1.0	167	C	A	228	1/1:255,255,0:0,152	1.0	152	C	A	6264.77	1/1:0,171:171:99:6293,514,0	1.0	171	C	A	228	1/1:255,255,0:0,135	1.0	135	C	A	6186.77	1/1:0,171:171:99:6215,514,0	1.0	171	C	A	228	1/1:255,255,0:0,111	1.0	111	3	3	A/A/A/	A/A/A/
4389215	G	A	1	['G21379_ANNO.vcf']	[]	4389215	gi|444893469|emb|AL123456.3|	G	A	4693.77	1/1:0,134:134:99:4722,403,0	1.0	134	G	A	228	1/1:255,255,0:0,127	1.0	127	G	A	4840.77	1/1:0,133:133:99:4869,400,0	1.0	133	G	A	228	1/1:255,255,0:0,106	1.0	106	G	A	4751.77	1/1:0,133:133:99:4780,400,0	1.0	133	G	A	228	1/1:255,255,0:0,103	1.0	103	3	3	A/A/A/	A/A/A/	syn	None
4323154	A	C	1	['G21379_ANNO.vcf']	[]	4323154	gi|444893469|emb|AL123456.3|	A	C	583.77	0/1:88,24:112:99:612,0,2863	0.214285714286	112	A	C	149	0/1:183,0,255:84,23	0.214953271028	107	A	C	634.77	0/1:90,24:114:99:663,0,2919	0.210526315789	114	A	C	162	0/1:196,0,255:85,22	0.205607476636	107	A	C	606.77	0/1:89,24:113:99:635,0,2875	0.212389380531	113	A	C	157	0/1:191,0,255:76,21	0.216494845361	97	3	3	C/C/C/	C/C/C/	nonSyn	S:R
191789	C	T	1	['G21379_ANNO.vcf']	[]	191789	gi|444893469|emb|AL123456.3|	C	T	797.77	0/1:101,33:134:99:826,0,3630	0.246268656716	134	C	T	143	0/1:177,0,255:101,34	0.251851851852	135	C	T	800.77	0/1:106,33:139:99:829,0,3961	0.237410071942	139	C	T	137	0/1:171,0,255:104,34	0.246376811594	138	C	T	780.77	0/1:106,33:139:99:809,0,3802	0.237410071942	139	C	T	165	0/1:199,0,255:84,32	0.275862068966	116	3	3	T/T/T/	T/T/T/	nonSyn	L:F
G21384_unique	1
pos	ref	mut	fileCount	filesA	filesB	pos	chromosome	ref_BWA_GATK	mut_BWA_GATK	qual_BWA_GATK	info_BWA_GATK	hetero_freq_BWA_GATK	num_Reads_BWA_GATK	ref_BWA_SAMTOOLS	mut_BWA_SAMTOOLS	qual_BWA_SAMTOOLS	info_BWA_SAMTOOLS	hetero_freq_BWA_SAMTOOLS	num_Reads_BWA_SAMTOOLS	ref_NOVO_GATK	mut_NOVO_GATK	qual_NOVO_GATK	info_NOVO_GATK	hetero_freq_NOVO_GATK	num_Reads_NOVO_GATK	ref_NOVO_SAMTOOLS	mut_NOVO_SAMTOOLS	qual_NOVO_SAMTOOLS	info_NOVO_SAMTOOLS	hetero_freq_NOVO_SAMTOOLS	num_Reads_NOVO_SAMTOOLS	ref_SMALT_GATK	mut_SMALT_GATK	qual_SMALT_GATK	info_SMALT_GATK	hetero_freq_SMALT_GATK	num_Reads_SMALT_GATK	ref_SMALT_SAMTOOLS	mut_SMALT_SAMTOOLS	qual_SMALT_SAMTOOLS	info_SMALT_SAMTOOLS	hetero_freq_SMALT_SAMTOOLS	num_Reads_SMALT_SAMTOOLS	mapper_sum_GATK	mapper_sum_SAMTOOLS	mut_per_mapper_GATK	mut_per_mapper_SAMTOOLS	AA_change_type_BWA_GATK	AA_change_BWA_GATK
759939	C	T	1	[]	['G21384_ANNO.vcf']	759939	gi|444893469|emb|AL123456.3|	C	T	3390.77	1/1:0,96:96:99:3419,289,0	1.0	96	C	T	228	1/1:255,255,0:0,95	1.0	95	C	T	3677.77	1/1:0,99:99:99:3706,298,0	1.0	99	C	T	228	1/1:255,255,0:0,85	1.0	85	C	T	3517.77	1/1:0,97:97:99:3546,292,0	1.0	97	C	T	228	1/1:255,229,0:0,76	1.0	76	3	3	T/T/T/	T/T/T/	nonSyn	P:S
2383141	T	G	1	[]	['G21384_ANNO.vcf']	2383141	gi|444893469|emb|AL123456.3|	T	G	4458.77	0/1:24,129:153:99:4487,0,374	0.843137254902	153	T	G	220	0/1:255,0,69:24,120	0.833333333333	144	T	G	4903.77	0/1:26,131:157:99:4932,0,453	0.834394904459	157	T	G	220	0/1:255,0,143:25,112	0.817518248175	137	T	G	4648.77	0/1:26,131:157:99:4677,0,433	0.834394904459	157	T	G	220	0/1:255,0,127:21,93	0.815789473684	114	3	3	G/G/G/	G/G/G/	nonSyn	Y:S
757511	G	A	1	[]	['G21384_ANNO.vcf']	757511	gi|444893469|emb|AL123456.3|	G	A	4067.77	0/1:23,132:155:99:4096,0,420	0.851612903226	155	G	A	220	0/1:255,0,70:21,125	0.856164383562	146	G	A	4208.77	0/1:23,131:154:99:4237,0,456	0.850649350649	154	G	A	220	0/1:255,0,117:21,123	0.854166666667	144	G	A	4117.77	0/1:23,132:155:99:4146,0,405	0.851612903226	155	G	A	220	0/1:255,0,94:16,102	0.864406779661	118	3	3	A/A/A/	A/A/A/	nonSyn	G:R
G21379_vs_G21385	1
G21379_unique	0
pos	ref	mut	fileCount	filesA	filesB	pos	chromosome	ref_BWA_GATK	mut_BWA_GATK	qual_BWA_GATK	info_BWA_GATK	hetero_freq_BWA_GATK	num_Reads_BWA_GATK	ref_BWA_SAMTOOLS	mut_BWA_SAMTOOLS	qual_BWA_SAMTOOLS	info_BWA_SAMTOOLS	hetero_freq_BWA_SAMTOOLS	num_Reads_BWA_SAMTOOLS	ref_NOVO_GATK	mut_NOVO_GATK	qual_NOVO_GATK	info_NOVO_GATK	hetero_freq_NOVO_GATK	num_Reads_NOVO_GATK	ref_NOVO_SAMTOOLS	mut_NOVO_SAMTOOLS	qual_NOVO_SAMTOOLS	info_NOVO_SAMTOOLS	hetero_freq_NOVO_SAMTOOLS	num_Reads_NOVO_SAMTOOLS	ref_SMALT_GATK	mut_SMALT_GATK	qual_SMALT_GATK	info_SMALT_GATK	hetero_freq_SMALT_GATK	num_Reads_SMALT_GATK	ref_SMALT_SAMTOOLS	mut_SMALT_SAMTOOLS	qual_SMALT_SAMTOOLS	info_SMALT_SAMTOOLS	hetero_freq_SMALT_SAMTOOLS	num_Reads_SMALT_SAMTOOLS	mapper_sum_GATK	mapper_sum_SAMTOOLS	mut_per_mapper_GATK	mut_per_mapper_SAMTOOLS	AA_change_type_BWA_GATK	AA_change_BWA_GATK
191789	C	T	1	['G21379_ANNO.vcf']	[]	191789	gi|444893469|emb|AL123456.3|	C	T	797.77	0/1:101,33:134:99:826,0,3630	0.246268656716	134	C	T	143	0/1:177,0,255:101,34	0.251851851852	135	C	T	800.77	0/1:106,33:139:99:829,0,3961	0.237410071942	139	C	T	137	0/1:171,0,255:104,34	0.246376811594	138	C	T	780.77	0/1:106,33:139:99:809,0,3802	0.237410071942	139	C	T	165	0/1:199,0,255:84,32	0.275862068966	116	3	3	T/T/T/	T/T/T/	nonSyn	L:F
4323154	A	C	1	['G21379_ANNO.vcf']	[]	4323154	gi|444893469|emb|AL123456.3|	A	C	583.77	0/1:88,24:112:99:612,0,2863	0.214285714286	112	A	C	149	0/1:183,0,255:84,23	0.214953271028	107	A	C	634.77	0/1:90,24:114:99:663,0,2919	0.210526315789	114	A	C	162	0/1:196,0,255:85,22	0.205607476636	107	A	C	606.77	0/1:89,24:113:99:635,0,2875	0.212389380531	113	A	C	157	0/1:191,0,255:76,21	0.216494845361	97	3	3	C/C/C/	C/C/C/	nonSyn	S:R
G21385_unique	1
pos	ref	mut	fileCount	filesA	filesB	pos	chromosome	ref_BWA_GATK	mut_BWA_GATK	qual_BWA_GATK	info_BWA_GATK	hetero_freq_BWA_GATK	num_Reads_BWA_GATK	ref_BWA_SAMTOOLS	mut_BWA_SAMTOOLS	qual_BWA_SAMTOOLS	info_BWA_SAMTOOLS	hetero_freq_BWA_SAMTOOLS	num_Reads_BWA_SAMTOOLS	ref_NOVO_GATK	mut_NOVO_GATK	qual_NOVO_GATK	info_NOVO_GATK	hetero_freq_NOVO_GATK	num_Reads_NOVO_GATK	ref_NOVO_SAMTOOLS	mut_NOVO_SAMTOOLS	qual_NOVO_SAMTOOLS	info_NOVO_SAMTOOLS	hetero_freq_NOVO_SAMTOOLS	num_Reads_NOVO_SAMTOOLS	ref_SMALT_GATK	mut_SMALT_GATK	qual_SMALT_GATK	info_SMALT_GATK	hetero_freq_SMALT_GATK	num_Reads_SMALT_GATK	ref_SMALT_SAMTOOLS	mut_SMALT_SAMTOOLS	qual_SMALT_SAMTOOLS	info_SMALT_SAMTOOLS	hetero_freq_SMALT_SAMTOOLS	num_Reads_SMALT_SAMTOOLS	mapper_sum_GATK	mapper_sum_SAMTOOLS	mut_per_mapper_GATK	mut_per_mapper_SAMTOOLS	AA_change_type_BWA_GATK	AA_change_BWA_GATK
3015042	GC	G	1	[]	['G21385_ANNO.vcf']	3015042	gi|444893469|emb|AL123456.3|	GC	G	6167.73	1/1:0,174:174:99:6205,524,0	1.0	174	GCCC	GCC	228	1/1:255,255,0:0,171	1.0	171	GC	G	6247.73	1/1:0,176:176:99:6285,530,0	1.0	176	GCCC	GCC	228	1/1:255,255,0:0,165	1.0	165	GC	G	6236.73	1/1:0,176:176:99:6274,530,0	1.0	176	GCCC	GCC	228	1/1:255,255,0:0,125	1.0	125	3	3	G/G/G/	GCC/GCC/GCC/
391511	A	G	1	[]	['G21385_ANNO.vcf']	391511	gi|444893469|emb|AL123456.3|	A	G	582.77	0/1:81,23:104:99:611,0,2643	0.221153846154	104	A	G	141	0/1:175,0,255:80,22	0.21568627451	102	A	G	678.77	0/1:81,23:104:99:707,0,2707	0.221153846154	104	A	G	181	0/1:215,0,255:80,22	0.21568627451	102	A	G	612.77	0/1:82,23:105:99:641,0,2668	0.219047619048	105	A	G	115	0/1:150,0,255:66,15	0.185185185185	81	3	3	G/G/G/	G/G/G/	nonSyn	T:A
402201	A	C	1	[]	['G21385_ANNO.vcf']	402201	gi|444893469|emb|AL123456.3|	A	C	616.77	0/1:135,28:163:99:645,0,4555	0.171779141104	163	A	C	49.0446	0/1:84,0,248:133,26	0.163522012579	159	A	C	714.77	0/1:135,28:163:99:743,0,4730	0.171779141104	163	A	C	77	0/1:112,0,255:134,26	0.1625	160	A	C	639.77	0/1:135,28:163:99:668,0,4588	0.171779141104	163	A	C	75	0/1:110,0,255:107,22	0.170542635659	129	3	3	C/C/C/	C/C/C/	nonSyn	I:S
2697172	A	C	1	[]	['G21385_ANNO.vcf']	2697172	gi|444893469|emb|AL123456.3|	A	C	1428.77	0/1:97,47:144:99:1457,0,3106	0.326388888889	144	A	C	222	0/1:255,0,255:94,46	0.328571428571	140	A	C	1555.77	0/1:97,47:144:99:1584,0,3161	0.326388888889	144	A	C	222	0/1:255,0,255:93,47	0.335714285714	140	A	C	1428.77	0/1:99,47:146:99:1457,0,3151	0.321917808219	146	A	C	222	0/1:255,0,255:85,37	0.303278688525	122	3	3	C/C/C/	C/C/C/	syn	None
G21379_vs_G21386	0
G21379_unique	0
pos	ref	mut	fileCount	filesA	filesB	pos	chromosome	ref_BWA_GATK	mut_BWA_GATK	qual_BWA_GATK	info_BWA_GATK	hetero_freq_BWA_GATK	num_Reads_BWA_GATK	ref_BWA_SAMTOOLS	mut_BWA_SAMTOOLS	qual_BWA_SAMTOOLS	info_BWA_SAMTOOLS	hetero_freq_BWA_SAMTOOLS	num_Reads_BWA_SAMTOOLS	ref_NOVO_GATK	mut_NOVO_GATK	qual_NOVO_GATK	info_NOVO_GATK	hetero_freq_NOVO_GATK	num_Reads_NOVO_GATK	ref_NOVO_SAMTOOLS	mut_NOVO_SAMTOOLS	qual_NOVO_SAMTOOLS	info_NOVO_SAMTOOLS	hetero_freq_NOVO_SAMTOOLS	num_Reads_NOVO_SAMTOOLS	ref_SMALT_GATK	mut_SMALT_GATK	qual_SMALT_GATK	info_SMALT_GATK	hetero_freq_SMALT_GATK	num_Reads_SMALT_GATK	ref_SMALT_SAMTOOLS	mut_SMALT_SAMTOOLS	qual_SMALT_SAMTOOLS	info_SMALT_SAMTOOLS	hetero_freq_SMALT_SAMTOOLS	num_Reads_SMALT_SAMTOOLS	mapper_sum_GATK	mapper_sum_SAMTOOLS	mut_per_mapper_GATK	mut_per_mapper_SAMTOOLS	AA_change_type_BWA_GATK	AA_change_BWA_GATK
191789	C	T	1	['G21379_ANNO.vcf']	[]	191789	gi|444893469|emb|AL123456.3|	C	T	797.77	0/1:101,33:134:99:826,0,3630	0.246268656716	134	C	T	143	0/1:177,0,255:101,34	0.251851851852	135	C	T	800.77	0/1:106,33:139:99:829,0,3961	0.237410071942	139	C	T	137	0/1:171,0,255:104,34	0.246376811594	138	C	T	780.77	0/1:106,33:139:99:809,0,3802	0.237410071942	139	C	T	165	0/1:199,0,255:84,32	0.275862068966	116	3	3	T/T/T/	T/T/T/	nonSyn	L:F
4323154	A	C	1	['G21379_ANNO.vcf']	[]	4323154	gi|444893469|emb|AL123456.3|	A	C	583.77	0/1:88,24:112:99:612,0,2863	0.214285714286	112	A	C	149	0/1:183,0,255:84,23	0.214953271028	107	A	C	634.77	0/1:90,24:114:99:663,0,2919	0.210526315789	114	A	C	162	0/1:196,0,255:85,22	0.205607476636	107	A	C	606.77	0/1:89,24:113:99:635,0,2875	0.212389380531	113	A	C	157	0/1:191,0,255:76,21	0.216494845361	97	3	3	C/C/C/	C/C/C/	nonSyn	S:R
G21386_unique	0
36 reads
pos	ref	mut	fileCount	filesA	filesB	pos	chromosome	ref_BWA_GATK	mut_BWA_GATK	qual_BWA_GATK	info_BWA_GATK	hetero_freq_BWA_GATK	num_Reads_BWA_GATK	ref_BWA_SAMTOOLS	mut_BWA_SAMTOOLS	qual_BWA_SAMTOOLS	info_BWA_SAMTOOLS	hetero_freq_BWA_SAMTOOLS	num_Reads_BWA_SAMTOOLS	ref_NOVO_GATK	mut_NOVO_GATK	qual_NOVO_GATK	info_NOVO_GATK	hetero_freq_NOVO_GATK	num_Reads_NOVO_GATK	ref_NOVO_SAMTOOLS	mut_NOVO_SAMTOOLS	qual_NOVO_SAMTOOLS	info_NOVO_SAMTOOLS	hetero_freq_NOVO_SAMTOOLS	num_Reads_NOVO_SAMTOOLS	ref_SMALT_GATK	mut_SMALT_GATK	qual_SMALT_GATK	info_SMALT_GATK	hetero_freq_SMALT_GATK	num_Reads_SMALT_GATK	ref_SMALT_SAMTOOLS	mut_SMALT_SAMTOOLS	qual_SMALT_SAMTOOLS	info_SMALT_SAMTOOLS	hetero_freq_SMALT_SAMTOOLS	num_Reads_SMALT_SAMTOOLS	mapper_sum_GATK	mapper_sum_SAMTOOLS	mut_per_mapper_GATK	mut_per_mapper_SAMTOOLS	AA_change_type_BWA_GATK	AA_change_BWA_GATK
G21379_vs_G21387	12
G21379_unique	0
pos	ref	mut	fileCount	filesA	filesB	pos	chromosome	ref_BWA_GATK	mut_BWA_GATK	qual_BWA_GATK	info_BWA_GATK	hetero_freq_BWA_GATK	num_Reads_BWA_GATK	ref_BWA_SAMTOOLS	mut_BWA_SAMTOOLS	qual_BWA_SAMTOOLS	info_BWA_SAMTOOLS	hetero_freq_BWA_SAMTOOLS	num_Reads_BWA_SAMTOOLS	ref_NOVO_GATK	mut_NOVO_GATK	qual_NOVO_GATK	info_NOVO_GATK	hetero_freq_NOVO_GATK	num_Reads_NOVO_GATK	ref_NOVO_SAMTOOLS	mut_NOVO_SAMTOOLS	qual_NOVO_SAMTOOLS	info_NOVO_SAMTOOLS	hetero_freq_NOVO_SAMTOOLS	num_Reads_NOVO_SAMTOOLS	ref_SMALT_GATK	mut_SMALT_GATK	qual_SMALT_GATK	info_SMALT_GATK	hetero_freq_SMALT_GATK	num_Reads_SMALT_GATK	ref_SMALT_SAMTOOLS	mut_SMALT_SAMTOOLS	qual_SMALT_SAMTOOLS	info_SMALT_SAMTOOLS	hetero_freq_SMALT_SAMTOOLS	num_Reads_SMALT_SAMTOOLS	mapper_sum_GATK	mapper_sum_SAMTOOLS	mut_per_mapper_GATK	mut_per_mapper_SAMTOOLS	AA_change_type_BWA_GATK	AA_change_BWA_GATK
191789	C	T	1	['G21379_ANNO.vcf']	[]	191789	gi|444893469|emb|AL123456.3|	C	T	797.77	0/1:101,33:134:99:826,0,3630	0.246268656716	134	C	T	143	0/1:177,0,255:101,34	0.251851851852	135	C	T	800.77	0/1:106,33:139:99:829,0,3961	0.237410071942	139	C	T	137	0/1:171,0,255:104,34	0.246376811594	138	C	T	780.77	0/1:106,33:139:99:809,0,3802	0.237410071942	139	C	T	165	0/1:199,0,255:84,32	0.275862068966	116	3	3	T/T/T/	T/T/T/	nonSyn	L:F
4323154	A	C	1	['G21379_ANNO.vcf']	[]	4323154	gi|444893469|emb|AL123456.3|	A	C	583.77	0/1:88,24:112:99:612,0,2863	0.214285714286	112	A	C	149	0/1:183,0,255:84,23	0.214953271028	107	A	C	634.77	0/1:90,24:114:99:663,0,2919	0.210526315789	114	A	C	162	0/1:196,0,255:85,22	0.205607476636	107	A	C	606.77	0/1:89,24:113:99:635,0,2875	0.212389380531	113	A	C	157	0/1:191,0,255:76,21	0.216494845361	97	3	3	C/C/C/	C/C/C/	nonSyn	S:R
G21387_unique	12
pos	ref	mut	fileCount	filesA	filesB	pos	chromosome	ref_BWA_GATK	mut_BWA_GATK	qual_BWA_GATK	info_BWA_GATK	hetero_freq_BWA_GATK	num_Reads_BWA_GATK	ref_BWA_SAMTOOLS	mut_BWA_SAMTOOLS	qual_BWA_SAMTOOLS	info_BWA_SAMTOOLS	hetero_freq_BWA_SAMTOOLS	num_Reads_BWA_SAMTOOLS	ref_NOVO_GATK	mut_NOVO_GATK	qual_NOVO_GATK	info_NOVO_GATK	hetero_freq_NOVO_GATK	num_Reads_NOVO_GATK	ref_NOVO_SAMTOOLS	mut_NOVO_SAMTOOLS	qual_NOVO_SAMTOOLS	info_NOVO_SAMTOOLS	hetero_freq_NOVO_SAMTOOLS	num_Reads_NOVO_SAMTOOLS	ref_SMALT_GATK	mut_SMALT_GATK	qual_SMALT_GATK	info_SMALT_GATK	hetero_freq_SMALT_GATK	num_Reads_SMALT_GATK	ref_SMALT_SAMTOOLS	mut_SMALT_SAMTOOLS	qual_SMALT_SAMTOOLS	info_SMALT_SAMTOOLS	hetero_freq_SMALT_SAMTOOLS	num_Reads_SMALT_SAMTOOLS	mapper_sum_GATK	mapper_sum_SAMTOOLS	mut_per_mapper_GATK	mut_per_mapper_SAMTOOLS	AA_change_type_BWA_GATK	AA_change_BWA_GATK
126097	G	A	1	[]	['G21387_ANNO.vcf']	126097	gi|444893469|emb|AL123456.3|	G	A	3293.77	1/1:0,92:92:99:3322,276,0	1.0	92	G	A	228	1/1:255,255,0:0,89	1.0	89	G	A	3396.77	1/1:0,94:94:99:3425,283,0	1.0	94	G	A	228	1/1:255,250,0:0,83	1.0	83	G	A	3267.77	1/1:0,93:93:99:3296,279,0	1.0	93	G	A	228	1/1:255,235,0:0,78	1.0	78	3	3	A/A/A/	A/A/A/	nonSyn	T:M
332726	A	G	1	[]	['G21387_ANNO.vcf']	332726	gi|444893469|emb|AL123456.3|	A	G	5741.77	1/1:0,129:129:99:5770,394,0	1.0	129	A	G	228	1/1:255,255,0:0,116	1.0	116	A	G	5796.77	1/1:0,128:128:99:5825,394,0	1.0	128	A	G	228	1/1:255,255,0:0,103	1.0	103	A	G	4743.77	1/1:0,106:106:99:4772,325,0	1.0	106	A	G	228	1/1:255,255,0:0,99	1.0	99	3	3	G/G/G/	G/G/G/	syn	None
332735	A	C	1	[]	['G21387_ANNO.vcf']	332735	gi|444893469|emb|AL123456.3|	A	C	5598.77	1/1:0,120:120:99:5627,379,0	1.0	120	A	C	228	1/1:255,255,0:0,115	1.0	115	A	C	5415.77	1/1:0,120:120:99:5444,367,0	1.0	120	A	C	228	1/1:255,255,0:0,111	1.0	111	A	C	4514.77	1/1:0,96:96:99:4543,307,0	1.0	96	A	C	228	1/1:255,255,0:0,102	1.0	102	3	3	C/C/C/	C/C/C/	syn	None
332759	A	G	1	[]	['G21387_ANNO.vcf']	332759	gi|444893469|emb|AL123456.3|	A	G	5457.77	1/1:0,123:123:99:5486,373,0	1.0	123	A	G	228	1/1:255,255,0:0,114	1.0	114	A	G	5142.77	1/1:1,126:127:99:5171,372,0	0.992125984252	127	A	G	228	1/1:255,255,0:0,104	1.0	104	A	G	4435.77	1/1:0,101:101:99:4464,307,0	1.0	101	A	G	228	1/1:255,255,0:0,106	1.0	106	3	3	G/G/G/	G/G/G/	syn	None
332802	C	G	1	[]	['G21387_ANNO.vcf']	332802	gi|444893469|emb|AL123456.3|	C	G	3367.77	1/1:0,91:91:99:3396,274,0	1.0	91	C	G	228	1/1:255,255,0:0,87	1.0	87	C	G	3875.77	1/1:0,95:95:99:3904,286,0	1.0	95	C	G	228	1/1:255,247,0:0,82	1.0	82	C	G	2676.77	1/1:0,71:71:99:2705,214,0	1.0	71	C	G	228	1/1:255,241,0:0,80	1.0	80	3	3	G/G/G/	G/G/G/	nonSyn	G:A
332916	T	G	1	[]	['G21387_ANNO.vcf']	332916	gi|444893469|emb|AL123456.3|	T	G	2842.77	1/1:0,80:80:99:2871,240,0	1.0	80	T	G	228	1/1:255,211,0:0,70	1.0	70	T	G	3182.76	1/1:0,81:81:99:3211,244,0	1.0	81	T	G	228	1/1:255,199,0:0,66	1.0	66	T	G	2518.77	1/1:0,73:73:99:2547,219,0	1.0	73	T	G	228	1/1:255,181,0:0,60	1.0	60	3	3	G/G/G/	G/G/G/	nonSyn	N:T
332942	A	C	1	[]	['G21387_ANNO.vcf']	332942	gi|444893469|emb|AL123456.3|	A	C	4325.77	1/1:0,97:97:99:4354,292,0	1.0	97	A	C	228	1/1:255,255,0:0,89	1.0	89	A	C	4415.77	1/1:0,99:99:99:4444,298,0	1.0	99	A	C	228	1/1:255,238,0:0,79	1.0	79	A	C	4052.77	1/1:0,91:91:99:4081,274,0	1.0	91	A	C	228	1/1:255,229,0:0,76	1.0	76	3	3	C/C/C/	C/C/C/	nonSyn	D:E
332945	C	T	1	[]	['G21387_ANNO.vcf']	332945	gi|444893469|emb|AL123456.3|	C	T	4356.77	1/1:0,97:97:99:4385,295,0	1.0	97	C	T	228	1/1:255,255,0:0,88	1.0	88	C	T	4453.77	1/1:0,99:99:99:4482,301,0	1.0	99	C	T	228	1/1:255,238,0:0,79	1.0	79	C	T	4088.77	1/1:0,91:91:99:4117,277,0	1.0	91	C	T	228	1/1:255,229,0:0,76	1.0	76	3	3	T/T/T/	T/T/T/	syn	None
333086	A	G	1	[]	['G21387_ANNO.vcf']	333086	gi|444893469|emb|AL123456.3|	A	G	5276.77	1/1:0,143:143:99:5305,430,0	1.0	143	A	G	228	1/1:255,255,0:0,130	1.0	130	A	G	5765.77	1/1:0,146:146:99:5794,439,0	1.0	146	A	G	228	1/1:255,255,0:0,124	1.0	124	A	G	5265.77	1/1:0,143:143:99:5294,430,0	1.0	143	A	G	228	1/1:255,255,0:0,120	1.0	120	3	3	G/G/G/	G/G/G/	syn	None
1673432	T	C	1	[]	['G21387_ANNO.vcf']	1673432	gi|444893469|emb|AL123456.3|	T	C	6997.77	1/1:2,183:185:99:7026,507,0	0.989189189189	185	T	C	228	1/1:255,255,0:1,173	0.994252873563	174	T	C	7609.77	1/1:2,187:189:99:7638,519,0	0.989417989418	189	T	C	228	1/1:255,255,0:1,168	0.994082840237	169	T	C	7100.77	1/1:2,186:188:99:7129,516,0	0.989361702128	188	T	C	228	1/1:255,255,0:1,154	0.993548387097	155	3	3	C/C/C/	C/C/C/
1889719	C	T	1	[]	['G21387_ANNO.vcf']	1889719	gi|444893469|emb|AL123456.3|	C	T	4996.77	1/1:0,147:147:99:5025,442,0	1.0	147	C	T	228	1/1:255,255,0:0,130	1.0	130	C	T	5224.77	1/1:0,153:153:99:5253,460,0	1.0	153	C	T	228	1/1:255,255,0:0,127	1.0	127	C	T	5073.77	1/1:0,153:153:99:5102,460,0	1.0	153	C	T	228	1/1:255,255,0:0,120	1.0	120	3	3	T/T/T/	T/T/T/	nonSyn	A:V
2427477	G	T	1	[]	['G21387_ANNO.vcf']	2427477	gi|444893469|emb|AL123456.3|	G	T	1808.77	1/1:0,54:54:99:1837,162,0	1.0	54	G	T	228	1/1:255,132,0:0,44	1.0	44	G	T	1681.77	1/1:0,49:49:99:1710,147,0	1.0	49	G	T	228	1/1:255,126,0:0,42	1.0	42	G	T	1733.77	1/1:0,52:52:99:1762,156,0	1.0	52	G	T	228	1/1:255,120,0:0,40	1.0	40	3	3	T/T/T/	T/T/T/	syn	None
1543405	G	A	1	[]	['G21387_ANNO.vcf']	1543405	gi|444893469|emb|AL123456.3|	G	A	3097.77	0/1:50,102:152:99:3126,0,1455	0.671052631579	152	G	A	222	0/1:255,0,190:24,58	0.707317073171	82	G	A	3159.77	0/1:50,103:153:99:3188,0,1637	0.673202614379	153	G	A	222	0/1:255,0,200:23,54	0.701298701299	77	G	A	3055.77	0/1:50,102:152:99:3084,0,1498	0.671052631579	152	G	A	222	0/1:255,0,219:24,52	0.684210526316	76	3	3	A/A/A/	A/A/A/	nonSyn	R:H
890	A	C	1	[]	['G21387_ANNO.vcf']	890	gi|444893469|emb|AL123456.3|	A	C	4811.77	0/1:45,142:187:99:4840,0,1091	0.75935828877	187	A	C	221	0/1:255,0,157:45,130	0.742857142857	175	A	C	5299.77	0/1:44,144:188:99:5328,0,1092	0.765957446809	188	A	C	221	0/1:255,0,167:44,126	0.741176470588	170	A	C	4948.77	0/1:45,145:190:99:4977,0,1039	0.763157894737	190	A	C	221	0/1:255,0,162:40,112	0.736842105263	152	3	3	C/C/C/	C/C/C/	nonSyn	N:T
G21379_vs_G21388	8
G21379_unique	3
pos	ref	mut	fileCount	filesA	filesB	pos	chromosome	ref_BWA_GATK	mut_BWA_GATK	qual_BWA_GATK	info_BWA_GATK	hetero_freq_BWA_GATK	num_Reads_BWA_GATK	ref_BWA_SAMTOOLS	mut_BWA_SAMTOOLS	qual_BWA_SAMTOOLS	info_BWA_SAMTOOLS	hetero_freq_BWA_SAMTOOLS	num_Reads_BWA_SAMTOOLS	ref_NOVO_GATK	mut_NOVO_GATK	qual_NOVO_GATK	info_NOVO_GATK	hetero_freq_NOVO_GATK	num_Reads_NOVO_GATK	ref_NOVO_SAMTOOLS	mut_NOVO_SAMTOOLS	qual_NOVO_SAMTOOLS	info_NOVO_SAMTOOLS	hetero_freq_NOVO_SAMTOOLS	num_Reads_NOVO_SAMTOOLS	ref_SMALT_GATK	mut_SMALT_GATK	qual_SMALT_GATK	info_SMALT_GATK	hetero_freq_SMALT_GATK	num_Reads_SMALT_GATK	ref_SMALT_SAMTOOLS	mut_SMALT_SAMTOOLS	qual_SMALT_SAMTOOLS	info_SMALT_SAMTOOLS	hetero_freq_SMALT_SAMTOOLS	num_Reads_SMALT_SAMTOOLS	mapper_sum_GATK	mapper_sum_SAMTOOLS	mut_per_mapper_GATK	mut_per_mapper_SAMTOOLS	AA_change_type_BWA_GATK	AA_change_BWA_GATK
761602	C	T	1	['G21379_ANNO.vcf']	[]	761602	gi|444893469|emb|AL123456.3|	C	T	4903.77	1/1:0,140:140:99:4932,421,0	1.0	140	C	T	228	1/1:255,255,0:0,127	1.0	127	C	T	4891.77	1/1:0,136:136:99:4920,409,0	1.0	136	C	T	228	1/1:255,255,0:0,119	1.0	119	C	T	4965.77	1/1:0,140:140:99:4994,421,0	1.0	140	C	T	228	1/1:255,255,0:0,109	1.0	109	3	3	T/T/T/	T/T/T/	nonSyn	A:V
4338645	C	A	1	['G21379_ANNO.vcf']	[]	4338645	gi|444893469|emb|AL123456.3|	C	A	5976.77	1/1:0,167:167:99:6005,502,0	1.0	167	C	A	228	1/1:255,255,0:0,152	1.0	152	C	A	6264.77	1/1:0,171:171:99:6293,514,0	1.0	171	C	A	228	1/1:255,255,0:0,135	1.0	135	C	A	6186.77	1/1:0,171:171:99:6215,514,0	1.0	171	C	A	228	1/1:255,255,0:0,111	1.0	111	3	3	A/A/A/	A/A/A/
4389215	G	A	1	['G21379_ANNO.vcf']	[]	4389215	gi|444893469|emb|AL123456.3|	G	A	4693.77	1/1:0,134:134:99:4722,403,0	1.0	134	G	A	228	1/1:255,255,0:0,127	1.0	127	G	A	4840.77	1/1:0,133:133:99:4869,400,0	1.0	133	G	A	228	1/1:255,255,0:0,106	1.0	106	G	A	4751.77	1/1:0,133:133:99:4780,400,0	1.0	133	G	A	228	1/1:255,255,0:0,103	1.0	103	3	3	A/A/A/	A/A/A/	syn	None
4323154	A	C	1	['G21379_ANNO.vcf']	[]	4323154	gi|444893469|emb|AL123456.3|	A	C	583.77	0/1:88,24:112:99:612,0,2863	0.214285714286	112	A	C	149	0/1:183,0,255:84,23	0.214953271028	107	A	C	634.77	0/1:90,24:114:99:663,0,2919	0.210526315789	114	A	C	162	0/1:196,0,255:85,22	0.205607476636	107	A	C	606.77	0/1:89,24:113:99:635,0,2875	0.212389380531	113	A	C	157	0/1:191,0,255:76,21	0.216494845361	97	3	3	C/C/C/	C/C/C/	nonSyn	S:R
191789	C	T	1	['G21379_ANNO.vcf']	[]	191789	gi|444893469|emb|AL123456.3|	C	T	797.77	0/1:101,33:134:99:826,0,3630	0.246268656716	134	C	T	143	0/1:177,0,255:101,34	0.251851851852	135	C	T	800.77	0/1:106,33:139:99:829,0,3961	0.237410071942	139	C	T	137	0/1:171,0,255:104,34	0.246376811594	138	C	T	780.77	0/1:106,33:139:99:809,0,3802	0.237410071942	139	C	T	165	0/1:199,0,255:84,32	0.275862068966	116	3	3	T/T/T/	T/T/T/	nonSyn	L:F
G21388_unique	5
pos	ref	mut	fileCount	filesA	filesB	pos	chromosome	ref_BWA_GATK	mut_BWA_GATK	qual_BWA_GATK	info_BWA_GATK	hetero_freq_BWA_GATK	num_Reads_BWA_GATK	ref_BWA_SAMTOOLS	mut_BWA_SAMTOOLS	qual_BWA_SAMTOOLS	info_BWA_SAMTOOLS	hetero_freq_BWA_SAMTOOLS	num_Reads_BWA_SAMTOOLS	ref_NOVO_GATK	mut_NOVO_GATK	qual_NOVO_GATK	info_NOVO_GATK	hetero_freq_NOVO_GATK	num_Reads_NOVO_GATK	ref_NOVO_SAMTOOLS	mut_NOVO_SAMTOOLS	qual_NOVO_SAMTOOLS	info_NOVO_SAMTOOLS	hetero_freq_NOVO_SAMTOOLS	num_Reads_NOVO_SAMTOOLS	ref_SMALT_GATK	mut_SMALT_GATK	qual_SMALT_GATK	info_SMALT_GATK	hetero_freq_SMALT_GATK	num_Reads_SMALT_GATK	ref_SMALT_SAMTOOLS	mut_SMALT_SAMTOOLS	qual_SMALT_SAMTOOLS	info_SMALT_SAMTOOLS	hetero_freq_SMALT_SAMTOOLS	num_Reads_SMALT_SAMTOOLS	mapper_sum_GATK	mapper_sum_SAMTOOLS	mut_per_mapper_GATK	mut_per_mapper_SAMTOOLS	AA_change_type_BWA_GATK	AA_change_BWA_GATK
5077	T	TC	1	[]	['G21388_ANNO.vcf']	5077	gi|444893469|emb|AL123456.3|	T	TC	6591.73	1/1:0,164:164:99:6629,538,0	1.0	164	TC	TCC	228	1/1:255,255,0:0,161	1.0	161	T	TC	6526.73	1/1:0,162:162:99:6564,532,0	1.0	162	TC	TCC	228	1/1:255,255,0:0,149	1.0	149	T	TC	6521.73	1/1:0,162:162:99:6559,532,0	1.0	162	TC	TCC	228	1/1:255,255,0:0,138	1.0	138	3	3	TC/TC/TC/	TCC/TCC/TCC/
735449	A	AGG	1	[]	['G21388_ANNO.vcf']	735449	gi|444893469|emb|AL123456.3|	A	AGG	5390.73	1/1:0,126:126:99:5428,379,0	1.0	126	AGGG	AGGGGG	228	1/1:255,255,0:0,128	1.0	128	A	AGG	5438.73	1/1:0,127:127:99:5476,382,0	1.0	127	AGGG	AGGGGG	228	1/1:255,255,0:0,116	1.0	116	A	AGG	5481.73	1/1:0,128:128:99:5519,385,0	1.0	128	AGGG	AGGGGG	228	1/1:255,255,0:0,95	1.0	95	3	3	AGG/AGG/AGG/	AGGGGG/AGGGGG/AGGGGG/	INDEL	INDEL
757511	G	A	1	[]	['G21388_ANNO.vcf']	757511	gi|444893469|emb|AL123456.3|	G	A	6182.77	1/1:0,181:181:99:6211,544,0	1.0	181	G	A	228	1/1:255,255,0:0,167	1.0	167	G	A	6198.77	1/1:0,179:179:99:6227,538,0	1.0	179	G	A	228	1/1:255,255,0:0,165	1.0	165	G	A	6315.77	1/1:0,183:183:99:6344,550,0	1.0	183	G	A	228	1/1:255,255,0:0,145	1.0	145	3	3	A/A/A/	A/A/A/	nonSyn	G:R
759939	C	T	1	[]	['G21388_ANNO.vcf']	759939	gi|444893469|emb|AL123456.3|	C	T	4104.77	1/1:1,118:119:99:4133,316,0	0.991596638655	119	C	T	228	1/1:255,255,0:1,118	0.991596638655	119	C	T	4215.77	1/1:1,121:122:99:4244,321,0	0.991803278689	122	C	T	228	1/1:255,255,0:1,107	0.990740740741	108	C	T	4283.77	1/1:1,122:123:99:4312,326,0	0.991869918699	123	C	T	228	1/1:255,255,0:1,102	0.990291262136	103	3	3	T/T/T/	T/T/T/	nonSyn	P:S
2383141	T	G	1	[]	['G21388_ANNO.vcf']	2383141	gi|444893469|emb|AL123456.3|	T	G	4875.77	1/1:0,129:129:99:4904,388,0	1.0	129	T	G	228	1/1:255,255,0:0,117	1.0	117	T	G	5337.77	1/1:0,130:130:99:5366,391,0	1.0	130	T	G	228	1/1:255,255,0:0,104	1.0	104	T	G	5136.77	1/1:0,130:130:99:5165,391,0	1.0	130	T	G	228	1/1:255,255,0:0,94	1.0	94	3	3	G/G/G/	G/G/G/	nonSyn	Y:S
2075088	A	G	1	[]	['G21388_ANNO.vcf']	2075088	gi|444893469|emb|AL123456.3|	A	G	580.77	0/1:115,26:141:99:609,0,3581	0.184397163121	141	A	G	107	0/1:142,0,255:112,24	0.176470588235	136	A	G	690.77	0/1:122,28:150:99:719,0,3807	0.186666666667	150	A	G	133	0/1:168,0,255:114,22	0.161764705882	136	A	G	653.77	0/1:120,28:148:99:682,0,3688	0.189189189189	148	A	G	149	0/1:183,0,255:103,24	0.188976377953	127	3	3	G/G/G/	G/G/G/	nonSyn	Y:C
758	A	C	1	[]	['G21388_ANNO.vcf']	758	gi|444893469|emb|AL123456.3|	A	C	3175.77	0/1:67,94:161:99:3204,0,1852	0.583850931677	161	A	C	222	0/1:255,0,255:63,89	0.585526315789	152	A	C	3524.77	0/1:73,98:171:99:3553,0,1970	0.573099415205	171	A	C	222	0/1:255,0,255:66,89	0.574193548387	155	A	C	3317.77	0/1:73,98:171:99:3346,0,1985	0.573099415205	171	A	C	222	0/1:255,0,255:56,77	0.578947368421	133	3	3	C/C/C/	C/C/C/	nonSyn	D:A
G21379_vs_G21389	1
G21379_unique	0
pos	ref	mut	fileCount	filesA	filesB	pos	chromosome	ref_BWA_GATK	mut_BWA_GATK	qual_BWA_GATK	info_BWA_GATK	hetero_freq_BWA_GATK	num_Reads_BWA_GATK	ref_BWA_SAMTOOLS	mut_BWA_SAMTOOLS	qual_BWA_SAMTOOLS	info_BWA_SAMTOOLS	hetero_freq_BWA_SAMTOOLS	num_Reads_BWA_SAMTOOLS	ref_NOVO_GATK	mut_NOVO_GATK	qual_NOVO_GATK	info_NOVO_GATK	hetero_freq_NOVO_GATK	num_Reads_NOVO_GATK	ref_NOVO_SAMTOOLS	mut_NOVO_SAMTOOLS	qual_NOVO_SAMTOOLS	info_NOVO_SAMTOOLS	hetero_freq_NOVO_SAMTOOLS	num_Reads_NOVO_SAMTOOLS	ref_SMALT_GATK	mut_SMALT_GATK	qual_SMALT_GATK	info_SMALT_GATK	hetero_freq_SMALT_GATK	num_Reads_SMALT_GATK	ref_SMALT_SAMTOOLS	mut_SMALT_SAMTOOLS	qual_SMALT_SAMTOOLS	info_SMALT_SAMTOOLS	hetero_freq_SMALT_SAMTOOLS	num_Reads_SMALT_SAMTOOLS	mapper_sum_GATK	mapper_sum_SAMTOOLS	mut_per_mapper_GATK	mut_per_mapper_SAMTOOLS	AA_change_type_BWA_GATK	AA_change_BWA_GATK
191789	C	T	1	['G21379_ANNO.vcf']	[]	191789	gi|444893469|emb|AL123456.3|	C	T	797.77	0/1:101,33:134:99:826,0,3630	0.246268656716	134	C	T	143	0/1:177,0,255:101,34	0.251851851852	135	C	T	800.77	0/1:106,33:139:99:829,0,3961	0.237410071942	139	C	T	137	0/1:171,0,255:104,34	0.246376811594	138	C	T	780.77	0/1:106,33:139:99:809,0,3802	0.237410071942	139	C	T	165	0/1:199,0,255:84,32	0.275862068966	116	3	3	T/T/T/	T/T/T/	nonSyn	L:F
4323154	A	C	1	['G21379_ANNO.vcf']	[]	4323154	gi|444893469|emb|AL123456.3|	A	C	583.77	0/1:88,24:112:99:612,0,2863	0.214285714286	112	A	C	149	0/1:183,0,255:84,23	0.214953271028	107	A	C	634.77	0/1:90,24:114:99:663,0,2919	0.210526315789	114	A	C	162	0/1:196,0,255:85,22	0.205607476636	107	A	C	606.77	0/1:89,24:113:99:635,0,2875	0.212389380531	113	A	C	157	0/1:191,0,255:76,21	0.216494845361	97	3	3	C/C/C/	C/C/C/	nonSyn	S:R
G21389_unique
pos	ref	mut	fileCount	filesA	filesB	pos	chromosome	ref_BWA_GATK	mut_BWA_GATK	qual_BWA_GATK	info_BWA_GATK	hetero_freq_BWA_GATK	num_Reads_BWA_GATK	ref_BWA_SAMTOOLS	mut_BWA_SAMTOOLS	qual_BWA_SAMTOOLS	info_BWA_SAMTOOLS	hetero_freq_BWA_SAMTOOLS	num_Reads_BWA_SAMTOOLS	ref_NOVO_GATK	mut_NOVO_GATK	qual_NOVO_GATK	info_NOVO_GATK	hetero_freq_NOVO_GATK	num_Reads_NOVO_GATK	ref_NOVO_SAMTOOLS	mut_NOVO_SAMTOOLS	qual_NOVO_SAMTOOLS	info_NOVO_SAMTOOLS	hetero_freq_NOVO_SAMTOOLS	num_Reads_NOVO_SAMTOOLS	ref_SMALT_GATK	mut_SMALT_GATK	qual_SMALT_GATK	info_SMALT_GATK	hetero_freq_SMALT_GATK	num_Reads_SMALT_GATK	ref_SMALT_SAMTOOLS	mut_SMALT_SAMTOOLS	qual_SMALT_SAMTOOLS	info_SMALT_SAMTOOLS	hetero_freq_SMALT_SAMTOOLS	num_Reads_SMALT_SAMTOOLS	mapper_sum_GATK	mapper_sum_SAMTOOLS	mut_per_mapper_GATK	mut_per_mapper_SAMTOOLS	AA_change_type_BWA_GATK	AA_change_BWA_GATK
1681531	C	T	1	[]	['G21389_ANNO.vcf']	1681531	gi|444893469|emb|AL123456.3|	C	T	3863.77	1/1:0,141:141:99:3892,422,0	1.0	141	C	T	228	1/1:255,255,0:0,126	1.0	126	C	T	3923.77	1/1:0,142:142:99:3952,426,0	1.0	142	C	T	228	1/1:255,255,0:0,125	1.0	125	C	T	3929.77	1/1:0,143:143:99:3958,428,0	1.0	143	C	T	228	1/1:255,255,0:0,123	1.0	123	3	3	T/T/T/	T/T/T/	nonSyn	E:K
G21379_vs_G21390	16
G21379_unique	4
pos	ref	mut	fileCount	filesA	filesB	pos	chromosome	ref_BWA_GATK	mut_BWA_GATK	qual_BWA_GATK	info_BWA_GATK	hetero_freq_BWA_GATK	num_Reads_BWA_GATK	ref_BWA_SAMTOOLS	mut_BWA_SAMTOOLS	qual_BWA_SAMTOOLS	info_BWA_SAMTOOLS	hetero_freq_BWA_SAMTOOLS	num_Reads_BWA_SAMTOOLS	ref_NOVO_GATK	mut_NOVO_GATK	qual_NOVO_GATK	info_NOVO_GATK	hetero_freq_NOVO_GATK	num_Reads_NOVO_GATK	ref_NOVO_SAMTOOLS	mut_NOVO_SAMTOOLS	qual_NOVO_SAMTOOLS	info_NOVO_SAMTOOLS	hetero_freq_NOVO_SAMTOOLS	num_Reads_NOVO_SAMTOOLS	ref_SMALT_GATK	mut_SMALT_GATK	qual_SMALT_GATK	info_SMALT_GATK	hetero_freq_SMALT_GATK	num_Reads_SMALT_GATK	ref_SMALT_SAMTOOLS	mut_SMALT_SAMTOOLS	qual_SMALT_SAMTOOLS	info_SMALT_SAMTOOLS	hetero_freq_SMALT_SAMTOOLS	num_Reads_SMALT_SAMTOOLS	mapper_sum_GATK	mapper_sum_SAMTOOLS	mut_per_mapper_GATK	mut_per_mapper_SAMTOOLS	AA_change_type_BWA_GATK	AA_change_BWA_GATK
761602	C	T	1	['G21379_ANNO.vcf']	[]	761602	gi|444893469|emb|AL123456.3|	C	T	4903.77	1/1:0,140:140:99:4932,421,0	1.0	140	C	T	228	1/1:255,255,0:0,127	1.0	127	C	T	4891.77	1/1:0,136:136:99:4920,409,0	1.0	136	C	T	228	1/1:255,255,0:0,119	1.0	119	C	T	4965.77	1/1:0,140:140:99:4994,421,0	1.0	140	C	T	228	1/1:255,255,0:0,109	1.0	109	3	3	T/T/T/	T/T/T/	nonSyn	A:V
3086208	G	T	1	['G21379_ANNO.vcf']	[]	3086208	gi|444893469|emb|AL123456.3|	G	T	4671.77	1/1:0,132:132:99:4700,397,0	1.0	132	G	T	228	1/1:255,255,0:0,120	1.0	120	G	T	4723.77	1/1:0,132:132:99:4752,397,0	1.0	132	G	T	228	1/1:255,255,0:0,116	1.0	116	G	T	4731.77	1/1:0,134:134:99:4760,403,0	1.0	134	G	T	228	1/1:255,255,0:0,101	1.0	101	3	3	T/T/T/	T/T/T/
4338645	C	A	1	['G21379_ANNO.vcf']	[]	4338645	gi|444893469|emb|AL123456.3|	C	A	5976.77	1/1:0,167:167:99:6005,502,0	1.0	167	C	A	228	1/1:255,255,0:0,152	1.0	152	C	A	6264.77	1/1:0,171:171:99:6293,514,0	1.0	171	C	A	228	1/1:255,255,0:0,135	1.0	135	C	A	6186.77	1/1:0,171:171:99:6215,514,0	1.0	171	C	A	228	1/1:255,255,0:0,111	1.0	111	3	3	A/A/A/	A/A/A/
4389215	G	A	1	['G21379_ANNO.vcf']	[]	4389215	gi|444893469|emb|AL123456.3|	G	A	4693.77	1/1:0,134:134:99:4722,403,0	1.0	134	G	A	228	1/1:255,255,0:0,127	1.0	127	G	A	4840.77	1/1:0,133:133:99:4869,400,0	1.0	133	G	A	228	1/1:255,255,0:0,106	1.0	106	G	A	4751.77	1/1:0,133:133:99:4780,400,0	1.0	133	G	A	228	1/1:255,255,0:0,103	1.0	103	3	3	A/A/A/	A/A/A/	syn	None
4323154	A	C	1	['G21379_ANNO.vcf']	[]	4323154	gi|444893469|emb|AL123456.3|	A	C	583.77	0/1:88,24:112:99:612,0,2863	0.214285714286	112	A	C	149	0/1:183,0,255:84,23	0.214953271028	107	A	C	634.77	0/1:90,24:114:99:663,0,2919	0.210526315789	114	A	C	162	0/1:196,0,255:85,22	0.205607476636	107	A	C	606.77	0/1:89,24:113:99:635,0,2875	0.212389380531	113	A	C	157	0/1:191,0,255:76,21	0.216494845361	97	3	3	C/C/C/	C/C/C/	nonSyn	S:R
191789	C	T	1	['G21379_ANNO.vcf']	[]	191789	gi|444893469|emb|AL123456.3|	C	T	797.77	0/1:101,33:134:99:826,0,3630	0.246268656716	134	C	T	143	0/1:177,0,255:101,34	0.251851851852	135	C	T	800.77	0/1:106,33:139:99:829,0,3961	0.237410071942	139	C	T	137	0/1:171,0,255:104,34	0.246376811594	138	C	T	780.77	0/1:106,33:139:99:809,0,3802	0.237410071942	139	C	T	165	0/1:199,0,255:84,32	0.275862068966	116	3	3	T/T/T/	T/T/T/	nonSyn	L:F
G21390_unique	12
pos	ref	mut	fileCount	filesA	filesB	pos	chromosome	ref_BWA_GATK	mut_BWA_GATK	qual_BWA_GATK	info_BWA_GATK	hetero_freq_BWA_GATK	num_Reads_BWA_GATK	ref_BWA_SAMTOOLS	mut_BWA_SAMTOOLS	qual_BWA_SAMTOOLS	info_BWA_SAMTOOLS	hetero_freq_BWA_SAMTOOLS	num_Reads_BWA_SAMTOOLS	ref_NOVO_GATK	mut_NOVO_GATK	qual_NOVO_GATK	info_NOVO_GATK	hetero_freq_NOVO_GATK	num_Reads_NOVO_GATK	ref_NOVO_SAMTOOLS	mut_NOVO_SAMTOOLS	qual_NOVO_SAMTOOLS	info_NOVO_SAMTOOLS	hetero_freq_NOVO_SAMTOOLS	num_Reads_NOVO_SAMTOOLS	ref_SMALT_GATK	mut_SMALT_GATK	qual_SMALT_GATK	info_SMALT_GATK	hetero_freq_SMALT_GATK	num_Reads_SMALT_GATK	ref_SMALT_SAMTOOLS	mut_SMALT_SAMTOOLS	qual_SMALT_SAMTOOLS	info_SMALT_SAMTOOLS	hetero_freq_SMALT_SAMTOOLS	num_Reads_SMALT_SAMTOOLS	mapper_sum_GATK	mapper_sum_SAMTOOLS	mut_per_mapper_GATK	mut_per_mapper_SAMTOOLS	AA_change_type_BWA_GATK	AA_change_BWA_GATK
7581	G	A	1	[]	['G21390_ANNO.vcf']	7581	gi|444893469|emb|AL123456.3|	G	A	4521.77	1/1:0,103:103:99:4550,310,0	1.0	103	G	A	228	1/1:255,255,0:0,94	1.0	94	G	A	4730.77	1/1:0,108:108:99:4759,325,0	1.0	108	G	A	228	1/1:255,238,0:0,79	1.0	79	G	A	4760.77	1/1:0,109:109:99:4789,328,0	1.0	109	G	A	228	1/1:255,235,0:0,78	1.0	78	3	3	A/A/A/	A/A/A/	nonSyn	D:N
152017	C	G	1	[]	['G21390_ANNO.vcf']	152017	gi|444893469|emb|AL123456.3|	C	G	5556.77	1/1:0,155:155:99:5585,466,0	1.0	155	C	G	228	1/1:255,255,0:0,135	1.0	135	C	G	6138.77	1/1:0,158:158:99:6167,475,0	1.0	158	C	G	228	1/1:255,255,0:0,130	1.0	130	C	G	5620.77	1/1:0,156:156:99:5649,469,0	1.0	156	C	G	228	1/1:255,255,0:0,130	1.0	130	3	3	G/G/G/	G/G/G/	nonSyn	S:R
759939	C	T	1	[]	['G21390_ANNO.vcf']	759939	gi|444893469|emb|AL123456.3|	C	T	4451.77	1/1:0,130:130:99:4480,391,0	1.0	130	C	T	228	1/1:255,255,0:0,115	1.0	115	C	T	4675.77	1/1:1,135:136:99:4704,374,0	0.992647058824	136	C	T	228	1/1:255,255,0:1,106	0.990654205607	107	C	T	4176.77	1/1:6,130:136:99:4205,139,0	0.955882352941	136	C	T	228	1/1:255,255,0:0,103	1.0	103	3	3	T/T/T/	T/T/T/	nonSyn	P:S
1083953	T	TCCG	1	[]	['G21390_ANNO.vcf']	1083953	gi|444893469|emb|AL123456.3|	T	TCCG	6172.73	1/1:0,134:134:99:6210,415,0	1.0	134	TCCG	TCCGCCG	228	1/1:255,255,0:0,132	1.0	132	T	TCCG	6318.73	1/1:0,138:138:99:6356,427,0	1.0	138	TCCG	TCCGCCG	228	1/1:255,255,0:0,123	1.0	123	T	TCCG	6228.73	1/1:0,136:136:99:6266,421,0	1.0	136	TCCG	TCCGCCG	228	1/1:255,255,0:0,114	1.0	114	3	3	TCCG/TCCG/TCCG/	TCCGCCG/TCCGCCG/TCCGCCG/	INDEL	INDEL
1841648	C	T	1	[]	['G21390_ANNO.vcf']	1841648	gi|444893469|emb|AL123456.3|	C	T	5386.77	1/1:0,150:150:99:5415,451,0	1.0	150	C	T	228	1/1:255,255,0:0,136	1.0	136	C	T	5697.77	1/1:0,158:158:99:5726,475,0	1.0	158	C	T	228	1/1:255,255,0:0,138	1.0	138	C	T	5519.77	1/1:0,157:157:99:5548,472,0	1.0	157	C	T	228	1/1:255,255,0:0,131	1.0	131	3	3	T/T/T/	T/T/T/	nonSyn	V:M
2335567	C	T	1	[]	['G21390_ANNO.vcf']	2335567	gi|444893469|emb|AL123456.3|	C	T	5253.77	1/1:0,145:145:99:5282,436,0	1.0	145	C	T	228	1/1:255,255,0:0,131	1.0	131	C	T	5498.77	1/1:0,151:151:99:5527,454,0	1.0	151	C	T	228	1/1:255,255,0:0,126	1.0	126	C	T	5320.77	1/1:0,152:152:99:5349,457,0	1.0	152	C	T	228	1/1:255,255,0:0,121	1.0	121	3	3	T/T/T/	T/T/T/	syn	None
2571813	G	A	1	[]	['G21390_ANNO.vcf']	2571813	gi|444893469|emb|AL123456.3|	G	A	4093.77	1/1:0,117:117:99:4122,351,0	1.0	117	G	A	228	1/1:255,255,0:0,102	1.0	102	G	A	4371.77	1/1:0,125:125:99:4400,375,0	1.0	125	G	A	228	1/1:255,255,0:0,100	1.0	100	G	A	4124.77	1/1:0,122:122:99:4153,366,0	1.0	122	G	A	228	1/1:255,255,0:0,98	1.0	98	3	3	A/A/A/	A/A/A/	syn	None
2677942	G	A	1	[]	['G21390_ANNO.vcf']	2677942	gi|444893469|emb|AL123456.3|	G	A	3732.77	1/1:0,105:105:99:3761,315,0	1.0	105	G	A	228	1/1:255,255,0:0,96	1.0	96	G	A	4131.77	1/1:0,114:114:99:4160,342,0	1.0	114	G	A	228	1/1:255,255,0:0,97	1.0	97	G	A	3712.77	1/1:0,107:107:99:3741,321,0	1.0	107	G	A	228	1/1:255,255,0:0,91	1.0	91	3	3	A/A/A/	A/A/A/	nonSyn	G:S
3449286	G	A	1	[]	['G21390_ANNO.vcf']	3449286	gi|444893469|emb|AL123456.3|	G	A	4423.77	1/1:0,134:134:99:4452,403,0	1.0	134	G	A	228	1/1:255,255,0:0,109	1.0	109	G	A	4852.77	1/1:0,140:140:99:4881,421,0	1.0	140	G	A	228	1/1:255,255,0:0,102	1.0	102	G	A	4715.77	1/1:0,140:140:99:4744,421,0	1.0	140	G	A	228	1/1:255,255,0:0,98	1.0	98	3	3	A/A/A/	A/A/A/	nonSyn	W:*
4243222	C	A	1	[]	['G21390_ANNO.vcf']	4243222	gi|444893469|emb|AL123456.3|	C	A	3837.77	1/1:0,109:109:99:3866,328,0	1.0	109	C	A	228	1/1:255,255,0:0,93	1.0	93	C	A	4088.77	1/1:0,114:114:99:4117,343,0	1.0	114	C	A	228	1/1:255,255,0:0,85	1.0	85	C	A	3861.77	1/1:0,112:112:99:3890,337,0	1.0	112	C	A	228	1/1:255,253,0:0,84	1.0	84	3	3	A/A/A/	A/A/A/
4247729	G	A	1	[]	['G21390_ANNO.vcf']	4247729	gi|444893469|emb|AL123456.3|	G	A	4763.77	1/1:0,136:136:99:4792,409,0	1.0	136	G	A	228	1/1:255,255,0:0,120	1.0	120	G	A	5134.77	1/1:0,145:145:99:5163,436,0	1.0	145	G	A	228	1/1:255,255,0:0,121	1.0	121	G	A	5039.77	1/1:0,146:146:99:5068,439,0	1.0	146	G	A	228	1/1:255,255,0:0,118	1.0	118	3	3	A/A/A/	A/A/A/	nonSyn	G:S
4326538	C	CA	1	[]	['G21390_ANNO.vcf']	4326538	gi|444893469|emb|AL123456.3|	C	CA	6002.73	1/1:0,162:162:99:6040,490,0	1.0	162	CA	CAA	228	1/1:255,255,0:0,150	1.0	150	C	CA	6068.73	1/1:0,163:163:99:6106,493,0	1.0	163	CA	CAA	228	1/1:255,255,0:0,145	1.0	145	C	CA	6101.73	1/1:0,164:164:99:6139,496,0	1.0	164	CA	CAA	228	1/1:255,255,0:0,137	1.0	137	3	3	CA/CA/CA/	CAA/CAA/CAA/	INDEL	INDEL
G21379_vs_G21391	8
G21379_unique	3
pos	ref	mut	fileCount	filesA	filesB	pos	chromosome	ref_BWA_GATK	mut_BWA_GATK	qual_BWA_GATK	info_BWA_GATK	hetero_freq_BWA_GATK	num_Reads_BWA_GATK	ref_BWA_SAMTOOLS	mut_BWA_SAMTOOLS	qual_BWA_SAMTOOLS	info_BWA_SAMTOOLS	hetero_freq_BWA_SAMTOOLS	num_Reads_BWA_SAMTOOLS	ref_NOVO_GATK	mut_NOVO_GATK	qual_NOVO_GATK	info_NOVO_GATK	hetero_freq_NOVO_GATK	num_Reads_NOVO_GATK	ref_NOVO_SAMTOOLS	mut_NOVO_SAMTOOLS	qual_NOVO_SAMTOOLS	info_NOVO_SAMTOOLS	hetero_freq_NOVO_SAMTOOLS	num_Reads_NOVO_SAMTOOLS	ref_SMALT_GATK	mut_SMALT_GATK	qual_SMALT_GATK	info_SMALT_GATK	hetero_freq_SMALT_GATK	num_Reads_SMALT_GATK	ref_SMALT_SAMTOOLS	mut_SMALT_SAMTOOLS	qual_SMALT_SAMTOOLS	info_SMALT_SAMTOOLS	hetero_freq_SMALT_SAMTOOLS	num_Reads_SMALT_SAMTOOLS	mapper_sum_GATK	mapper_sum_SAMTOOLS	mut_per_mapper_GATK	mut_per_mapper_SAMTOOLS	AA_change_type_BWA_GATK	AA_change_BWA_GATK
761602	C	T	1	['G21379_ANNO.vcf']	[]	761602	gi|444893469|emb|AL123456.3|	C	T	4903.77	1/1:0,140:140:99:4932,421,0	1.0	140	C	T	228	1/1:255,255,0:0,127	1.0	127	C	T	4891.77	1/1:0,136:136:99:4920,409,0	1.0	136	C	T	228	1/1:255,255,0:0,119	1.0	119	C	T	4965.77	1/1:0,140:140:99:4994,421,0	1.0	140	C	T	228	1/1:255,255,0:0,109	1.0	109	3	3	T/T/T/	T/T/T/	nonSyn	A:V
4338645	C	A	1	['G21379_ANNO.vcf']	[]	4338645	gi|444893469|emb|AL123456.3|	C	A	5976.77	1/1:0,167:167:99:6005,502,0	1.0	167	C	A	228	1/1:255,255,0:0,152	1.0	152	C	A	6264.77	1/1:0,171:171:99:6293,514,0	1.0	171	C	A	228	1/1:255,255,0:0,135	1.0	135	C	A	6186.77	1/1:0,171:171:99:6215,514,0	1.0	171	C	A	228	1/1:255,255,0:0,111	1.0	111	3	3	A/A/A/	A/A/A/
4389215	G	A	1	['G21379_ANNO.vcf']	[]	4389215	gi|444893469|emb|AL123456.3|	G	A	4693.77	1/1:0,134:134:99:4722,403,0	1.0	134	G	A	228	1/1:255,255,0:0,127	1.0	127	G	A	4840.77	1/1:0,133:133:99:4869,400,0	1.0	133	G	A	228	1/1:255,255,0:0,106	1.0	106	G	A	4751.77	1/1:0,133:133:99:4780,400,0	1.0	133	G	A	228	1/1:255,255,0:0,103	1.0	103	3	3	A/A/A/	A/A/A/	syn	None
4323154	A	C	1	['G21379_ANNO.vcf']	[]	4323154	gi|444893469|emb|AL123456.3|	A	C	583.77	0/1:88,24:112:99:612,0,2863	0.214285714286	112	A	C	149	0/1:183,0,255:84,23	0.214953271028	107	A	C	634.77	0/1:90,24:114:99:663,0,2919	0.210526315789	114	A	C	162	0/1:196,0,255:85,22	0.205607476636	107	A	C	606.77	0/1:89,24:113:99:635,0,2875	0.212389380531	113	A	C	157	0/1:191,0,255:76,21	0.216494845361	97	3	3	C/C/C/	C/C/C/	nonSyn	S:R
191789	C	T	1	['G21379_ANNO.vcf']	[]	191789	gi|444893469|emb|AL123456.3|	C	T	797.77	0/1:101,33:134:99:826,0,3630	0.246268656716	134	C	T	143	0/1:177,0,255:101,34	0.251851851852	135	C	T	800.77	0/1:106,33:139:99:829,0,3961	0.237410071942	139	C	T	137	0/1:171,0,255:104,34	0.246376811594	138	C	T	780.77	0/1:106,33:139:99:809,0,3802	0.237410071942	139	C	T	165	0/1:199,0,255:84,32	0.275862068966	116	3	3	T/T/T/	T/T/T/	nonSyn	L:F
G21391_unique	5
pos	ref	mut	fileCount	filesA	filesB	pos	chromosome	ref_BWA_GATK	mut_BWA_GATK	qual_BWA_GATK	info_BWA_GATK	hetero_freq_BWA_GATK	num_Reads_BWA_GATK	ref_BWA_SAMTOOLS	mut_BWA_SAMTOOLS	qual_BWA_SAMTOOLS	info_BWA_SAMTOOLS	hetero_freq_BWA_SAMTOOLS	num_Reads_BWA_SAMTOOLS	ref_NOVO_GATK	mut_NOVO_GATK	qual_NOVO_GATK	info_NOVO_GATK	hetero_freq_NOVO_GATK	num_Reads_NOVO_GATK	ref_NOVO_SAMTOOLS	mut_NOVO_SAMTOOLS	qual_NOVO_SAMTOOLS	info_NOVO_SAMTOOLS	hetero_freq_NOVO_SAMTOOLS	num_Reads_NOVO_SAMTOOLS	ref_SMALT_GATK	mut_SMALT_GATK	qual_SMALT_GATK	info_SMALT_GATK	hetero_freq_SMALT_GATK	num_Reads_SMALT_GATK	ref_SMALT_SAMTOOLS	mut_SMALT_SAMTOOLS	qual_SMALT_SAMTOOLS	info_SMALT_SAMTOOLS	hetero_freq_SMALT_SAMTOOLS	num_Reads_SMALT_SAMTOOLS	mapper_sum_GATK	mapper_sum_SAMTOOLS	mut_per_mapper_GATK	mut_per_mapper_SAMTOOLS	AA_change_type_BWA_GATK	AA_change_BWA_GATK
152017	C	G	1	[]	['G21391_ANNO.vcf']	152017	gi|444893469|emb|AL123456.3|	C	G	3746.77	1/1:0,102:102:99:3775,307,0	1.0	102	C	G	228	1/1:255,253,0:0,84	1.0	84	C	G	3836.77	1/1:0,96:96:99:3865,289,0	1.0	96	C	G	228	1/1:255,232,0:0,77	1.0	77	C	G	3782.77	1/1:0,101:101:99:3811,304,0	1.0	101	C	G	228	1/1:255,214,0:0,71	1.0	71	3	3	G/G/G/	G/G/G/	nonSyn	S:R
759939	C	T	1	[]	['G21391_ANNO.vcf']	759939	gi|444893469|emb|AL123456.3|	C	T	3833.77	1/1:0,112:112:99:3862,337,0	1.0	112	C	T	228	1/1:255,255,0:0,105	1.0	105	C	T	3928.77	1/1:0,109:109:99:3957,328,0	1.0	109	C	T	228	1/1:255,255,0:0,91	1.0	91	C	T	4001.77	1/1:0,113:113:99:4030,340,0	1.0	113	C	T	228	1/1:255,255,0:0,87	1.0	87	3	3	T/T/T/	T/T/T/	nonSyn	P:S
2335567	C	T	1	[]	['G21391_ANNO.vcf']	2335567	gi|444893469|emb|AL123456.3|	C	T	4830.77	1/1:0,134:134:99:4859,403,0	1.0	134	C	T	228	1/1:255,255,0:0,124	1.0	124	C	T	4933.77	1/1:0,133:133:99:4962,400,0	1.0	133	C	T	228	1/1:255,255,0:0,115	1.0	115	C	T	4921.77	1/1:0,136:136:99:4950,409,0	1.0	136	C	T	228	1/1:255,255,0:0,101	1.0	101	3	3	T/T/T/	T/T/T/	syn	None
2415402	C	T	1	[]	['G21391_ANNO.vcf']	2415402	gi|444893469|emb|AL123456.3|	C	T	4828.77	1/1:0,138:138:99:4857,415,0	1.0	138	C	T	228	1/1:255,255,0:0,129	1.0	129	C	T	4901.77	1/1:0,137:137:99:4930,412,0	1.0	137	C	T	228	1/1:255,255,0:0,121	1.0	121	C	T	4954.77	1/1:0,141:141:99:4983,424,0	1.0	141	C	T	228	1/1:255,255,0:0,109	1.0	109	3	3	T/T/T/	T/T/T/	syn	None
2571813	G	A	1	[]	['G21391_ANNO.vcf']	2571813	gi|444893469|emb|AL123456.3|	G	A	4762.77	1/1:0,139:139:99:4791,417,0	1.0	139	G	A	228	1/1:255,255,0:0,121	1.0	121	G	A	4995.77	1/1:0,142:142:99:5024,427,0	1.0	142	G	A	228	1/1:255,255,0:0,116	1.0	116	G	A	4888.77	1/1:0,142:142:99:4917,426,0	1.0	142	G	A	228	1/1:255,255,0:0,109	1.0	109	3	3	A/A/A/	A/A/A/	syn	None
G21379_vs_G21392	1
G21379_unique	0
pos	ref	mut	fileCount	filesA	filesB	pos	chromosome	ref_BWA_GATK	mut_BWA_GATK	qual_BWA_GATK	info_BWA_GATK	hetero_freq_BWA_GATK	num_Reads_BWA_GATK	ref_BWA_SAMTOOLS	mut_BWA_SAMTOOLS	qual_BWA_SAMTOOLS	info_BWA_SAMTOOLS	hetero_freq_BWA_SAMTOOLS	num_Reads_BWA_SAMTOOLS	ref_NOVO_GATK	mut_NOVO_GATK	qual_NOVO_GATK	info_NOVO_GATK	hetero_freq_NOVO_GATK	num_Reads_NOVO_GATK	ref_NOVO_SAMTOOLS	mut_NOVO_SAMTOOLS	qual_NOVO_SAMTOOLS	info_NOVO_SAMTOOLS	hetero_freq_NOVO_SAMTOOLS	num_Reads_NOVO_SAMTOOLS	ref_SMALT_GATK	mut_SMALT_GATK	qual_SMALT_GATK	info_SMALT_GATK	hetero_freq_SMALT_GATK	num_Reads_SMALT_GATK	ref_SMALT_SAMTOOLS	mut_SMALT_SAMTOOLS	qual_SMALT_SAMTOOLS	info_SMALT_SAMTOOLS	hetero_freq_SMALT_SAMTOOLS	num_Reads_SMALT_SAMTOOLS	mapper_sum_GATK	mapper_sum_SAMTOOLS	mut_per_mapper_GATK	mut_per_mapper_SAMTOOLS	AA_change_type_BWA_GATK	AA_change_BWA_GATK
191789	C	T	1	['G21379_ANNO.vcf']	[]	191789	gi|444893469|emb|AL123456.3|	C	T	797.77	0/1:101,33:134:99:826,0,3630	0.246268656716	134	C	T	143	0/1:177,0,255:101,34	0.251851851852	135	C	T	800.77	0/1:106,33:139:99:829,0,3961	0.237410071942	139	C	T	137	0/1:171,0,255:104,34	0.246376811594	138	C	T	780.77	0/1:106,33:139:99:809,0,3802	0.237410071942	139	C	T	165	0/1:199,0,255:84,32	0.275862068966	116	3	3	T/T/T/	T/T/T/	nonSyn	L:F
4323154	A	C	1	['G21379_ANNO.vcf']	[]	4323154	gi|444893469|emb|AL123456.3|	A	C	583.77	0/1:88,24:112:99:612,0,2863	0.214285714286	112	A	C	149	0/1:183,0,255:84,23	0.214953271028	107	A	C	634.77	0/1:90,24:114:99:663,0,2919	0.210526315789	114	A	C	162	0/1:196,0,255:85,22	0.205607476636	107	A	C	606.77	0/1:89,24:113:99:635,0,2875	0.212389380531	113	A	C	157	0/1:191,0,255:76,21	0.216494845361	97	3	3	C/C/C/	C/C/C/	nonSyn	S:R
G21392_unique	1	checked with Artemis = variant in all reads at position
38 reads
pos	ref	mut	fileCount	filesA	filesB	pos	chromosome	ref_BWA_GATK	mut_BWA_GATK	qual_BWA_GATK	info_BWA_GATK	hetero_freq_BWA_GATK	num_Reads_BWA_GATK	ref_BWA_SAMTOOLS	mut_BWA_SAMTOOLS	qual_BWA_SAMTOOLS	info_BWA_SAMTOOLS	hetero_freq_BWA_SAMTOOLS	num_Reads_BWA_SAMTOOLS	ref_NOVO_GATK	mut_NOVO_GATK	qual_NOVO_GATK	info_NOVO_GATK	hetero_freq_NOVO_GATK	num_Reads_NOVO_GATK	ref_NOVO_SAMTOOLS	mut_NOVO_SAMTOOLS	qual_NOVO_SAMTOOLS	info_NOVO_SAMTOOLS	hetero_freq_NOVO_SAMTOOLS	num_Reads_NOVO_SAMTOOLS	ref_SMALT_GATK	mut_SMALT_GATK	qual_SMALT_GATK	info_SMALT_GATK	hetero_freq_SMALT_GATK	num_Reads_SMALT_GATK	ref_SMALT_SAMTOOLS	mut_SMALT_SAMTOOLS	qual_SMALT_SAMTOOLS	info_SMALT_SAMTOOLS	hetero_freq_SMALT_SAMTOOLS	num_Reads_SMALT_SAMTOOLS	mapper_sum_GATK	mapper_sum_SAMTOOLS	mut_per_mapper_GATK	mut_per_mapper_SAMTOOLS	AA_change_type_BWA_GATK	AA_change_BWA_GATK
1681531	C	T	1	[]	['G21392_ANNO.vcf']	1681531	gi|444893469|emb|AL123456.3|	C	T	1182.77	1/1:0,38:38:99:1211,114,0	1.0	38	C	T	228	1/1:255,114,0:0,38	1.0	38	C	T	820.77	1/1:0,27:27:81:849,81,0	1.0	27	C	T	228	1/1:255,78,0:0,26	1.0	26	C	T	1175.77	1/1:0,38:38:99:1204,114,0	1.0	38	C	T	228	1/1:255,105,0:0,35	1.0	35	3	3	T/T/T/	T/T/T/	nonSyn	E:K
1224340	C	G	1	[]	['G21392_ANNO.vcf']	1224340	gi|444893469|emb|AL123456.3|	C	G	178.77	0/1:29,7:36:99:207,0,1160	0.194444444444	36	C	G	36.4637	0/1:71,0,246:28,7	0.2	35	C	G	167.77	0/1:19,6:25:99:196,0,741	0.24	25	C	G	90	0/1:123,0,255:15,6	0.285714285714	21	C	G	179.77	0/1:29,7:36:99:208,0,1159	0.194444444444	36	C	G	54	0/1:88,0,255:27,7	0.205882352941	34	3	3	G/G/G/	G/G/G/
3049028	A	T	1	[]	['G21392_ANNO.vcf']	3049028	gi|444893469|emb|AL123456.3|	A	T	296.77	0/1:45,13:58:99:325,0,2067	0.224137931034	58	A	T	26.8274	0/1:61,0,218:44,16	0.266666666667	60	A	T	150.77	0/1:36,8:44:99:179,0,1659	0.181818181818	44	A	T	30.7875	0/1:65,0,241:32,11	0.255813953488	43	A	T	305.77	0/1:47,13:60:99:334,0,2209	0.216666666667	60	A	T	36.9044	0/1:71,0,241:40,15	0.272727272727	55	3	3	T/T/T/	T/T/T/	nonSyn	L:Q
2839512	C	T	1	[]	['G21392_ANNO.vcf']	2839512	gi|444893469|emb|AL123456.3|	C	T	589.77	0/1:51,15:66:99:618,0,1985	0.227272727273	66	C	T	25.2114	0/1:59,0,255:36,15	0.294117647059	51	C	T	366.77	0/1:32,8:40:99:395,0,2168	0.2	40	C	T	13.5035	0/1:48,0,255:24,8	0.25	32	C	T	601.77	0/1:51,15:66:99:630,0,1952	0.227272727273	66	C	T	34.4237	0/1:68,0,255:29,15	0.340909090909	44	3	3	T/T/T/	T/T/T/	nonSyn	S:*
2839513	G	C	1	[]	['G21392_ANNO.vcf']	2839513	gi|444893469|emb|AL123456.3|	G	C	590.77	0/1:51,15:66:99:619,0,1982	0.227272727273	66	G	C	42.4452	0/1:76,0,255:36,15	0.294117647059	51	G	C	409.77	0/1:32,8:40:99:438,0,2162	0.2	40	G	C	63	0/1:97,0,255:26,8	0.235294117647	34	G	C	644.77	0/1:51,15:66:99:673,0,1946	0.227272727273	66	G	C	87	0/1:120,0,255:29,15	0.340909090909	44	3	3	C/C/C/	C/C/C/	nonSyn	S:*
2839491	G	A	1	[]	['G21392_ANNO.vcf']	2839491	gi|444893469|emb|AL123456.3|	G	A	498.77	0/1:59,18:77:99:527,0,2020	0.233766233766	77	G	A	58	0/1:92,0,255:44,16	0.266666666667	60	G	A	243.77	0/1:40,10:50:99:272,0,2634	0.2	50	G	A	12.5131	0/1:48,0,255:29,6	0.171428571429	35	G	A	466.77	0/1:59,17:76:99:495,0,2053	0.223684210526	76	G	A	69	0/1:103,0,255:34,14	0.291666666667	48	3	3	A/A/A/	A/A/A/	syn	None
2091083	AGTCCTCCAGG	A	1	[]	['G21392_ANNO.vcf']	2091083	gi|444893469|emb|AL123456.3|	AGTCCTCCAGG	A	190.73	0/1:22,7:29:99:228,0,1277	0.241379310345	29	AGTCCTCCAGGGT	AGT	95	0/1:130,0,255:19,6	0.24	25	AGTCCTCCAGG	A	211.73	0/1:15,7:22:99:249,0,1058	0.318181818182	22	AGTCCTCCAGGGT	AGT	85	0/1:120,0,255:14,3	0.176470588235	17	AGTCCTCCAGG	A	232.73	0/1:22,8:30:99:270,0,1300	0.266666666667	30	AGTCCTCCAGGGT	AGT	17.2469	0/1:54,0,255:17,2	0.105263157895	19	3	3	A/A/A/	AGT/AGT/AGT/	INDEL	INDEL
2839498	G	C	1	[]	['G21392_ANNO.vcf']	2839498	gi|444893469|emb|AL123456.3|	G	C	596.77	0/1:47,17:64:99:625,0,1717	0.265625	64	G	C	35.1332	0/1:69,0,255:33,12	0.266666666667	45	G	C	288.77	0/1:30,9:39:99:317,0,2310	0.230769230769	39	G	C	11.9462	0/1:47,0,255:22,4	0.153846153846	26	G	C	557.77	0/1:47,16:63:99:586,0,1697	0.253968253968	63	G	C	73	0/1:106,0,255:27,12	0.307692307692	39	3	3	C/C/C/	C/C/C/	nonSyn	S:R
2839499	A	G	1	[]	['G21392_ANNO.vcf']	2839499	gi|444893469|emb|AL123456.3|	A	G	596.77	0/1:47,17:64:99:625,0,1766	0.265625	64	A	G	34.3962	0/1:68,0,244:33,12	0.266666666667	45	A	G	288.77	0/1:30,9:39:99:317,0,2310	0.230769230769	39	A	G	11.7083	0/1:46,0,215:22,4	0.153846153846	26	A	G	557.77	0/1:47,16:63:99:586,0,1745	0.253968253968	63	A	G	65	0/1:98,0,235:27,12	0.307692307692	39	3	3	G/G/G/	G/G/G/	nonSyn	S:R
1672443	T	C	1	[]	['G21392_ANNO.vcf']	1672443	gi|444893469|emb|AL123456.3|	T	C	376.77	0/1:33,12:45:99:405,0,2067	0.266666666667	45	T	C	51	0/1:85,0,248:32,9	0.219512195122	41	T	C	367.77	0/1:22,11:33:99:396,0,1506	0.333333333333	33	T	C	69	0/1:102,0,238:18,7	0.28	25	T	C	544.77	0/1:33,16:49:99:573,0,1677	0.326530612245	49	T	C	85	0/1:119,0,247:24,8	0.25	32	3	3	C/C/C/	C/C/C/
1672439	C	G	1	[]	['G21392_ANNO.vcf']	1672439	gi|444893469|emb|AL123456.3|	C	G	376.77	0/1:32,12:44:99:405,0,2066	0.272727272727	44	C	G	54	0/1:88,0,255:31,9	0.225	40	C	G	367.77	0/1:21,11:32:99:396,0,1506	0.34375	32	C	G	68	0/1:101,0,255:17,7	0.291666666667	24	C	G	547.77	0/1:31,16:47:99:576,0,1647	0.340425531915	47	C	G	81	0/1:115,0,255:22,8	0.266666666667	30	3	3	G/G/G/	G/G/G/
1672441	G	A	1	[]	['G21392_ANNO.vcf']	1672441	gi|444893469|emb|AL123456.3|	G	A	373.77	0/1:32,12:44:99:402,0,2093	0.272727272727	44	G	A	46.5293	0/1:81,0,255:31,9	0.225	40	G	A	367.77	0/1:22,11:33:99:396,0,1506	0.333333333333	33	G	A	38.0526	0/1:72,0,255:18,7	0.28	25	G	A	544.77	0/1:32,16:48:99:573,0,1677	0.333333333333	48	G	A	55	0/1:89,0,255:23,8	0.258064516129	31	3	3	A/A/A/	A/A/A/
2850955	T	C	1	[]	['G21392_ANNO.vcf']	2850955	gi|444893469|emb|AL123456.3|	T	C	915.77	0/1:72,33:105:99:944,0,3176	0.314285714286	105	T	C	43.0406	0/1:76,0,215:64,33	0.340206185567	97	T	C	871.77	0/1:57,27:84:99:900,0,2420	0.321428571429	84	T	C	108	0/1:141,0,245:42,22	0.34375	64	T	C	979.77	0/1:78,34:112:99:1008,0,3034	0.303571428571	112	T	C	76	0/1:109,0,237:55,33	0.375	88	3	3	C/C/C/	C/C/C/
742597	C	G	1	[]	['G21392_ANNO.vcf']	742597	gi|444893469|emb|AL123456.3|	C	G	184.77	0/1:13,6:19:99:213,0,715	0.315789473684	19	C	G	38.8461	0/1:72,0,144:12,6	0.333333333333	18	C	G	168.77	0/1:16,5:21:99:197,0,733	0.238095238095	21	C	G	45.0522	0/1:78,0,140:6,5	0.454545454545	11	C	G	172.77	0/1:17,6:23:99:201,0,696	0.260869565217	23	C	G	43.1056	0/1:76,0,141:8,6	0.428571428571	14	3	3	G/G/G/	G/G/G/	syn	None
1569924	T	A	1	[]	['G21392_ANNO.vcf']	1569924	gi|444893469|emb|AL123456.3|	T	A	309.77	0/1:32,15:47:99:338,0,837	0.31914893617	47	T	A	69	0/1:102,0,229:31,14	0.311111111111	45	T	A	131.77	0/1:18,7:25:99:160,0,482	0.28	25	T	A	9.32255	0/1:43,0,170:15,5	0.25	20	T	A	230.77	0/1:34,13:47:99:259,0,911	0.276595744681	47	T	A	65	0/1:99,0,230:30,13	0.302325581395	43	3	3	A/A/A/	A/A/A/	nonSyn	D:V
2839520	T	C	1	[]	['G21392_ANNO.vcf']	2839520	gi|444893469|emb|AL123456.3|	T	C	684.77	0/1:48,23:71:99:713,0,1889	0.323943661972	71	T	C	88	0/1:121,0,255:33,21	0.388888888889	54	T	C	482.77	0/1:30,17:47:99:511,0,2087	0.36170212766	47	T	C	218	0/1:251,0,246:22,15	0.405405405405	37	T	C	746.77	0/1:48,25:73:99:775,0,1853	0.342465753425	73	T	C	123	0/1:156,0,252:26,19	0.422222222222	45	3	3	C/C/C/	C/C/C/	nonSyn	I:V
2907762	A	G	1	[]	['G21392_ANNO.vcf']	2907762	gi|444893469|emb|AL123456.3|	A	G	719.77	0/1:67,35:102:99:748,0,1736	0.343137254902	102	A	G	48.0353	0/1:81,0,211:59,34	0.365591397849	93	A	G	773.77	0/1:38,26:64:99:802,0,1014	0.40625	64	A	G	104	0/1:137,0,233:32,22	0.407407407407	54	A	G	868.77	0/1:68,36:104:99:897,0,1820	0.346153846154	104	A	G	70	0/1:103,0,247:56,31	0.35632183908	87	3	3	G/G/G/	G/G/G/
3369932	G	T	1	[]	['G21392_ANNO.vcf']	3369932	gi|444893469|emb|AL123456.3|	G	T	1440.73	0/1:58,41:99:99:1478,0,2236	0.414141414141	99	G	T	82	0/1:115,0,255:44,38	0.463414634146	82	G	T	985.77	0/1:41,29:70:99:1014,0,1644	0.414285714286	70	G	T	140	0/1:173,0,255:26,19	0.422222222222	45	G	T	1463.77	0/1:59,41:100:99:1492,0,2313	0.41	100	G	T	73	0/1:106,0,255:44,31	0.413333333333	75	3	3	T/T/T/	T/T/T/
2181393	T	A	1	[]	['G21392_ANNO.vcf']	2181393	gi|444893469|emb|AL123456.3|	T	A	768.77	0/1:40,44:84:99:797,0,963	0.52380952381	84	T	A	129	0/1:162,0,234:32,41	0.561643835616	73	T	A	841.77	0/1:28,37:65:99:870,0,676	0.569230769231	65	T	A	179	0/1:212,0,191:23,34	0.59649122807	57	T	A	875.77	0/1:38,47:85:99:904,0,925	0.552941176471	85	T	A	161	0/1:194,0,237:32,42	0.567567567568	74	3	3	A/A/A/	A/A/A/	nonSyn	T:S
4254892	A	T	1	[]	['G21392_ANNO.vcf']	4254892	gi|444893469|emb|AL123456.3|	A	T	841.77	0/1:9,31:40:99:870,0,167	0.775	40	A	T	193	0/1:227,0,74:9,26	0.742857142857	35	A	T	649.77	0/1:5,23:28:78:678,0,78	0.821428571429	28	A	T	148	0/1:182,0,60:5,15	0.75	20	A	T	989.77	0/1:9,36:45:99:1018,0,152	0.8	45	A	T	189	0/1:223,0,81:9,23	0.71875	32	3	3	T/T/T/	T/T/T/	nonSyn	F:I
497362	C	T	1	[]	['G21392_ANNO.vcf']	497362	gi|444893469|emb|AL123456.3|	C	T	406.77	0/1:4,17:21:78:435,0,78	0.809523809524	21	C	T	139	0/1:174,0,35:3,15	0.833333333333	18	C	T	284.77	0/1:4,12:16:99:313,0,115	0.75	16	C	T	122	0/1:156,0,62:3,11	0.785714285714	14	C	T	391.77	0/1:4,16:20:87:420,0,87	0.8	20	C	T	131	0/1:165,0,47:3,13	0.8125	16	3	3	T/T/T/	T/T/T/	syn	None
G21379_vs_G21393	8
G21379_unique	3
pos	ref	mut	fileCount	filesA	filesB	pos	chromosome	ref_BWA_GATK	mut_BWA_GATK	qual_BWA_GATK	info_BWA_GATK	hetero_freq_BWA_GATK	num_Reads_BWA_GATK	ref_BWA_SAMTOOLS	mut_BWA_SAMTOOLS	qual_BWA_SAMTOOLS	info_BWA_SAMTOOLS	hetero_freq_BWA_SAMTOOLS	num_Reads_BWA_SAMTOOLS	ref_NOVO_GATK	mut_NOVO_GATK	qual_NOVO_GATK	info_NOVO_GATK	hetero_freq_NOVO_GATK	num_Reads_NOVO_GATK	ref_NOVO_SAMTOOLS	mut_NOVO_SAMTOOLS	qual_NOVO_SAMTOOLS	info_NOVO_SAMTOOLS	hetero_freq_NOVO_SAMTOOLS	num_Reads_NOVO_SAMTOOLS	ref_SMALT_GATK	mut_SMALT_GATK	qual_SMALT_GATK	info_SMALT_GATK	hetero_freq_SMALT_GATK	num_Reads_SMALT_GATK	ref_SMALT_SAMTOOLS	mut_SMALT_SAMTOOLS	qual_SMALT_SAMTOOLS	info_SMALT_SAMTOOLS	hetero_freq_SMALT_SAMTOOLS	num_Reads_SMALT_SAMTOOLS	mapper_sum_GATK	mapper_sum_SAMTOOLS	mut_per_mapper_GATK	mut_per_mapper_SAMTOOLS	AA_change_type_BWA_GATK	AA_change_BWA_GATK
761602	C	T	1	['G21379_ANNO.vcf']	[]	761602	gi|444893469|emb|AL123456.3|	C	T	4903.77	1/1:0,140:140:99:4932,421,0	1.0	140	C	T	228	1/1:255,255,0:0,127	1.0	127	C	T	4891.77	1/1:0,136:136:99:4920,409,0	1.0	136	C	T	228	1/1:255,255,0:0,119	1.0	119	C	T	4965.77	1/1:0,140:140:99:4994,421,0	1.0	140	C	T	228	1/1:255,255,0:0,109	1.0	109	3	3	T/T/T/	T/T/T/	nonSyn	A:V
4338645	C	A	1	['G21379_ANNO.vcf']	[]	4338645	gi|444893469|emb|AL123456.3|	C	A	5976.77	1/1:0,167:167:99:6005,502,0	1.0	167	C	A	228	1/1:255,255,0:0,152	1.0	152	C	A	6264.77	1/1:0,171:171:99:6293,514,0	1.0	171	C	A	228	1/1:255,255,0:0,135	1.0	135	C	A	6186.77	1/1:0,171:171:99:6215,514,0	1.0	171	C	A	228	1/1:255,255,0:0,111	1.0	111	3	3	A/A/A/	A/A/A/
4389215	G	A	1	['G21379_ANNO.vcf']	[]	4389215	gi|444893469|emb|AL123456.3|	G	A	4693.77	1/1:0,134:134:99:4722,403,0	1.0	134	G	A	228	1/1:255,255,0:0,127	1.0	127	G	A	4840.77	1/1:0,133:133:99:4869,400,0	1.0	133	G	A	228	1/1:255,255,0:0,106	1.0	106	G	A	4751.77	1/1:0,133:133:99:4780,400,0	1.0	133	G	A	228	1/1:255,255,0:0,103	1.0	103	3	3	A/A/A/	A/A/A/	syn	None
4323154	A	C	1	['G21379_ANNO.vcf']	[]	4323154	gi|444893469|emb|AL123456.3|	A	C	583.77	0/1:88,24:112:99:612,0,2863	0.214285714286	112	A	C	149	0/1:183,0,255:84,23	0.214953271028	107	A	C	634.77	0/1:90,24:114:99:663,0,2919	0.210526315789	114	A	C	162	0/1:196,0,255:85,22	0.205607476636	107	A	C	606.77	0/1:89,24:113:99:635,0,2875	0.212389380531	113	A	C	157	0/1:191,0,255:76,21	0.216494845361	97	3	3	C/C/C/	C/C/C/	nonSyn	S:R
191789	C	T	1	['G21379_ANNO.vcf']	[]	191789	gi|444893469|emb|AL123456.3|	C	T	797.77	0/1:101,33:134:99:826,0,3630	0.246268656716	134	C	T	143	0/1:177,0,255:101,34	0.251851851852	135	C	T	800.77	0/1:106,33:139:99:829,0,3961	0.237410071942	139	C	T	137	0/1:171,0,255:104,34	0.246376811594	138	C	T	780.77	0/1:106,33:139:99:809,0,3802	0.237410071942	139	C	T	165	0/1:199,0,255:84,32	0.275862068966	116	3	3	T/T/T/	T/T/T/	nonSyn	L:F
G21393_unique	5
pos	ref	mut	fileCount	filesA	filesB	pos	chromosome	ref_BWA_GATK	mut_BWA_GATK	qual_BWA_GATK	info_BWA_GATK	hetero_freq_BWA_GATK	num_Reads_BWA_GATK	ref_BWA_SAMTOOLS	mut_BWA_SAMTOOLS	qual_BWA_SAMTOOLS	info_BWA_SAMTOOLS	hetero_freq_BWA_SAMTOOLS	num_Reads_BWA_SAMTOOLS	ref_NOVO_GATK	mut_NOVO_GATK	qual_NOVO_GATK	info_NOVO_GATK	hetero_freq_NOVO_GATK	num_Reads_NOVO_GATK	ref_NOVO_SAMTOOLS	mut_NOVO_SAMTOOLS	qual_NOVO_SAMTOOLS	info_NOVO_SAMTOOLS	hetero_freq_NOVO_SAMTOOLS	num_Reads_NOVO_SAMTOOLS	ref_SMALT_GATK	mut_SMALT_GATK	qual_SMALT_GATK	info_SMALT_GATK	hetero_freq_SMALT_GATK	num_Reads_SMALT_GATK	ref_SMALT_SAMTOOLS	mut_SMALT_SAMTOOLS	qual_SMALT_SAMTOOLS	info_SMALT_SAMTOOLS	hetero_freq_SMALT_SAMTOOLS	num_Reads_SMALT_SAMTOOLS	mapper_sum_GATK	mapper_sum_SAMTOOLS	mut_per_mapper_GATK	mut_per_mapper_SAMTOOLS	AA_change_type_BWA_GATK	AA_change_BWA_GATK
152017	C	G	1	[]	['G21393_ANNO.vcf']	152017	gi|444893469|emb|AL123456.3|	C	G	4480.77	1/1:0,123:123:99:4509,370,0	1.0	123	C	G	228	1/1:255,255,0:0,110	1.0	110	C	G	2981.77	1/1:0,75:75:99:3010,226,0	1.0	75	C	G	228	1/1:255,199,0:0,66	1.0	66	C	G	4651.77	1/1:0,124:124:99:4680,373,0	1.0	124	C	G	228	1/1:255,255,0:0,102	1.0	102	3	3	G/G/G/	G/G/G/	nonSyn	S:R
759939	C	T	1	[]	['G21393_ANNO.vcf']	759939	gi|444893469|emb|AL123456.3|	C	T	3570.77	1/1:0,115:115:99:3599,346,0	1.0	115	C	T	228	1/1:255,255,0:0,100	1.0	100	C	T	2299.77	1/1:0,73:73:99:2328,219,0	1.0	73	C	T	228	1/1:255,166,0:0,55	1.0	55	C	T	3696.77	1/1:0,120:120:99:3725,361,0	1.0	120	C	T	228	1/1:255,255,0:0,88	1.0	88	3	3	T/T/T/	T/T/T/	nonSyn	P:S
2335567	C	T	1	[]	['G21393_ANNO.vcf']	2335567	gi|444893469|emb|AL123456.3|	C	T	5074.77	1/1:0,152:152:99:5103,457,0	1.0	152	C	T	228	1/1:255,255,0:0,140	1.0	140	C	T	3159.77	1/1:0,93:93:99:3188,280,0	1.0	93	C	T	228	1/1:255,241,0:0,80	1.0	80	C	T	5248.77	1/1:0,156:156:99:5277,469,0	1.0	156	C	T	228	1/1:255,255,0:0,119	1.0	119	3	3	T/T/T/	T/T/T/	syn	None
2415402	C	T	1	[]	['G21393_ANNO.vcf']	2415402	gi|444893469|emb|AL123456.3|	C	T	4301.77	1/1:0,129:129:99:4330,388,0	1.0	129	C	T	228	1/1:255,255,0:1,124	0.992	125	C	T	2531.77	1/1:0,75:75:99:2560,226,0	1.0	75	C	T	228	1/1:255,176,0:1,70	0.985915492958	71	C	T	4231.77	1/1:0,131:131:99:4260,394,0	1.0	131	C	T	228	1/1:255,255,0:1,114	0.991304347826	115	3	3	T/T/T/	T/T/T/	syn	None
2571813	G	A	1	[]	['G21393_ANNO.vcf']	2571813	gi|444893469|emb|AL123456.3|	G	A	4062.77	1/1:0,125:125:99:4091,375,0	1.0	125	G	A	228	1/1:255,255,0:0,116	1.0	116	G	A	2014.77	1/1:0,59:59:99:2043,177,0	1.0	59	G	A	228	1/1:255,163,0:0,54	1.0	54	G	A	3979.77	1/1:0,124:124:99:4008,372,0	1.0	124	G	A	228	1/1:255,255,0:0,108	1.0	108	3	3	A/A/A/	A/A/A/	syn	None
[truncated: 48 more columns]

## Sheet: G21382_vs_all
G21382_vs_G21383	3
G21382_unique	1
15 reads
pos	ref	mut	fileCount	filesA	filesB	pos	chromosome	ref_BWA_GATK	mut_BWA_GATK	qual_BWA_GATK	info_BWA_GATK	hetero_freq_BWA_GATK	num_Reads_BWA_GATK	ref_BWA_SAMTOOLS	mut_BWA_SAMTOOLS	qual_BWA_SAMTOOLS	info_BWA_SAMTOOLS	hetero_freq_BWA_SAMTOOLS	num_Reads_BWA_SAMTOOLS	ref_NOVO_GATK	mut_NOVO_GATK	qual_NOVO_GATK	info_NOVO_GATK	hetero_freq_NOVO_GATK	num_Reads_NOVO_GATK	ref_NOVO_SAMTOOLS	mut_NOVO_SAMTOOLS	qual_NOVO_SAMTOOLS	info_NOVO_SAMTOOLS	hetero_freq_NOVO_SAMTOOLS	num_Reads_NOVO_SAMTOOLS	ref_SMALT_GATK	mut_SMALT_GATK	qual_SMALT_GATK	info_SMALT_GATK	hetero_freq_SMALT_GATK	num_Reads_SMALT_GATK	ref_SMALT_SAMTOOLS	mut_SMALT_SAMTOOLS	qual_SMALT_SAMTOOLS	info_SMALT_SAMTOOLS	hetero_freq_SMALT_SAMTOOLS	num_Reads_SMALT_SAMTOOLS	mapper_sum_GATK	mapper_sum_SAMTOOLS	mut_per_mapper_GATK	mut_per_mapper_SAMTOOLS	AA_change_type_BWA_GATK	AA_change_BWA_GATK
2339608	AGCAGCG	A	1	['G21382_ANNO.vcf']	[]	2339608	gi|444893469|emb|AL123456.3|	AGCAGCG	A	637.73	1/1:0,15:15:45:675,45,0	1.0	15	AGCAGCGGC	AGC	176	1/1:203,45,0:0,15	1.0	15	AGCAGCG	A	772.73	1/1:0,18:18:54:810,54,0	1.0	18	AGCAGCGGC	AGC	228	1/1:255,45,0:0,15	1.0	15	AGCAGCG	A	817.73	1/1:0,19:19:57:855,57,0	1.0	19	AGCAGCGGC	AGC	228	1/1:255,42,0:0,14	1.0	14	3	3	A/A/A/	AGC/AGC/AGC/	INDEL	INDEL
582092	C	T	1	['G21382_ANNO.vcf']	[]	582092	gi|444893469|emb|AL123456.3|	C	T	352.77	0/1:99,21:120:99:381,0,3671	0.175	120	C	T	14.4872	0/1:50,0,255:95,19	0.166666666667	114	C	T	415.77	0/1:102,23:125:99:444,0,3996	0.184	125	C	T	41.1583	0/1:77,0,255:94,18	0.160714285714	112	C	T	400.77	0/1:102,23:125:99:429,0,3818	0.184	125	C	T	65	0/1:100,0,255:83,18	0.178217821782	101	3	3	T/T/T/	T/T/T/	syn	None
2769993	C	T	1	['G21382_ANNO.vcf']	[]	2769993	gi|444893469|emb|AL123456.3|	C	T	568.77	0/1:96,30:126:99:597,0,3458	0.238095238095	126	C	T	109	0/1:144,0,255:95,27	0.22131147541	122	C	T	681.77	0/1:98,34:132:99:710,0,3768	0.257575757576	132	C	T	158	0/1:193,0,255:96,27	0.219512195122	123	C	T	661.77	0/1:98,34:132:99:690,0,3556	0.257575757576	132	C	T	136	0/1:171,0,255:77,22	0.222222222222	99	3	3	T/T/T/	T/T/T/	syn	None
892123	C	G	1	['G21382_ANNO.vcf']	[]	892123	gi|444893469|emb|AL123456.3|	C	G	1820.77	0/1:43,53:96:99:1849,0,1423	0.552083333333	96	C	G	222	0/1:255,0,255:43,51	0.542553191489	94	C	G	1922.77	0/1:43,52:95:99:1951,0,1541	0.547368421053	95	C	G	222	0/1:255,0,255:43,47	0.522222222222	90	C	G	1868.77	0/1:43,53:96:99:1897,0,1460	0.552083333333	96	C	G	222	0/1:255,0,255:38,42	0.525	80	3	3	G/G/G/	G/G/G/	syn	None
G21383_unique	2
pos	ref	mut	fileCount	filesA	filesB	pos	chromosome	ref_BWA_GATK	mut_BWA_GATK	qual_BWA_GATK	info_BWA_GATK	hetero_freq_BWA_GATK	num_Reads_BWA_GATK	ref_BWA_SAMTOOLS	mut_BWA_SAMTOOLS	qual_BWA_SAMTOOLS	info_BWA_SAMTOOLS	hetero_freq_BWA_SAMTOOLS	num_Reads_BWA_SAMTOOLS	ref_NOVO_GATK	mut_NOVO_GATK	qual_NOVO_GATK	info_NOVO_GATK	hetero_freq_NOVO_GATK	num_Reads_NOVO_GATK	ref_NOVO_SAMTOOLS	mut_NOVO_SAMTOOLS	qual_NOVO_SAMTOOLS	info_NOVO_SAMTOOLS	hetero_freq_NOVO_SAMTOOLS	num_Reads_NOVO_SAMTOOLS	ref_SMALT_GATK	mut_SMALT_GATK	qual_SMALT_GATK	info_SMALT_GATK	hetero_freq_SMALT_GATK	num_Reads_SMALT_GATK	ref_SMALT_SAMTOOLS	mut_SMALT_SAMTOOLS	qual_SMALT_SAMTOOLS	info_SMALT_SAMTOOLS	hetero_freq_SMALT_SAMTOOLS	num_Reads_SMALT_SAMTOOLS	mapper_sum_GATK	mapper_sum_SAMTOOLS	mut_per_mapper_GATK	mut_per_mapper_SAMTOOLS	AA_change_type_BWA_GATK	AA_change_BWA_GATK
1790841	C	G	1	[]	['G21383_ANNO.vcf']	1790841	gi|444893469|emb|AL123456.3|	C	G	3548.77	1/1:0,88:88:99:3577,265,0	1.0	88	C	G	228	1/1:255,255,0:0,85	1.0	85	C	G	3599.77	1/1:0,85:85:99:3628,256,0	1.0	85	C	G	228	1/1:255,226,0:0,75	1.0	75	C	G	3579.77	1/1:0,90:90:99:3608,271,0	1.0	90	C	G	228	1/1:255,187,0:0,62	1.0	62	3	3	G/G/G/	G/G/G/	syn	None
2007325	C	T	1	[]	['G21383_ANNO.vcf']	2007325	gi|444893469|emb|AL123456.3|	C	T	1808.77	1/1:0,49:49:99:1837,147,0	1.0	49	C	T	228	1/1:255,138,0:0,46	1.0	46	C	T	1801.77	1/1:0,48:48:99:1830,144,0	1.0	48	C	T	228	1/1:255,129,0:0,43	1.0	43	C	T	1758.77	1/1:0,48:48:99:1787,144,0	1.0	48	C	T	228	1/1:255,81,0:0,27	1.0	27	3	3	T/T/T/	T/T/T/	nonSyn	A:T
1861260	C	G	1	[]	['G21383_ANNO.vcf']	1861260	gi|444893469|emb|AL123456.3|	C	G	794.77	0/1:54,26:80:99:823,0,1956	0.325	80	C	G	222	0/1:255,0,255:53,24	0.311688311688	77	C	G	820.77	0/1:50,25:75:99:849,0,1965	0.333333333333	75	C	G	222	0/1:255,0,255:50,23	0.315068493151	73	C	G	806.77	0/1:54,26:80:99:835,0,1979	0.325	80	C	G	195	0/1:228,0,255:37,16	0.301886792453	53	3	3	G/G/G/	G/G/G/	syn	None
1164571	A	G	1	[]	['G21383_ANNO.vcf']	1164571	gi|444893469|emb|AL123456.3|	A	G	1974.77	0/1:42,57:99:99:2003,0,1170	0.575757575758	99	A	G	222	0/1:255,0,255:42,55	0.567010309278	97	A	G	2132.77	0/1:42,57:99:99:2161,0,1214	0.575757575758	99	A	G	222	0/1:255,0,255:40,53	0.569892473118	93	A	G	1942.77	0/1:40,57:97:99:1971,0,1123	0.587628865979	97	A	G	222	0/1:255,0,255:33,49	0.59756097561	82	3	3	G/G/G/	G/G/G/
G21382_vs_G21384	4
G21382_unique	3
pos	ref	mut	fileCount	filesA	filesB	pos	chromosome	ref_BWA_GATK	mut_BWA_GATK	qual_BWA_GATK	info_BWA_GATK	hetero_freq_BWA_GATK	num_Reads_BWA_GATK	ref_BWA_SAMTOOLS	mut_BWA_SAMTOOLS	qual_BWA_SAMTOOLS	info_BWA_SAMTOOLS	hetero_freq_BWA_SAMTOOLS	num_Reads_BWA_SAMTOOLS	ref_NOVO_GATK	mut_NOVO_GATK	qual_NOVO_GATK	info_NOVO_GATK	hetero_freq_NOVO_GATK	num_Reads_NOVO_GATK	ref_NOVO_SAMTOOLS	mut_NOVO_SAMTOOLS	qual_NOVO_SAMTOOLS	info_NOVO_SAMTOOLS	hetero_freq_NOVO_SAMTOOLS	num_Reads_NOVO_SAMTOOLS	ref_SMALT_GATK	mut_SMALT_GATK	qual_SMALT_GATK	info_SMALT_GATK	hetero_freq_SMALT_GATK	num_Reads_SMALT_GATK	ref_SMALT_SAMTOOLS	mut_SMALT_SAMTOOLS	qual_SMALT_SAMTOOLS	info_SMALT_SAMTOOLS	hetero_freq_SMALT_SAMTOOLS	num_Reads_SMALT_SAMTOOLS	mapper_sum_GATK	mapper_sum_SAMTOOLS	mut_per_mapper_GATK	mut_per_mapper_SAMTOOLS	AA_change_type_BWA_GATK	AA_change_BWA_GATK
761602	C	T	1	['G21382_ANNO.vcf']	[]	761602	gi|444893469|emb|AL123456.3|	C	T	5241.77	1/1:0,151:151:99:5270,453,0	1.0	151	C	T	228	1/1:255,255,0:0,140	1.0	140	C	T	5446.77	1/1:0,153:153:99:5475,460,0	1.0	153	C	T	228	1/1:255,255,0:0,141	1.0	141	C	T	5376.77	1/1:0,154:154:99:5405,462,0	1.0	154	C	T	228	1/1:255,255,0:0,122	1.0	122	3	3	T/T/T/	T/T/T/	nonSyn	A:V
4338645	C	A	1	['G21382_ANNO.vcf']	[]	4338645	gi|444893469|emb|AL123456.3|	C	A	6359.77	1/1:0,176:176:99:6388,529,0	1.0	176	C	A	228	1/1:255,255,0:0,159	1.0	159	C	A	6665.77	1/1:0,183:183:99:6694,550,0	1.0	183	C	A	228	1/1:255,255,0:0,151	1.0	151	C	A	6662.77	1/1:0,183:183:99:6691,550,0	1.0	183	C	A	228	1/1:255,255,0:0,137	1.0	137	3	3	A/A/A/	A/A/A/
4389215	G	A	1	['G21382_ANNO.vcf']	[]	4389215	gi|444893469|emb|AL123456.3|	G	A	5142.77	1/1:0,152:152:99:5171,457,0	1.0	152	G	A	228	1/1:255,255,0:0,145	1.0	145	G	A	5510.77	1/1:0,156:156:99:5539,469,0	1.0	156	G	A	228	1/1:255,255,0:0,127	1.0	127	G	A	5226.77	1/1:0,152:152:99:5255,457,0	1.0	152	G	A	228	1/1:255,255,0:0,117	1.0	117	3	3	A/A/A/	A/A/A/	syn	None
582092	C	T	1	['G21382_ANNO.vcf']	[]	582092	gi|444893469|emb|AL123456.3|	C	T	352.77	0/1:99,21:120:99:381,0,3671	0.175	120	C	T	14.4872	0/1:50,0,255:95,19	0.166666666667	114	C	T	415.77	0/1:102,23:125:99:444,0,3996	0.184	125	C	T	41.1583	0/1:77,0,255:94,18	0.160714285714	112	C	T	400.77	0/1:102,23:125:99:429,0,3818	0.184	125	C	T	65	0/1:100,0,255:83,18	0.178217821782	101	3	3	T/T/T/	T/T/T/	syn	None
2769993	C	T	1	['G21382_ANNO.vcf']	[]	2769993	gi|444893469|emb|AL123456.3|	C	T	568.77	0/1:96,30:126:99:597,0,3458	0.238095238095	126	C	T	109	0/1:144,0,255:95,27	0.22131147541	122	C	T	681.77	0/1:98,34:132:99:710,0,3768	0.257575757576	132	C	T	158	0/1:193,0,255:96,27	0.219512195122	123	C	T	661.77	0/1:98,34:132:99:690,0,3556	0.257575757576	132	C	T	136	0/1:171,0,255:77,22	0.222222222222	99	3	3	T/T/T/	T/T/T/	syn	None
892123	C	G	1	['G21382_ANNO.vcf']	[]	892123	gi|444893469|emb|AL123456.3|	C	G	1820.77	0/1:43,53:96:99:1849,0,1423	0.552083333333	96	C	G	222	0/1:255,0,255:43,51	0.542553191489	94	C	G	1922.77	0/1:43,52:95:99:1951,0,1541	0.547368421053	95	C	G	222	0/1:255,0,255:43,47	0.522222222222	90	C	G	1868.77	0/1:43,53:96:99:1897,0,1460	0.552083333333	96	C	G	222	0/1:255,0,255:38,42	0.525	80	3	3	G/G/G/	G/G/G/	syn	None
G21384_unique	1
pos	ref	mut	fileCount	filesA	filesB	pos	chromosome	ref_BWA_GATK	mut_BWA_GATK	qual_BWA_GATK	info_BWA_GATK	hetero_freq_BWA_GATK	num_Reads_BWA_GATK	ref_BWA_SAMTOOLS	mut_BWA_SAMTOOLS	qual_BWA_SAMTOOLS	info_BWA_SAMTOOLS	hetero_freq_BWA_SAMTOOLS	num_Reads_BWA_SAMTOOLS	ref_NOVO_GATK	mut_NOVO_GATK	qual_NOVO_GATK	info_NOVO_GATK	hetero_freq_NOVO_GATK	num_Reads_NOVO_GATK	ref_NOVO_SAMTOOLS	mut_NOVO_SAMTOOLS	qual_NOVO_SAMTOOLS	info_NOVO_SAMTOOLS	hetero_freq_NOVO_SAMTOOLS	num_Reads_NOVO_SAMTOOLS	ref_SMALT_GATK	mut_SMALT_GATK	qual_SMALT_GATK	info_SMALT_GATK	hetero_freq_SMALT_GATK	num_Reads_SMALT_GATK	ref_SMALT_SAMTOOLS	mut_SMALT_SAMTOOLS	qual_SMALT_SAMTOOLS	info_SMALT_SAMTOOLS	hetero_freq_SMALT_SAMTOOLS	num_Reads_SMALT_SAMTOOLS	mapper_sum_GATK	mapper_sum_SAMTOOLS	mut_per_mapper_GATK	mut_per_mapper_SAMTOOLS	AA_change_type_BWA_GATK	AA_change_BWA_GATK
759939	C	T	1	[]	['G21384_ANNO.vcf']	759939	gi|444893469|emb|AL123456.3|	C	T	3390.77	1/1:0,96:96:99:3419,289,0	1.0	96	C	T	228	1/1:255,255,0:0,95	1.0	95	C	T	3677.77	1/1:0,99:99:99:3706,298,0	1.0	99	C	T	228	1/1:255,255,0:0,85	1.0	85	C	T	3517.77	1/1:0,97:97:99:3546,292,0	1.0	97	C	T	228	1/1:255,229,0:0,76	1.0	76	3	3	T/T/T/	T/T/T/	nonSyn	P:S
2383141	T	G	1	[]	['G21384_ANNO.vcf']	2383141	gi|444893469|emb|AL123456.3|	T	G	4458.77	0/1:24,129:153:99:4487,0,374	0.843137254902	153	T	G	220	0/1:255,0,69:24,120	0.833333333333	144	T	G	4903.77	0/1:26,131:157:99:4932,0,453	0.834394904459	157	T	G	220	0/1:255,0,143:25,112	0.817518248175	137	T	G	4648.77	0/1:26,131:157:99:4677,0,433	0.834394904459	157	T	G	220	0/1:255,0,127:21,93	0.815789473684	114	3	3	G/G/G/	G/G/G/	nonSyn	Y:S
757511	G	A	1	[]	['G21384_ANNO.vcf']	757511	gi|444893469|emb|AL123456.3|	G	A	4067.77	0/1:23,132:155:99:4096,0,420	0.851612903226	155	G	A	220	0/1:255,0,70:21,125	0.856164383562	146	G	A	4208.77	0/1:23,131:154:99:4237,0,456	0.850649350649	154	G	A	220	0/1:255,0,117:21,123	0.854166666667	144	G	A	4117.77	0/1:23,132:155:99:4146,0,405	0.851612903226	155	G	A	220	0/1:255,0,94:16,102	0.864406779661	118	3	3	A/A/A/	A/A/A/	nonSyn	G:R
G21382_vs_G21385	1
G21382_unique	0
pos	ref	mut	fileCount	filesA	filesB	pos	chromosome	ref_BWA_GATK	mut_BWA_GATK	qual_BWA_GATK	info_BWA_GATK	hetero_freq_BWA_GATK	num_Reads_BWA_GATK	ref_BWA_SAMTOOLS	mut_BWA_SAMTOOLS	qual_BWA_SAMTOOLS	info_BWA_SAMTOOLS	hetero_freq_BWA_SAMTOOLS	num_Reads_BWA_SAMTOOLS	ref_NOVO_GATK	mut_NOVO_GATK	qual_NOVO_GATK	info_NOVO_GATK	hetero_freq_NOVO_GATK	num_Reads_NOVO_GATK	ref_NOVO_SAMTOOLS	mut_NOVO_SAMTOOLS	qual_NOVO_SAMTOOLS	info_NOVO_SAMTOOLS	hetero_freq_NOVO_SAMTOOLS	num_Reads_NOVO_SAMTOOLS	ref_SMALT_GATK	mut_SMALT_GATK	qual_SMALT_GATK	info_SMALT_GATK	hetero_freq_SMALT_GATK	num_Reads_SMALT_GATK	ref_SMALT_SAMTOOLS	mut_SMALT_SAMTOOLS	qual_SMALT_SAMTOOLS	info_SMALT_SAMTOOLS	hetero_freq_SMALT_SAMTOOLS	num_Reads_SMALT_SAMTOOLS	mapper_sum_GATK	mapper_sum_SAMTOOLS	mut_per_mapper_GATK	mut_per_mapper_SAMTOOLS	AA_change_type_BWA_GATK	AA_change_BWA_GATK
582092	C	T	1	['G21382_ANNO.vcf']	[]	582092	gi|444893469|emb|AL123456.3|	C	T	352.77	0/1:99,21:120:99:381,0,3671	0.175	120	C	T	14.4872	0/1:50,0,255:95,19	0.166666666667	114	C	T	415.77	0/1:102,23:125:99:444,0,3996	0.184	125	C	T	41.1583	0/1:77,0,255:94,18	0.160714285714	112	C	T	400.77	0/1:102,23:125:99:429,0,3818	0.184	125	C	T	65	0/1:100,0,255:83,18	0.178217821782	101	3	3	T/T/T/	T/T/T/	syn	None
892123	C	G	1	['G21382_ANNO.vcf']	[]	892123	gi|444893469|emb|AL123456.3|	C	G	1820.77	0/1:43,53:96:99:1849,0,1423	0.552083333333	96	C	G	222	0/1:255,0,255:43,51	0.542553191489	94	C	G	1922.77	0/1:43,52:95:99:1951,0,1541	0.547368421053	95	C	G	222	0/1:255,0,255:43,47	0.522222222222	90	C	G	1868.77	0/1:43,53:96:99:1897,0,1460	0.552083333333	96	C	G	222	0/1:255,0,255:38,42	0.525	80	3	3	G/G/G/	G/G/G/	syn	None
2769993	C	T	1	['G21382_ANNO.vcf']	[]	2769993	gi|444893469|emb|AL123456.3|	C	T	568.77	0/1:96,30:126:99:597,0,3458	0.238095238095	126	C	T	109	0/1:144,0,255:95,27	0.22131147541	122	C	T	681.77	0/1:98,34:132:99:710,0,3768	0.257575757576	132	C	T	158	0/1:193,0,255:96,27	0.219512195122	123	C	T	661.77	0/1:98,34:132:99:690,0,3556	0.257575757576	132	C	T	136	0/1:171,0,255:77,22	0.222222222222	99	3	3	T/T/T/	T/T/T/	syn	None
G21385_unique	1
pos	ref	mut	fileCount	filesA	filesB	pos	chromosome	ref_BWA_GATK	mut_BWA_GATK	qual_BWA_GATK	info_BWA_GATK	hetero_freq_BWA_GATK	num_Reads_BWA_GATK	ref_BWA_SAMTOOLS	mut_BWA_SAMTOOLS	qual_BWA_SAMTOOLS	info_BWA_SAMTOOLS	hetero_freq_BWA_SAMTOOLS	num_Reads_BWA_SAMTOOLS	ref_NOVO_GATK	mut_NOVO_GATK	qual_NOVO_GATK	info_NOVO_GATK	hetero_freq_NOVO_GATK	num_Reads_NOVO_GATK	ref_NOVO_SAMTOOLS	mut_NOVO_SAMTOOLS	qual_NOVO_SAMTOOLS	info_NOVO_SAMTOOLS	hetero_freq_NOVO_SAMTOOLS	num_Reads_NOVO_SAMTOOLS	ref_SMALT_GATK	mut_SMALT_GATK	qual_SMALT_GATK	info_SMALT_GATK	hetero_freq_SMALT_GATK	num_Reads_SMALT_GATK	ref_SMALT_SAMTOOLS	mut_SMALT_SAMTOOLS	qual_SMALT_SAMTOOLS	info_SMALT_SAMTOOLS	hetero_freq_SMALT_SAMTOOLS	num_Reads_SMALT_SAMTOOLS	mapper_sum_GATK	mapper_sum_SAMTOOLS	mut_per_mapper_GATK	mut_per_mapper_SAMTOOLS	AA_change_type_BWA_GATK	AA_change_BWA_GATK
3015042	GC	G	1	[]	['G21385_ANNO.vcf']	3015042	gi|444893469|emb|AL123456.3|	GC	G	6167.73	1/1:0,174:174:99:6205,524,0	1.0	174	GCCC	GCC	228	1/1:255,255,0:0,171	1.0	171	GC	G	6247.73	1/1:0,176:176:99:6285,530,0	1.0	176	GCCC	GCC	228	1/1:255,255,0:0,165	1.0	165	GC	G	6236.73	1/1:0,176:176:99:6274,530,0	1.0	176	GCCC	GCC	228	1/1:255,255,0:0,125	1.0	125	3	3	G/G/G/	GCC/GCC/GCC/
391511	A	G	1	[]	['G21385_ANNO.vcf']	391511	gi|444893469|emb|AL123456.3|	A	G	582.77	0/1:81,23:104:99:611,0,2643	0.221153846154	104	A	G	141	0/1:175,0,255:80,22	0.21568627451	102	A	G	678.77	0/1:81,23:104:99:707,0,2707	0.221153846154	104	A	G	181	0/1:215,0,255:80,22	0.21568627451	102	A	G	612.77	0/1:82,23:105:99:641,0,2668	0.219047619048	105	A	G	115	0/1:150,0,255:66,15	0.185185185185	81	3	3	G/G/G/	G/G/G/	nonSyn	T:A
402201	A	C	1	[]	['G21385_ANNO.vcf']	402201	gi|444893469|emb|AL123456.3|	A	C	616.77	0/1:135,28:163:99:645,0,4555	0.171779141104	163	A	C	49.0446	0/1:84,0,248:133,26	0.163522012579	159	A	C	714.77	0/1:135,28:163:99:743,0,4730	0.171779141104	163	A	C	77	0/1:112,0,255:134,26	0.1625	160	A	C	639.77	0/1:135,28:163:99:668,0,4588	0.171779141104	163	A	C	75	0/1:110,0,255:107,22	0.170542635659	129	3	3	C/C/C/	C/C/C/	nonSyn	I:S
2697172	A	C	1	[]	['G21385_ANNO.vcf']	2697172	gi|444893469|emb|AL123456.3|	A	C	1428.77	0/1:97,47:144:99:1457,0,3106	0.326388888889	144	A	C	222	0/1:255,0,255:94,46	0.328571428571	140	A	C	1555.77	0/1:97,47:144:99:1584,0,3161	0.326388888889	144	A	C	222	0/1:255,0,255:93,47	0.335714285714	140	A	C	1428.77	0/1:99,47:146:99:1457,0,3151	0.321917808219	146	A	C	222	0/1:255,0,255:85,37	0.303278688525	122	3	3	C/C/C/	C/C/C/	syn	None
G21382_vs_G21386	0
G21382_unique	0
pos	ref	mut	fileCount	filesA	filesB	pos	chromosome	ref_BWA_GATK	mut_BWA_GATK	qual_BWA_GATK	info_BWA_GATK	hetero_freq_BWA_GATK	num_Reads_BWA_GATK	ref_BWA_SAMTOOLS	mut_BWA_SAMTOOLS	qual_BWA_SAMTOOLS	info_BWA_SAMTOOLS	hetero_freq_BWA_SAMTOOLS	num_Reads_BWA_SAMTOOLS	ref_NOVO_GATK	mut_NOVO_GATK	qual_NOVO_GATK	info_NOVO_GATK	hetero_freq_NOVO_GATK	num_Reads_NOVO_GATK	ref_NOVO_SAMTOOLS	mut_NOVO_SAMTOOLS	qual_NOVO_SAMTOOLS	info_NOVO_SAMTOOLS	hetero_freq_NOVO_SAMTOOLS	num_Reads_NOVO_SAMTOOLS	ref_SMALT_GATK	mut_SMALT_GATK	qual_SMALT_GATK	info_SMALT_GATK	hetero_freq_SMALT_GATK	num_Reads_SMALT_GATK	ref_SMALT_SAMTOOLS	mut_SMALT_SAMTOOLS	qual_SMALT_SAMTOOLS	info_SMALT_SAMTOOLS	hetero_freq_SMALT_SAMTOOLS	num_Reads_SMALT_SAMTOOLS	mapper_sum_GATK	mapper_sum_SAMTOOLS	mut_per_mapper_GATK	mut_per_mapper_SAMTOOLS	AA_change_type_BWA_GATK	AA_change_BWA_GATK
582092	C	T	1	['G21382_ANNO.vcf']	[]	582092	gi|444893469|emb|AL123456.3|	C	T	352.77	0/1:99,21:120:99:381,0,3671	0.175	120	C	T	14.4872	0/1:50,0,255:95,19	0.166666666667	114	C	T	415.77	0/1:102,23:125:99:444,0,3996	0.184	125	C	T	41.1583	0/1:77,0,255:94,18	0.160714285714	112	C	T	400.77	0/1:102,23:125:99:429,0,3818	0.184	125	C	T	65	0/1:100,0,255:83,18	0.178217821782	101	3	3	T/T/T/	T/T/T/	syn	None
892123	C	G	1	['G21382_ANNO.vcf']	[]	892123	gi|444893469|emb|AL123456.3|	C	G	1820.77	0/1:43,53:96:99:1849,0,1423	0.552083333333	96	C	G	222	0/1:255,0,255:43,51	0.542553191489	94	C	G	1922.77	0/1:43,52:95:99:1951,0,1541	0.547368421053	95	C	G	222	0/1:255,0,255:43,47	0.522222222222	90	C	G	1868.77	0/1:43,53:96:99:1897,0,1460	0.552083333333	96	C	G	222	0/1:255,0,255:38,42	0.525	80	3	3	G/G/G/	G/G/G/	syn	None
2769993	C	T	1	['G21382_ANNO.vcf']	[]	2769993	gi|444893469|emb|AL123456.3|	C	T	568.77	0/1:96,30:126:99:597,0,3458	0.238095238095	126	C	T	109	0/1:144,0,255:95,27	0.22131147541	122	C	T	681.77	0/1:98,34:132:99:710,0,3768	0.257575757576	132	C	T	158	0/1:193,0,255:96,27	0.219512195122	123	C	T	661.77	0/1:98,34:132:99:690,0,3556	0.257575757576	132	C	T	136	0/1:171,0,255:77,22	0.222222222222	99	3	3	T/T/T/	T/T/T/	syn	None
G21386_unique	0
pos	ref	mut	fileCount	filesA	filesB	pos	chromosome	ref_BWA_GATK	mut_BWA_GATK	qual_BWA_GATK	info_BWA_GATK	hetero_freq_BWA_GATK	num_Reads_BWA_GATK	ref_BWA_SAMTOOLS	mut_BWA_SAMTOOLS	qual_BWA_SAMTOOLS	info_BWA_SAMTOOLS	hetero_freq_BWA_SAMTOOLS	num_Reads_BWA_SAMTOOLS	ref_NOVO_GATK	mut_NOVO_GATK	qual_NOVO_GATK	info_NOVO_GATK	hetero_freq_NOVO_GATK	num_Reads_NOVO_GATK	ref_NOVO_SAMTOOLS	mut_NOVO_SAMTOOLS	qual_NOVO_SAMTOOLS	info_NOVO_SAMTOOLS	hetero_freq_NOVO_SAMTOOLS	num_Reads_NOVO_SAMTOOLS	ref_SMALT_GATK	mut_SMALT_GATK	qual_SMALT_GATK	info_SMALT_GATK	hetero_freq_SMALT_GATK	num_Reads_SMALT_GATK	ref_SMALT_SAMTOOLS	mut_SMALT_SAMTOOLS	qual_SMALT_SAMTOOLS	info_SMALT_SAMTOOLS	hetero_freq_SMALT_SAMTOOLS	num_Reads_SMALT_SAMTOOLS	mapper_sum_GATK	mapper_sum_SAMTOOLS	mut_per_mapper_GATK	mut_per_mapper_SAMTOOLS	AA_change_type_BWA_GATK	AA_change_BWA_GATK
G21382_vs_G21387	12
G21382_unique	0
pos	ref	mut	fileCount	filesA	filesB	pos	chromosome	ref_BWA_GATK	mut_BWA_GATK	qual_BWA_GATK	info_BWA_GATK	hetero_freq_BWA_GATK	num_Reads_BWA_GATK	ref_BWA_SAMTOOLS	mut_BWA_SAMTOOLS	qual_BWA_SAMTOOLS	info_BWA_SAMTOOLS	hetero_freq_BWA_SAMTOOLS	num_Reads_BWA_SAMTOOLS	ref_NOVO_GATK	mut_NOVO_GATK	qual_NOVO_GATK	info_NOVO_GATK	hetero_freq_NOVO_GATK	num_Reads_NOVO_GATK	ref_NOVO_SAMTOOLS	mut_NOVO_SAMTOOLS	qual_NOVO_SAMTOOLS	info_NOVO_SAMTOOLS	hetero_freq_NOVO_SAMTOOLS	num_Reads_NOVO_SAMTOOLS	ref_SMALT_GATK	mut_SMALT_GATK	qual_SMALT_GATK	info_SMALT_GATK	hetero_freq_SMALT_GATK	num_Reads_SMALT_GATK	ref_SMALT_SAMTOOLS	mut_SMALT_SAMTOOLS	qual_SMALT_SAMTOOLS	info_SMALT_SAMTOOLS	hetero_freq_SMALT_SAMTOOLS	num_Reads_SMALT_SAMTOOLS	mapper_sum_GATK	mapper_sum_SAMTOOLS	mut_per_mapper_GATK	mut_per_mapper_SAMTOOLS	AA_change_type_BWA_GATK	AA_change_BWA_GATK
582092	C	T	1	['G21382_ANNO.vcf']	[]	582092	gi|444893469|emb|AL123456.3|	C	T	352.77	0/1:99,21:120:99:381,0,3671	0.175	120	C	T	14.4872	0/1:50,0,255:95,19	0.166666666667	114	C	T	415.77	0/1:102,23:125:99:444,0,3996	0.184	125	C	T	41.1583	0/1:77,0,255:94,18	0.160714285714	112	C	T	400.77	0/1:102,23:125:99:429,0,3818	0.184	125	C	T	65	0/1:100,0,255:83,18	0.178217821782	101	3	3	T/T/T/	T/T/T/	syn	None
892123	C	G	1	['G21382_ANNO.vcf']	[]	892123	gi|444893469|emb|AL123456.3|	C	G	1820.77	0/1:43,53:96:99:1849,0,1423	0.552083333333	96	C	G	222	0/1:255,0,255:43,51	0.542553191489	94	C	G	1922.77	0/1:43,52:95:99:1951,0,1541	0.547368421053	95	C	G	222	0/1:255,0,255:43,47	0.522222222222	90	C	G	1868.77	0/1:43,53:96:99:1897,0,1460	0.552083333333	96	C	G	222	0/1:255,0,255:38,42	0.525	80	3	3	G/G/G/	G/G/G/	syn	None
2769993	C	T	1	['G21382_ANNO.vcf']	[]	2769993	gi|444893469|emb|AL123456.3|	C	T	568.77	0/1:96,30:126:99:597,0,3458	0.238095238095	126	C	T	109	0/1:144,0,255:95,27	0.22131147541	122	C	T	681.77	0/1:98,34:132:99:710,0,3768	0.257575757576	132	C	T	158	0/1:193,0,255:96,27	0.219512195122	123	C	T	661.77	0/1:98,34:132:99:690,0,3556	0.257575757576	132	C	T	136	0/1:171,0,255:77,22	0.222222222222	99	3	3	T/T/T/	T/T/T/	syn	None
G21387_unique	12
pos	ref	mut	fileCount	filesA	filesB	pos	chromosome	ref_BWA_GATK	mut_BWA_GATK	qual_BWA_GATK	info_BWA_GATK	hetero_freq_BWA_GATK	num_Reads_BWA_GATK	ref_BWA_SAMTOOLS	mut_BWA_SAMTOOLS	qual_BWA_SAMTOOLS	info_BWA_SAMTOOLS	hetero_freq_BWA_SAMTOOLS	num_Reads_BWA_SAMTOOLS	ref_NOVO_GATK	mut_NOVO_GATK	qual_NOVO_GATK	info_NOVO_GATK	hetero_freq_NOVO_GATK	num_Reads_NOVO_GATK	ref_NOVO_SAMTOOLS	mut_NOVO_SAMTOOLS	qual_NOVO_SAMTOOLS	info_NOVO_SAMTOOLS	hetero_freq_NOVO_SAMTOOLS	num_Reads_NOVO_SAMTOOLS	ref_SMALT_GATK	mut_SMALT_GATK	qual_SMALT_GATK	info_SMALT_GATK	hetero_freq_SMALT_GATK	num_Reads_SMALT_GATK	ref_SMALT_SAMTOOLS	mut_SMALT_SAMTOOLS	qual_SMALT_SAMTOOLS	info_SMALT_SAMTOOLS	hetero_freq_SMALT_SAMTOOLS	num_Reads_SMALT_SAMTOOLS	mapper_sum_GATK	mapper_sum_SAMTOOLS	mut_per_mapper_GATK	mut_per_mapper_SAMTOOLS	AA_change_type_BWA_GATK	AA_change_BWA_GATK
126097	G	A	1	[]	['G21387_ANNO.vcf']	126097	gi|444893469|emb|AL123456.3|	G	A	3293.77	1/1:0,92:92:99:3322,276,0	1.0	92	G	A	228	1/1:255,255,0:0,89	1.0	89	G	A	3396.77	1/1:0,94:94:99:3425,283,0	1.0	94	G	A	228	1/1:255,250,0:0,83	1.0	83	G	A	3267.77	1/1:0,93:93:99:3296,279,0	1.0	93	G	A	228	1/1:255,235,0:0,78	1.0	78	3	3	A/A/A/	A/A/A/	nonSyn	T:M
332726	A	G	1	[]	['G21387_ANNO.vcf']	332726	gi|444893469|emb|AL123456.3|	A	G	5741.77	1/1:0,129:129:99:5770,394,0	1.0	129	A	G	228	1/1:255,255,0:0,116	1.0	116	A	G	5796.77	1/1:0,128:128:99:5825,394,0	1.0	128	A	G	228	1/1:255,255,0:0,103	1.0	103	A	G	4743.77	1/1:0,106:106:99:4772,325,0	1.0	106	A	G	228	1/1:255,255,0:0,99	1.0	99	3	3	G/G/G/	G/G/G/	syn	None
332735	A	C	1	[]	['G21387_ANNO.vcf']	332735	gi|444893469|emb|AL123456.3|	A	C	5598.77	1/1:0,120:120:99:5627,379,0	1.0	120	A	C	228	1/1:255,255,0:0,115	1.0	115	A	C	5415.77	1/1:0,120:120:99:5444,367,0	1.0	120	A	C	228	1/1:255,255,0:0,111	1.0	111	A	C	4514.77	1/1:0,96:96:99:4543,307,0	1.0	96	A	C	228	1/1:255,255,0:0,102	1.0	102	3	3	C/C/C/	C/C/C/	syn	None
332759	A	G	1	[]	['G21387_ANNO.vcf']	332759	gi|444893469|emb|AL123456.3|	A	G	5457.77	1/1:0,123:123:99:5486,373,0	1.0	123	A	G	228	1/1:255,255,0:0,114	1.0	114	A	G	5142.77	1/1:1,126:127:99:5171,372,0	0.992125984252	127	A	G	228	1/1:255,255,0:0,104	1.0	104	A	G	4435.77	1/1:0,101:101:99:4464,307,0	1.0	101	A	G	228	1/1:255,255,0:0,106	1.0	106	3	3	G/G/G/	G/G/G/	syn	None
332802	C	G	1	[]	['G21387_ANNO.vcf']	332802	gi|444893469|emb|AL123456.3|	C	G	3367.77	1/1:0,91:91:99:3396,274,0	1.0	91	C	G	228	1/1:255,255,0:0,87	1.0	87	C	G	3875.77	1/1:0,95:95:99:3904,286,0	1.0	95	C	G	228	1/1:255,247,0:0,82	1.0	82	C	G	2676.77	1/1:0,71:71:99:2705,214,0	1.0	71	C	G	228	1/1:255,241,0:0,80	1.0	80	3	3	G/G/G/	G/G/G/	nonSyn	G:A
332916	T	G	1	[]	['G21387_ANNO.vcf']	332916	gi|444893469|emb|AL123456.3|	T	G	2842.77	1/1:0,80:80:99:2871,240,0	1.0	80	T	G	228	1/1:255,211,0:0,70	1.0	70	T	G	3182.76	1/1:0,81:81:99:3211,244,0	1.0	81	T	G	228	1/1:255,199,0:0,66	1.0	66	T	G	2518.77	1/1:0,73:73:99:2547,219,0	1.0	73	T	G	228	1/1:255,181,0:0,60	1.0	60	3	3	G/G/G/	G/G/G/	nonSyn	N:T
332942	A	C	1	[]	['G21387_ANNO.vcf']	332942	gi|444893469|emb|AL123456.3|	A	C	4325.77	1/1:0,97:97:99:4354,292,0	1.0	97	A	C	228	1/1:255,255,0:0,89	1.0	89	A	C	4415.77	1/1:0,99:99:99:4444,298,0	1.0	99	A	C	228	1/1:255,238,0:0,79	1.0	79	A	C	4052.77	1/1:0,91:91:99:4081,274,0	1.0	91	A	C	228	1/1:255,229,0:0,76	1.0	76	3	3	C/C/C/	C/C/C/	nonSyn	D:E
332945	C	T	1	[]	['G21387_ANNO.vcf']	332945	gi|444893469|emb|AL123456.3|	C	T	4356.77	1/1:0,97:97:99:4385,295,0	1.0	97	C	T	228	1/1:255,255,0:0,88	1.0	88	C	T	4453.77	1/1:0,99:99:99:4482,301,0	1.0	99	C	T	228	1/1:255,238,0:0,79	1.0	79	C	T	4088.77	1/1:0,91:91:99:4117,277,0	1.0	91	C	T	228	1/1:255,229,0:0,76	1.0	76	3	3	T/T/T/	T/T/T/	syn	None
333086	A	G	1	[]	['G21387_ANNO.vcf']	333086	gi|444893469|emb|AL123456.3|	A	G	5276.77	1/1:0,143:143:99:5305,430,0	1.0	143	A	G	228	1/1:255,255,0:0,130	1.0	130	A	G	5765.77	1/1:0,146:146:99:5794,439,0	1.0	146	A	G	228	1/1:255,255,0:0,124	1.0	124	A	G	5265.77	1/1:0,143:143:99:5294,430,0	1.0	143	A	G	228	1/1:255,255,0:0,120	1.0	120	3	3	G/G/G/	G/G/G/	syn	None
1673432	T	C	1	[]	['G21387_ANNO.vcf']	1673432	gi|444893469|emb|AL123456.3|	T	C	6997.77	1/1:2,183:185:99:7026,507,0	0.989189189189	185	T	C	228	1/1:255,255,0:1,173	0.994252873563	174	T	C	7609.77	1/1:2,187:189:99:7638,519,0	0.989417989418	189	T	C	228	1/1:255,255,0:1,168	0.994082840237	169	T	C	7100.77	1/1:2,186:188:99:7129,516,0	0.989361702128	188	T	C	228	1/1:255,255,0:1,154	0.993548387097	155	3	3	C/C/C/	C/C/C/
1889719	C	T	1	[]	['G21387_ANNO.vcf']	1889719	gi|444893469|emb|AL123456.3|	C	T	4996.77	1/1:0,147:147:99:5025,442,0	1.0	147	C	T	228	1/1:255,255,0:0,130	1.0	130	C	T	5224.77	1/1:0,153:153:99:5253,460,0	1.0	153	C	T	228	1/1:255,255,0:0,127	1.0	127	C	T	5073.77	1/1:0,153:153:99:5102,460,0	1.0	153	C	T	228	1/1:255,255,0:0,120	1.0	120	3	3	T/T/T/	T/T/T/	nonSyn	A:V
2427477	G	T	1	[]	['G21387_ANNO.vcf']	2427477	gi|444893469|emb|AL123456.3|	G	T	1808.77	1/1:0,54:54:99:1837,162,0	1.0	54	G	T	228	1/1:255,132,0:0,44	1.0	44	G	T	1681.77	1/1:0,49:49:99:1710,147,0	1.0	49	G	T	228	1/1:255,126,0:0,42	1.0	42	G	T	1733.77	1/1:0,52:52:99:1762,156,0	1.0	52	G	T	228	1/1:255,120,0:0,40	1.0	40	3	3	T/T/T/	T/T/T/	syn	None
1543405	G	A	1	[]	['G21387_ANNO.vcf']	1543405	gi|444893469|emb|AL123456.3|	G	A	3097.77	0/1:50,102:152:99:3126,0,1455	0.671052631579	152	G	A	222	0/1:255,0,190:24,58	0.707317073171	82	G	A	3159.77	0/1:50,103:153:99:3188,0,1637	0.673202614379	153	G	A	222	0/1:255,0,200:23,54	0.701298701299	77	G	A	3055.77	0/1:50,102:152:99:3084,0,1498	0.671052631579	152	G	A	222	0/1:255,0,219:24,52	0.684210526316	76	3	3	A/A/A/	A/A/A/	nonSyn	R:H
890	A	C	1	[]	['G21387_ANNO.vcf']	890	gi|444893469|emb|AL123456.3|	A	C	4811.77	0/1:45,142:187:99:4840,0,1091	0.75935828877	187	A	C	221	0/1:255,0,157:45,130	0.742857142857	175	A	C	5299.77	0/1:44,144:188:99:5328,0,1092	0.765957446809	188	A	C	221	0/1:255,0,167:44,126	0.741176470588	170	A	C	4948.77	0/1:45,145:190:99:4977,0,1039	0.763157894737	190	A	C	221	0/1:255,0,162:40,112	0.736842105263	152	3	3	C/C/C/	C/C/C/	nonSyn	N:T
G21382_vs_G21388	8
G21382_unique	3
pos	ref	mut	fileCount	filesA	filesB	pos	chromosome	ref_BWA_GATK	mut_BWA_GATK	qual_BWA_GATK	info_BWA_GATK	hetero_freq_BWA_GATK	num_Reads_BWA_GATK	ref_BWA_SAMTOOLS	mut_BWA_SAMTOOLS	qual_BWA_SAMTOOLS	info_BWA_SAMTOOLS	hetero_freq_BWA_SAMTOOLS	num_Reads_BWA_SAMTOOLS	ref_NOVO_GATK	mut_NOVO_GATK	qual_NOVO_GATK	info_NOVO_GATK	hetero_freq_NOVO_GATK	num_Reads_NOVO_GATK	ref_NOVO_SAMTOOLS	mut_NOVO_SAMTOOLS	qual_NOVO_SAMTOOLS	info_NOVO_SAMTOOLS	hetero_freq_NOVO_SAMTOOLS	num_Reads_NOVO_SAMTOOLS	ref_SMALT_GATK	mut_SMALT_GATK	qual_SMALT_GATK	info_SMALT_GATK	hetero_freq_SMALT_GATK	num_Reads_SMALT_GATK	ref_SMALT_SAMTOOLS	mut_SMALT_SAMTOOLS	qual_SMALT_SAMTOOLS	info_SMALT_SAMTOOLS	hetero_freq_SMALT_SAMTOOLS	num_Reads_SMALT_SAMTOOLS	mapper_sum_GATK	mapper_sum_SAMTOOLS	mut_per_mapper_GATK	mut_per_mapper_SAMTOOLS	AA_change_type_BWA_GATK	AA_change_BWA_GATK
761602	C	T	1	['G21382_ANNO.vcf']	[]	761602	gi|444893469|emb|AL123456.3|	C	T	5241.77	1/1:0,151:151:99:5270,453,0	1.0	151	C	T	228	1/1:255,255,0:0,140	1.0	140	C	T	5446.77	1/1:0,153:153:99:5475,460,0	1.0	153	C	T	228	1/1:255,255,0:0,141	1.0	141	C	T	5376.77	1/1:0,154:154:99:5405,462,0	1.0	154	C	T	228	1/1:255,255,0:0,122	1.0	122	3	3	T/T/T/	T/T/T/	nonSyn	A:V
4338645	C	A	1	['G21382_ANNO.vcf']	[]	4338645	gi|444893469|emb|AL123456.3|	C	A	6359.77	1/1:0,176:176:99:6388,529,0	1.0	176	C	A	228	1/1:255,255,0:0,159	1.0	159	C	A	6665.77	1/1:0,183:183:99:6694,550,0	1.0	183	C	A	228	1/1:255,255,0:0,151	1.0	151	C	A	6662.77	1/1:0,183:183:99:6691,550,0	1.0	183	C	A	228	1/1:255,255,0:0,137	1.0	137	3	3	A/A/A/	A/A/A/
4389215	G	A	1	['G21382_ANNO.vcf']	[]	4389215	gi|444893469|emb|AL123456.3|	G	A	5142.77	1/1:0,152:152:99:5171,457,0	1.0	152	G	A	228	1/1:255,255,0:0,145	1.0	145	G	A	5510.77	1/1:0,156:156:99:5539,469,0	1.0	156	G	A	228	1/1:255,255,0:0,127	1.0	127	G	A	5226.77	1/1:0,152:152:99:5255,457,0	1.0	152	G	A	228	1/1:255,255,0:0,117	1.0	117	3	3	A/A/A/	A/A/A/	syn	None
582092	C	T	1	['G21382_ANNO.vcf']	[]	582092	gi|444893469|emb|AL123456.3|	C	T	352.77	0/1:99,21:120:99:381,0,3671	0.175	120	C	T	14.4872	0/1:50,0,255:95,19	0.166666666667	114	C	T	415.77	0/1:102,23:125:99:444,0,3996	0.184	125	C	T	41.1583	0/1:77,0,255:94,18	0.160714285714	112	C	T	400.77	0/1:102,23:125:99:429,0,3818	0.184	125	C	T	65	0/1:100,0,255:83,18	0.178217821782	101	3	3	T/T/T/	T/T/T/	syn	None
2769993	C	T	1	['G21382_ANNO.vcf']	[]	2769993	gi|444893469|emb|AL123456.3|	C	T	568.77	0/1:96,30:126:99:597,0,3458	0.238095238095	126	C	T	109	0/1:144,0,255:95,27	0.22131147541	122	C	T	681.77	0/1:98,34:132:99:710,0,3768	0.257575757576	132	C	T	158	0/1:193,0,255:96,27	0.219512195122	123	C	T	661.77	0/1:98,34:132:99:690,0,3556	0.257575757576	132	C	T	136	0/1:171,0,255:77,22	0.222222222222	99	3	3	T/T/T/	T/T/T/	syn	None
892123	C	G	1	['G21382_ANNO.vcf']	[]	892123	gi|444893469|emb|AL123456.3|	C	G	1820.77	0/1:43,53:96:99:1849,0,1423	0.552083333333	96	C	G	222	0/1:255,0,255:43,51	0.542553191489	94	C	G	1922.77	0/1:43,52:95:99:1951,0,1541	0.547368421053	95	C	G	222	0/1:255,0,255:43,47	0.522222222222	90	C	G	1868.77	0/1:43,53:96:99:1897,0,1460	0.552083333333	96	C	G	222	0/1:255,0,255:38,42	0.525	80	3	3	G/G/G/	G/G/G/	syn	None
G21388_unique	5
pos	ref	mut	fileCount	filesA	filesB	pos	chromosome	ref_BWA_GATK	mut_BWA_GATK	qual_BWA_GATK	info_BWA_GATK	hetero_freq_BWA_GATK	num_Reads_BWA_GATK	ref_BWA_SAMTOOLS	mut_BWA_SAMTOOLS	qual_BWA_SAMTOOLS	info_BWA_SAMTOOLS	hetero_freq_BWA_SAMTOOLS	num_Reads_BWA_SAMTOOLS	ref_NOVO_GATK	mut_NOVO_GATK	qual_NOVO_GATK	info_NOVO_GATK	hetero_freq_NOVO_GATK	num_Reads_NOVO_GATK	ref_NOVO_SAMTOOLS	mut_NOVO_SAMTOOLS	qual_NOVO_SAMTOOLS	info_NOVO_SAMTOOLS	hetero_freq_NOVO_SAMTOOLS	num_Reads_NOVO_SAMTOOLS	ref_SMALT_GATK	mut_SMALT_GATK	qual_SMALT_GATK	info_SMALT_GATK	hetero_freq_SMALT_GATK	num_Reads_SMALT_GATK	ref_SMALT_SAMTOOLS	mut_SMALT_SAMTOOLS	qual_SMALT_SAMTOOLS	info_SMALT_SAMTOOLS	hetero_freq_SMALT_SAMTOOLS	num_Reads_SMALT_SAMTOOLS	mapper_sum_GATK	mapper_sum_SAMTOOLS	mut_per_mapper_GATK	mut_per_mapper_SAMTOOLS	AA_change_type_BWA_GATK	AA_change_BWA_GATK
5077	T	TC	1	[]	['G21388_ANNO.vcf']	5077	gi|444893469|emb|AL123456.3|	T	TC	6591.73	1/1:0,164:164:99:6629,538,0	1.0	164	TC	TCC	228	1/1:255,255,0:0,161	1.0	161	T	TC	6526.73	1/1:0,162:162:99:6564,532,0	1.0	162	TC	TCC	228	1/1:255,255,0:0,149	1.0	149	T	TC	6521.73	1/1:0,162:162:99:6559,532,0	1.0	162	TC	TCC	228	1/1:255,255,0:0,138	1.0	138	3	3	TC/TC/TC/	TCC/TCC/TCC/
735449	A	AGG	1	[]	['G21388_ANNO.vcf']	735449	gi|444893469|emb|AL123456.3|	A	AGG	5390.73	1/1:0,126:126:99:5428,379,0	1.0	126	AGGG	AGGGGG	228	1/1:255,255,0:0,128	1.0	128	A	AGG	5438.73	1/1:0,127:127:99:5476,382,0	1.0	127	AGGG	AGGGGG	228	1/1:255,255,0:0,116	1.0	116	A	AGG	5481.73	1/1:0,128:128:99:5519,385,0	1.0	128	AGGG	AGGGGG	228	1/1:255,255,0:0,95	1.0	95	3	3	AGG/AGG/AGG/	AGGGGG/AGGGGG/AGGGGG/	INDEL	INDEL
757511	G	A	1	[]	['G21388_ANNO.vcf']	757511	gi|444893469|emb|AL123456.3|	G	A	6182.77	1/1:0,181:181:99:6211,544,0	1.0	181	G	A	228	1/1:255,255,0:0,167	1.0	167	G	A	6198.77	1/1:0,179:179:99:6227,538,0	1.0	179	G	A	228	1/1:255,255,0:0,165	1.0	165	G	A	6315.77	1/1:0,183:183:99:6344,550,0	1.0	183	G	A	228	1/1:255,255,0:0,145	1.0	145	3	3	A/A/A/	A/A/A/	nonSyn	G:R
759939	C	T	1	[]	['G21388_ANNO.vcf']	759939	gi|444893469|emb|AL123456.3|	C	T	4104.77	1/1:1,118:119:99:4133,316,0	0.991596638655	119	C	T	228	1/1:255,255,0:1,118	0.991596638655	119	C	T	4215.77	1/1:1,121:122:99:4244,321,0	0.991803278689	122	C	T	228	1/1:255,255,0:1,107	0.990740740741	108	C	T	4283.77	1/1:1,122:123:99:4312,326,0	0.991869918699	123	C	T	228	1/1:255,255,0:1,102	0.990291262136	103	3	3	T/T/T/	T/T/T/	nonSyn	P:S
2383141	T	G	1	[]	['G21388_ANNO.vcf']	2383141	gi|444893469|emb|AL123456.3|	T	G	4875.77	1/1:0,129:129:99:4904,388,0	1.0	129	T	G	228	1/1:255,255,0:0,117	1.0	117	T	G	5337.77	1/1:0,130:130:99:5366,391,0	1.0	130	T	G	228	1/1:255,255,0:0,104	1.0	104	T	G	5136.77	1/1:0,130:130:99:5165,391,0	1.0	130	T	G	228	1/1:255,255,0:0,94	1.0	94	3	3	G/G/G/	G/G/G/	nonSyn	Y:S
2075088	A	G	1	[]	['G21388_ANNO.vcf']	2075088	gi|444893469|emb|AL123456.3|	A	G	580.77	0/1:115,26:141:99:609,0,3581	0.184397163121	141	A	G	107	0/1:142,0,255:112,24	0.176470588235	136	A	G	690.77	0/1:122,28:150:99:719,0,3807	0.186666666667	150	A	G	133	0/1:168,0,255:114,22	0.161764705882	136	A	G	653.77	0/1:120,28:148:99:682,0,3688	0.189189189189	148	A	G	149	0/1:183,0,255:103,24	0.188976377953	127	3	3	G/G/G/	G/G/G/	nonSyn	Y:C
758	A	C	1	[]	['G21388_ANNO.vcf']	758	gi|444893469|emb|AL123456.3|	A	C	3175.77	0/1:67,94:161:99:3204,0,1852	0.583850931677	161	A	C	222	0/1:255,0,255:63,89	0.585526315789	152	A	C	3524.77	0/1:73,98:171:99:3553,0,1970	0.573099415205	171	A	C	222	0/1:255,0,255:66,89	0.574193548387	155	A	C	3317.77	0/1:73,98:171:99:3346,0,1985	0.573099415205	171	A	C	222	0/1:255,0,255:56,77	0.578947368421	133	3	3	C/C/C/	C/C/C/	nonSyn	D:A
G21382_vs_G21389	1
G21382_unique	0
pos	ref	mut	fileCount	filesA	filesB	pos	chromosome	ref_BWA_GATK	mut_BWA_GATK	qual_BWA_GATK	info_BWA_GATK	hetero_freq_BWA_GATK	num_Reads_BWA_GATK	ref_BWA_SAMTOOLS	mut_BWA_SAMTOOLS	qual_BWA_SAMTOOLS	info_BWA_SAMTOOLS	hetero_freq_BWA_SAMTOOLS	num_Reads_BWA_SAMTOOLS	ref_NOVO_GATK	mut_NOVO_GATK	qual_NOVO_GATK	info_NOVO_GATK	hetero_freq_NOVO_GATK	num_Reads_NOVO_GATK	ref_NOVO_SAMTOOLS	mut_NOVO_SAMTOOLS	qual_NOVO_SAMTOOLS	info_NOVO_SAMTOOLS	hetero_freq_NOVO_SAMTOOLS	num_Reads_NOVO_SAMTOOLS	ref_SMALT_GATK	mut_SMALT_GATK	qual_SMALT_GATK	info_SMALT_GATK	hetero_freq_SMALT_GATK	num_Reads_SMALT_GATK	ref_SMALT_SAMTOOLS	mut_SMALT_SAMTOOLS	qual_SMALT_SAMTOOLS	info_SMALT_SAMTOOLS	hetero_freq_SMALT_SAMTOOLS	num_Reads_SMALT_SAMTOOLS	mapper_sum_GATK	mapper_sum_SAMTOOLS	mut_per_mapper_GATK	mut_per_mapper_SAMTOOLS	AA_change_type_BWA_GATK	AA_change_BWA_GATK
582092	C	T	1	['G21382_ANNO.vcf']	[]	582092	gi|444893469|emb|AL123456.3|	C	T	352.77	0/1:99,21:120:99:381,0,3671	0.175	120	C	T	14.4872	0/1:50,0,255:95,19	0.166666666667	114	C	T	415.77	0/1:102,23:125:99:444,0,3996	0.184	125	C	T	41.1583	0/1:77,0,255:94,18	0.160714285714	112	C	T	400.77	0/1:102,23:125:99:429,0,3818	0.184	125	C	T	65	0/1:100,0,255:83,18	0.178217821782	101	3	3	T/T/T/	T/T/T/	syn	None
892123	C	G	1	['G21382_ANNO.vcf']	[]	892123	gi|444893469|emb|AL123456.3|	C	G	1820.77	0/1:43,53:96:99:1849,0,1423	0.552083333333	96	C	G	222	0/1:255,0,255:43,51	0.542553191489	94	C	G	1922.77	0/1:43,52:95:99:1951,0,1541	0.547368421053	95	C	G	222	0/1:255,0,255:43,47	0.522222222222	90	C	G	1868.77	0/1:43,53:96:99:1897,0,1460	0.552083333333	96	C	G	222	0/1:255,0,255:38,42	0.525	80	3	3	G/G/G/	G/G/G/	syn	None
2769993	C	T	1	['G21382_ANNO.vcf']	[]	2769993	gi|444893469|emb|AL123456.3|	C	T	568.77	0/1:96,30:126:99:597,0,3458	0.238095238095	126	C	T	109	0/1:144,0,255:95,27	0.22131147541	122	C	T	681.77	0/1:98,34:132:99:710,0,3768	0.257575757576	132	C	T	158	0/1:193,0,255:96,27	0.219512195122	123	C	T	661.77	0/1:98,34:132:99:690,0,3556	0.257575757576	132	C	T	136	0/1:171,0,255:77,22	0.222222222222	99	3	3	T/T/T/	T/T/T/	syn	None
G21389_unique	1
pos	ref	mut	fileCount	filesA	filesB	pos	chromosome	ref_BWA_GATK	mut_BWA_GATK	qual_BWA_GATK	info_BWA_GATK	hetero_freq_BWA_GATK	num_Reads_BWA_GATK	ref_BWA_SAMTOOLS	mut_BWA_SAMTOOLS	qual_BWA_SAMTOOLS	info_BWA_SAMTOOLS	hetero_freq_BWA_SAMTOOLS	num_Reads_BWA_SAMTOOLS	ref_NOVO_GATK	mut_NOVO_GATK	qual_NOVO_GATK	info_NOVO_GATK	hetero_freq_NOVO_GATK	num_Reads_NOVO_GATK	ref_NOVO_SAMTOOLS	mut_NOVO_SAMTOOLS	qual_NOVO_SAMTOOLS	info_NOVO_SAMTOOLS	hetero_freq_NOVO_SAMTOOLS	num_Reads_NOVO_SAMTOOLS	ref_SMALT_GATK	mut_SMALT_GATK	qual_SMALT_GATK	info_SMALT_GATK	hetero_freq_SMALT_GATK	num_Reads_SMALT_GATK	ref_SMALT_SAMTOOLS	mut_SMALT_SAMTOOLS	qual_SMALT_SAMTOOLS	info_SMALT_SAMTOOLS	hetero_freq_SMALT_SAMTOOLS	num_Reads_SMALT_SAMTOOLS	mapper_sum_GATK	mapper_sum_SAMTOOLS	mut_per_mapper_GATK	mut_per_mapper_SAMTOOLS	AA_change_type_BWA_GATK	AA_change_BWA_GATK
1681531	C	T	1	[]	['G21389_ANNO.vcf']	1681531	gi|444893469|emb|AL123456.3|	C	T	3863.77	1/1:0,141:141:99:3892,422,0	1.0	141	C	T	228	1/1:255,255,0:0,126	1.0	126	C	T	3923.77	1/1:0,142:142:99:3952,426,0	1.0	142	C	T	228	1/1:255,255,0:0,125	1.0	125	C	T	3929.77	1/1:0,143:143:99:3958,428,0	1.0	143	C	T	228	1/1:255,255,0:0,123	1.0	123	3	3	T/T/T/	T/T/T/	nonSyn	E:K
G21382_vs_G21390	16
G21382_unique	4
pos	ref	mut	fileCount	filesA	filesB	pos	chromosome	ref_BWA_GATK	mut_BWA_GATK	qual_BWA_GATK	info_BWA_GATK	hetero_freq_BWA_GATK	num_Reads_BWA_GATK	ref_BWA_SAMTOOLS	mut_BWA_SAMTOOLS	qual_BWA_SAMTOOLS	info_BWA_SAMTOOLS	hetero_freq_BWA_SAMTOOLS	num_Reads_BWA_SAMTOOLS	ref_NOVO_GATK	mut_NOVO_GATK	qual_NOVO_GATK	info_NOVO_GATK	hetero_freq_NOVO_GATK	num_Reads_NOVO_GATK	ref_NOVO_SAMTOOLS	mut_NOVO_SAMTOOLS	qual_NOVO_SAMTOOLS	info_NOVO_SAMTOOLS	hetero_freq_NOVO_SAMTOOLS	num_Reads_NOVO_SAMTOOLS	ref_SMALT_GATK	mut_SMALT_GATK	qual_SMALT_GATK	info_SMALT_GATK	hetero_freq_SMALT_GATK	num_Reads_SMALT_GATK	ref_SMALT_SAMTOOLS	mut_SMALT_SAMTOOLS	qual_SMALT_SAMTOOLS	info_SMALT_SAMTOOLS	hetero_freq_SMALT_SAMTOOLS	num_Reads_SMALT_SAMTOOLS	mapper_sum_GATK	mapper_sum_SAMTOOLS	mut_per_mapper_GATK	mut_per_mapper_SAMTOOLS	AA_change_type_BWA_GATK	AA_change_BWA_GATK
761602	C	T	1	['G21382_ANNO.vcf']	[]	761602	gi|444893469|emb|AL123456.3|	C	T	5241.77	1/1:0,151:151:99:5270,453,0	1.0	151	C	T	228	1/1:255,255,0:0,140	1.0	140	C	T	5446.77	1/1:0,153:153:99:5475,460,0	1.0	153	C	T	228	1/1:255,255,0:0,141	1.0	141	C	T	5376.77	1/1:0,154:154:99:5405,462,0	1.0	154	C	T	228	1/1:255,255,0:0,122	1.0	122	3	3	T/T/T/	T/T/T/	nonSyn	A:V
3086208	G	T	1	['G21382_ANNO.vcf']	[]	3086208	gi|444893469|emb|AL123456.3|	G	T	6117.77	1/1:0,171:171:99:6146,514,0	1.0	171	G	T	228	1/1:255,255,0:0,168	1.0	168	G	T	6288.77	1/1:0,171:171:99:6317,514,0	1.0	171	G	T	228	1/1:255,255,0:0,159	1.0	159	G	T	6148.77	1/1:0,171:171:99:6177,514,0	1.0	171	G	T	228	1/1:255,255,0:0,145	1.0	145	3	3	T/T/T/	T/T/T/
4338645	C	A	1	['G21382_ANNO.vcf']	[]	4338645	gi|444893469|emb|AL123456.3|	C	A	6359.77	1/1:0,176:176:99:6388,529,0	1.0	176	C	A	228	1/1:255,255,0:0,159	1.0	159	C	A	6665.77	1/1:0,183:183:99:6694,550,0	1.0	183	C	A	228	1/1:255,255,0:0,151	1.0	151	C	A	6662.77	1/1:0,183:183:99:6691,550,0	1.0	183	C	A	228	1/1:255,255,0:0,137	1.0	137	3	3	A/A/A/	A/A/A/
4389215	G	A	1	['G21382_ANNO.vcf']	[]	4389215	gi|444893469|emb|AL123456.3|	G	A	5142.77	1/1:0,152:152:99:5171,457,0	1.0	152	G	A	228	1/1:255,255,0:0,145	1.0	145	G	A	5510.77	1/1:0,156:156:99:5539,469,0	1.0	156	G	A	228	1/1:255,255,0:0,127	1.0	127	G	A	5226.77	1/1:0,152:152:99:5255,457,0	1.0	152	G	A	228	1/1:255,255,0:0,117	1.0	117	3	3	A/A/A/	A/A/A/	syn	None
582092	C	T	1	['G21382_ANNO.vcf']	[]	582092	gi|444893469|emb|AL123456.3|	C	T	352.77	0/1:99,21:120:99:381,0,3671	0.175	120	C	T	14.4872	0/1:50,0,255:95,19	0.166666666667	114	C	T	415.77	0/1:102,23:125:99:444,0,3996	0.184	125	C	T	41.1583	0/1:77,0,255:94,18	0.160714285714	112	C	T	400.77	0/1:102,23:125:99:429,0,3818	0.184	125	C	T	65	0/1:100,0,255:83,18	0.178217821782	101	3	3	T/T/T/	T/T/T/	syn	None
2769993	C	T	1	['G21382_ANNO.vcf']	[]	2769993	gi|444893469|emb|AL123456.3|	C	T	568.77	0/1:96,30:126:99:597,0,3458	0.238095238095	126	C	T	109	0/1:144,0,255:95,27	0.22131147541	122	C	T	681.77	0/1:98,34:132:99:710,0,3768	0.257575757576	132	C	T	158	0/1:193,0,255:96,27	0.219512195122	123	C	T	661.77	0/1:98,34:132:99:690,0,3556	0.257575757576	132	C	T	136	0/1:171,0,255:77,22	0.222222222222	99	3	3	T/T/T/	T/T/T/	syn	None
892123	C	G	1	['G21382_ANNO.vcf']	[]	892123	gi|444893469|emb|AL123456.3|	C	G	1820.77	0/1:43,53:96:99:1849,0,1423	0.552083333333	96	C	G	222	0/1:255,0,255:43,51	0.542553191489	94	C	G	1922.77	0/1:43,52:95:99:1951,0,1541	0.547368421053	95	C	G	222	0/1:255,0,255:43,47	0.522222222222	90	C	G	1868.77	0/1:43,53:96:99:1897,0,1460	0.552083333333	96	C	G	222	0/1:255,0,255:38,42	0.525	80	3	3	G/G/G/	G/G/G/	syn	None
G21390_unique	12
pos	ref	mut	fileCount	filesA	filesB	pos	chromosome	ref_BWA_GATK	mut_BWA_GATK	qual_BWA_GATK	info_BWA_GATK	hetero_freq_BWA_GATK	num_Reads_BWA_GATK	ref_BWA_SAMTOOLS	mut_BWA_SAMTOOLS	qual_BWA_SAMTOOLS	info_BWA_SAMTOOLS	hetero_freq_BWA_SAMTOOLS	num_Reads_BWA_SAMTOOLS	ref_NOVO_GATK	mut_NOVO_GATK	qual_NOVO_GATK	info_NOVO_GATK	hetero_freq_NOVO_GATK	num_Reads_NOVO_GATK	ref_NOVO_SAMTOOLS	mut_NOVO_SAMTOOLS	qual_NOVO_SAMTOOLS	info_NOVO_SAMTOOLS	hetero_freq_NOVO_SAMTOOLS	num_Reads_NOVO_SAMTOOLS	ref_SMALT_GATK	mut_SMALT_GATK	qual_SMALT_GATK	info_SMALT_GATK	hetero_freq_SMALT_GATK	num_Reads_SMALT_GATK	ref_SMALT_SAMTOOLS	mut_SMALT_SAMTOOLS	qual_SMALT_SAMTOOLS	info_SMALT_SAMTOOLS	hetero_freq_SMALT_SAMTOOLS	num_Reads_SMALT_SAMTOOLS	mapper_sum_GATK	mapper_sum_SAMTOOLS	mut_per_mapper_GATK	mut_per_mapper_SAMTOOLS	AA_change_type_BWA_GATK	AA_change_BWA_GATK
7581	G	A	1	[]	['G21390_ANNO.vcf']	7581	gi|444893469|emb|AL123456.3|	G	A	4521.77	1/1:0,103:103:99:4550,310,0	1.0	103	G	A	228	1/1:255,255,0:0,94	1.0	94	G	A	4730.77	1/1:0,108:108:99:4759,325,0	1.0	108	G	A	228	1/1:255,238,0:0,79	1.0	79	G	A	4760.77	1/1:0,109:109:99:4789,328,0	1.0	109	G	A	228	1/1:255,235,0:0,78	1.0	78	3	3	A/A/A/	A/A/A/	nonSyn	D:N
152017	C	G	1	[]	['G21390_ANNO.vcf']	152017	gi|444893469|emb|AL123456.3|	C	G	5556.77	1/1:0,155:155:99:5585,466,0	1.0	155	C	G	228	1/1:255,255,0:0,135	1.0	135	C	G	6138.77	1/1:0,158:158:99:6167,475,0	1.0	158	C	G	228	1/1:255,255,0:0,130	1.0	130	C	G	5620.77	1/1:0,156:156:99:5649,469,0	1.0	156	C	G	228	1/1:255,255,0:0,130	1.0	130	3	3	G/G/G/	G/G/G/	nonSyn	S:R
759939	C	T	1	[]	['G21390_ANNO.vcf']	759939	gi|444893469|emb|AL123456.3|	C	T	4451.77	1/1:0,130:130:99:4480,391,0	1.0	130	C	T	228	1/1:255,255,0:0,115	1.0	115	C	T	4675.77	1/1:1,135:136:99:4704,374,0	0.992647058824	136	C	T	228	1/1:255,255,0:1,106	0.990654205607	107	C	T	4176.77	1/1:6,130:136:99:4205,139,0	0.955882352941	136	C	T	228	1/1:255,255,0:0,103	1.0	103	3	3	T/T/T/	T/T/T/	nonSyn	P:S
1083953	T	TCCG	1	[]	['G21390_ANNO.vcf']	1083953	gi|444893469|emb|AL123456.3|	T	TCCG	6172.73	1/1:0,134:134:99:6210,415,0	1.0	134	TCCG	TCCGCCG	228	1/1:255,255,0:0,132	1.0	132	T	TCCG	6318.73	1/1:0,138:138:99:6356,427,0	1.0	138	TCCG	TCCGCCG	228	1/1:255,255,0:0,123	1.0	123	T	TCCG	6228.73	1/1:0,136:136:99:6266,421,0	1.0	136	TCCG	TCCGCCG	228	1/1:255,255,0:0,114	1.0	114	3	3	TCCG/TCCG/TCCG/	TCCGCCG/TCCGCCG/TCCGCCG/	INDEL	INDEL
1841648	C	T	1	[]	['G21390_ANNO.vcf']	1841648	gi|444893469|emb|AL123456.3|	C	T	5386.77	1/1:0,150:150:99:5415,451,0	1.0	150	C	T	228	1/1:255,255,0:0,136	1.0	136	C	T	5697.77	1/1:0,158:158:99:5726,475,0	1.0	158	C	T	228	1/1:255,255,0:0,138	1.0	138	C	T	5519.77	1/1:0,157:157:99:5548,472,0	1.0	157	C	T	228	1/1:255,255,0:0,131	1.0	131	3	3	T/T/T/	T/T/T/	nonSyn	V:M
2335567	C	T	1	[]	['G21390_ANNO.vcf']	2335567	gi|444893469|emb|AL123456.3|	C	T	5253.77	1/1:0,145:145:99:5282,436,0	1.0	145	C	T	228	1/1:255,255,0:0,131	1.0	131	C	T	5498.77	1/1:0,151:151:99:5527,454,0	1.0	151	C	T	228	1/1:255,255,0:0,126	1.0	126	C	T	5320.77	1/1:0,152:152:99:5349,457,0	1.0	152	C	T	228	1/1:255,255,0:0,121	1.0	121	3	3	T/T/T/	T/T/T/	syn	None
2571813	G	A	1	[]	['G21390_ANNO.vcf']	2571813	gi|444893469|emb|AL123456.3|	G	A	4093.77	1/1:0,117:117:99:4122,351,0	1.0	117	G	A	228	1/1:255,255,0:0,102	1.0	102	G	A	4371.77	1/1:0,125:125:99:4400,375,0	1.0	125	G	A	228	1/1:255,255,0:0,100	1.0	100	G	A	4124.77	1/1:0,122:122:99:4153,366,0	1.0	122	G	A	228	1/1:255,255,0:0,98	1.0	98	3	3	A/A/A/	A/A/A/	syn	None
2677942	G	A	1	[]	['G21390_ANNO.vcf']	2677942	gi|444893469|emb|AL123456.3|	G	A	3732.77	1/1:0,105:105:99:3761,315,0	1.0	105	G	A	228	1/1:255,255,0:0,96	1.0	96	G	A	4131.77	1/1:0,114:114:99:4160,342,0	1.0	114	G	A	228	1/1:255,255,0:0,97	1.0	97	G	A	3712.77	1/1:0,107:107:99:3741,321,0	1.0	107	G	A	228	1/1:255,255,0:0,91	1.0	91	3	3	A/A/A/	A/A/A/	nonSyn	G:S
3449286	G	A	1	[]	['G21390_ANNO.vcf']	3449286	gi|444893469|emb|AL123456.3|	G	A	4423.77	1/1:0,134:134:99:4452,403,0	1.0	134	G	A	228	1/1:255,255,0:0,109	1.0	109	G	A	4852.77	1/1:0,140:140:99:4881,421,0	1.0	140	G	A	228	1/1:255,255,0:0,102	1.0	102	G	A	4715.77	1/1:0,140:140:99:4744,421,0	1.0	140	G	A	228	1/1:255,255,0:0,98	1.0	98	3	3	A/A/A/	A/A/A/	nonSyn	W:*
4243222	C	A	1	[]	['G21390_ANNO.vcf']	4243222	gi|444893469|emb|AL123456.3|	C	A	3837.77	1/1:0,109:109:99:3866,328,0	1.0	109	C	A	228	1/1:255,255,0:0,93	1.0	93	C	A	4088.77	1/1:0,114:114:99:4117,343,0	1.0	114	C	A	228	1/1:255,255,0:0,85	1.0	85	C	A	3861.77	1/1:0,112:112:99:3890,337,0	1.0	112	C	A	228	1/1:255,253,0:0,84	1.0	84	3	3	A/A/A/	A/A/A/
4247729	G	A	1	[]	['G21390_ANNO.vcf']	4247729	gi|444893469|emb|AL123456.3|	G	A	4763.77	1/1:0,136:136:99:4792,409,0	1.0	136	G	A	228	1/1:255,255,0:0,120	1.0	120	G	A	5134.77	1/1:0,145:145:99:5163,436,0	1.0	145	G	A	228	1/1:255,255,0:0,121	1.0	121	G	A	5039.77	1/1:0,146:146:99:5068,439,0	1.0	146	G	A	228	1/1:255,255,0:0,118	1.0	118	3	3	A/A/A/	A/A/A/	nonSyn	G:S
4326538	C	CA	1	[]	['G21390_ANNO.vcf']	4326538	gi|444893469|emb|AL123456.3|	C	CA	6002.73	1/1:0,162:162:99:6040,490,0	1.0	162	CA	CAA	228	1/1:255,255,0:0,150	1.0	150	C	CA	6068.73	1/1:0,163:163:99:6106,493,0	1.0	163	CA	CAA	228	1/1:255,255,0:0,145	1.0	145	C	CA	6101.73	1/1:0,164:164:99:6139,496,0	1.0	164	CA	CAA	228	1/1:255,255,0:0,137	1.0	137	3	3	CA/CA/CA/	CAA/CAA/CAA/	INDEL	INDEL
G21382_vs_G21391	8
G21382_unique	3
pos	ref	mut	fileCount	filesA	filesB	pos	chromosome	ref_BWA_GATK	mut_BWA_GATK	qual_BWA_GATK	info_BWA_GATK	hetero_freq_BWA_GATK	num_Reads_BWA_GATK	ref_BWA_SAMTOOLS	mut_BWA_SAMTOOLS	qual_BWA_SAMTOOLS	info_BWA_SAMTOOLS	hetero_freq_BWA_SAMTOOLS	num_Reads_BWA_SAMTOOLS	ref_NOVO_GATK	mut_NOVO_GATK	qual_NOVO_GATK	info_NOVO_GATK	hetero_freq_NOVO_GATK	num_Reads_NOVO_GATK	ref_NOVO_SAMTOOLS	mut_NOVO_SAMTOOLS	qual_NOVO_SAMTOOLS	info_NOVO_SAMTOOLS	hetero_freq_NOVO_SAMTOOLS	num_Reads_NOVO_SAMTOOLS	ref_SMALT_GATK	mut_SMALT_GATK	qual_SMALT_GATK	info_SMALT_GATK	hetero_freq_SMALT_GATK	num_Reads_SMALT_GATK	ref_SMALT_SAMTOOLS	mut_SMALT_SAMTOOLS	qual_SMALT_SAMTOOLS	info_SMALT_SAMTOOLS	hetero_freq_SMALT_SAMTOOLS	num_Reads_SMALT_SAMTOOLS	mapper_sum_GATK	mapper_sum_SAMTOOLS	mut_per_mapper_GATK	mut_per_mapper_SAMTOOLS	AA_change_type_BWA_GATK	AA_change_BWA_GATK
761602	C	T	1	['G21382_ANNO.vcf']	[]	761602	gi|444893469|emb|AL123456.3|	C	T	5241.77	1/1:0,151:151:99:5270,453,0	1.0	151	C	T	228	1/1:255,255,0:0,140	1.0	140	C	T	5446.77	1/1:0,153:153:99:5475,460,0	1.0	153	C	T	228	1/1:255,255,0:0,141	1.0	141	C	T	5376.77	1/1:0,154:154:99:5405,462,0	1.0	154	C	T	228	1/1:255,255,0:0,122	1.0	122	3	3	T/T/T/	T/T/T/	nonSyn	A:V
4338645	C	A	1	['G21382_ANNO.vcf']	[]	4338645	gi|444893469|emb|AL123456.3|	C	A	6359.77	1/1:0,176:176:99:6388,529,0	1.0	176	C	A	228	1/1:255,255,0:0,159	1.0	159	C	A	6665.77	1/1:0,183:183:99:6694,550,0	1.0	183	C	A	228	1/1:255,255,0:0,151	1.0	151	C	A	6662.77	1/1:0,183:183:99:6691,550,0	1.0	183	C	A	228	1/1:255,255,0:0,137	1.0	137	3	3	A/A/A/	A/A/A/
4389215	G	A	1	['G21382_ANNO.vcf']	[]	4389215	gi|444893469|emb|AL123456.3|	G	A	5142.77	1/1:0,152:152:99:5171,457,0	1.0	152	G	A	228	1/1:255,255,0:0,145	1.0	145	G	A	5510.77	1/1:0,156:156:99:5539,469,0	1.0	156	G	A	228	1/1:255,255,0:0,127	1.0	127	G	A	5226.77	1/1:0,152:152:99:5255,457,0	1.0	152	G	A	228	1/1:255,255,0:0,117	1.0	117	3	3	A/A/A/	A/A/A/	syn	None
582092	C	T	1	['G21382_ANNO.vcf']	[]	582092	gi|444893469|emb|AL123456.3|	C	T	352.77	0/1:99,21:120:99:381,0,3671	0.175	120	C	T	14.4872	0/1:50,0,255:95,19	0.166666666667	114	C	T	415.77	0/1:102,23:125:99:444,0,3996	0.184	125	C	T	41.1583	0/1:77,0,255:94,18	0.160714285714	112	C	T	400.77	0/1:102,23:125:99:429,0,3818	0.184	125	C	T	65	0/1:100,0,255:83,18	0.178217821782	101	3	3	T/T/T/	T/T/T/	syn	None
2769993	C	T	1	['G21382_ANNO.vcf']	[]	2769993	gi|444893469|emb|AL123456.3|	C	T	568.77	0/1:96,30:126:99:597,0,3458	0.238095238095	126	C	T	109	0/1:144,0,255:95,27	0.22131147541	122	C	T	681.77	0/1:98,34:132:99:710,0,3768	0.257575757576	132	C	T	158	0/1:193,0,255:96,27	0.219512195122	123	C	T	661.77	0/1:98,34:132:99:690,0,3556	0.257575757576	132	C	T	136	0/1:171,0,255:77,22	0.222222222222	99	3	3	T/T/T/	T/T/T/	syn	None
892123	C	G	1	['G21382_ANNO.vcf']	[]	892123	gi|444893469|emb|AL123456.3|	C	G	1820.77	0/1:43,53:96:99:1849,0,1423	0.552083333333	96	C	G	222	0/1:255,0,255:43,51	0.542553191489	94	C	G	1922.77	0/1:43,52:95:99:1951,0,1541	0.547368421053	95	C	G	222	0/1:255,0,255:43,47	0.522222222222	90	C	G	1868.77	0/1:43,53:96:99:1897,0,1460	0.552083333333	96	C	G	222	0/1:255,0,255:38,42	0.525	80	3	3	G/G/G/	G/G/G/	syn	None
G21391_unique	5
pos	ref	mut	fileCount	filesA	filesB	pos	chromosome	ref_BWA_GATK	mut_BWA_GATK	qual_BWA_GATK	info_BWA_GATK	hetero_freq_BWA_GATK	num_Reads_BWA_GATK	ref_BWA_SAMTOOLS	mut_BWA_SAMTOOLS	qual_BWA_SAMTOOLS	info_BWA_SAMTOOLS	hetero_freq_BWA_SAMTOOLS	num_Reads_BWA_SAMTOOLS	ref_NOVO_GATK	mut_NOVO_GATK	qual_NOVO_GATK	info_NOVO_GATK	hetero_freq_NOVO_GATK	num_Reads_NOVO_GATK	ref_NOVO_SAMTOOLS	mut_NOVO_SAMTOOLS	qual_NOVO_SAMTOOLS	info_NOVO_SAMTOOLS	hetero_freq_NOVO_SAMTOOLS	num_Reads_NOVO_SAMTOOLS	ref_SMALT_GATK	mut_SMALT_GATK	qual_SMALT_GATK	info_SMALT_GATK	hetero_freq_SMALT_GATK	num_Reads_SMALT_GATK	ref_SMALT_SAMTOOLS	mut_SMALT_SAMTOOLS	qual_SMALT_SAMTOOLS	info_SMALT_SAMTOOLS	hetero_freq_SMALT_SAMTOOLS	num_Reads_SMALT_SAMTOOLS	mapper_sum_GATK	mapper_sum_SAMTOOLS	mut_per_mapper_GATK	mut_per_mapper_SAMTOOLS	AA_change_type_BWA_GATK	AA_change_BWA_GATK
152017	C	G	1	[]	['G21391_ANNO.vcf']	152017	gi|444893469|emb|AL123456.3|	C	G	3746.77	1/1:0,102:102:99:3775,307,0	1.0	102	C	G	228	1/1:255,253,0:0,84	1.0	84	C	G	3836.77	1/1:0,96:96:99:3865,289,0	1.0	96	C	G	228	1/1:255,232,0:0,77	1.0	77	C	G	3782.77	1/1:0,101:101:99:3811,304,0	1.0	101	C	G	228	1/1:255,214,0:0,71	1.0	71	3	3	G/G/G/	G/G/G/	nonSyn	S:R
759939	C	T	1	[]	['G21391_ANNO.vcf']	759939	gi|444893469|emb|AL123456.3|	C	T	3833.77	1/1:0,112:112:99:3862,337,0	1.0	112	C	T	228	1/1:255,255,0:0,105	1.0	105	C	T	3928.77	1/1:0,109:109:99:3957,328,0	1.0	109	C	T	228	1/1:255,255,0:0,91	1.0	91	C	T	4001.77	1/1:0,113:113:99:4030,340,0	1.0	113	C	T	228	1/1:255,255,0:0,87	1.0	87	3	3	T/T/T/	T/T/T/	nonSyn	P:S
2335567	C	T	1	[]	['G21391_ANNO.vcf']	2335567	gi|444893469|emb|AL123456.3|	C	T	4830.77	1/1:0,134:134:99:4859,403,0	1.0	134	C	T	228	1/1:255,255,0:0,124	1.0	124	C	T	4933.77	1/1:0,133:133:99:4962,400,0	1.0	133	C	T	228	1/1:255,255,0:0,115	1.0	115	C	T	4921.77	1/1:0,136:136:99:4950,409,0	1.0	136	C	T	228	1/1:255,255,0:0,101	1.0	101	3	3	T/T/T/	T/T/T/	syn	None
2415402	C	T	1	[]	['G21391_ANNO.vcf']	2415402	gi|444893469|emb|AL123456.3|	C	T	4828.77	1/1:0,138:138:99:4857,415,0	1.0	138	C	T	228	1/1:255,255,0:0,129	1.0	129	C	T	4901.77	1/1:0,137:137:99:4930,412,0	1.0	137	C	T	228	1/1:255,255,0:0,121	1.0	121	C	T	4954.77	1/1:0,141:141:99:4983,424,0	1.0	141	C	T	228	1/1:255,255,0:0,109	1.0	109	3	3	T/T/T/	T/T/T/	syn	None
2571813	G	A	1	[]	['G21391_ANNO.vcf']	2571813	gi|444893469|emb|AL123456.3|	G	A	4762.77	1/1:0,139:139:99:4791,417,0	1.0	139	G	A	228	1/1:255,255,0:0,121	1.0	121	G	A	4995.77	1/1:0,142:142:99:5024,427,0	1.0	142	G	A	228	1/1:255,255,0:0,116	1.0	116	G	A	4888.77	1/1:0,142:142:99:4917,426,0	1.0	142	G	A	228	1/1:255,255,0:0,109	1.0	109	3	3	A/A/A/	A/A/A/	syn	None
G21382_vs_G21392	1
G21382_unique	0
pos	ref	mut	fileCount	filesA	filesB	pos	chromosome	ref_BWA_GATK	mut_BWA_GATK	qual_BWA_GATK	info_BWA_GATK	hetero_freq_BWA_GATK	num_Reads_BWA_GATK	ref_BWA_SAMTOOLS	mut_BWA_SAMTOOLS	qual_BWA_SAMTOOLS	info_BWA_SAMTOOLS	hetero_freq_BWA_SAMTOOLS	num_Reads_BWA_SAMTOOLS	ref_NOVO_GATK	mut_NOVO_GATK	qual_NOVO_GATK	info_NOVO_GATK	hetero_freq_NOVO_GATK	num_Reads_NOVO_GATK	ref_NOVO_SAMTOOLS	mut_NOVO_SAMTOOLS	qual_NOVO_SAMTOOLS	info_NOVO_SAMTOOLS	hetero_freq_NOVO_SAMTOOLS	num_Reads_NOVO_SAMTOOLS	ref_SMALT_GATK	mut_SMALT_GATK	qual_SMALT_GATK	info_SMALT_GATK	hetero_freq_SMALT_GATK	num_Reads_SMALT_GATK	ref_SMALT_SAMTOOLS	mut_SMALT_SAMTOOLS	qual_SMALT_SAMTOOLS	info_SMALT_SAMTOOLS	hetero_freq_SMALT_SAMTOOLS	num_Reads_SMALT_SAMTOOLS	mapper_sum_GATK	mapper_sum_SAMTOOLS	mut_per_mapper_GATK	mut_per_mapper_SAMTOOLS	AA_change_type_BWA_GATK	AA_change_BWA_GATK
582092	C	T	1	['G21382_ANNO.vcf']	[]	582092	gi|444893469|emb|AL123456.3|	C	T	352.77	0/1:99,21:120:99:381,0,3671	0.175	120	C	T	14.4872	0/1:50,0,255:95,19	0.166666666667	114	C	T	415.77	0/1:102,23:125:99:444,0,3996	0.184	125	C	T	41.1583	0/1:77,0,255:94,18	0.160714285714	112	C	T	400.77	0/1:102,23:125:99:429,0,3818	0.184	125	C	T	65	0/1:100,0,255:83,18	0.178217821782	101	3	3	T/T/T/	T/T/T/	syn	None
892123	C	G	1	['G21382_ANNO.vcf']	[]	892123	gi|444893469|emb|AL123456.3|	C	G	1820.77	0/1:43,53:96:99:1849,0,1423	0.552083333333	96	C	G	222	0/1:255,0,255:43,51	0.542553191489	94	C	G	1922.77	0/1:43,52:95:99:1951,0,1541	0.547368421053	95	C	G	222	0/1:255,0,255:43,47	0.522222222222	90	C	G	1868.77	0/1:43,53:96:99:1897,0,1460	0.552083333333	96	C	G	222	0/1:255,0,255:38,42	0.525	80	3	3	G/G/G/	G/G/G/	syn	None
2769993	C	T	1	['G21382_ANNO.vcf']	[]	2769993	gi|444893469|emb|AL123456.3|	C	T	568.77	0/1:96,30:126:99:597,0,3458	0.238095238095	126	C	T	109	0/1:144,0,255:95,27	0.22131147541	122	C	T	681.77	0/1:98,34:132:99:710,0,3768	0.257575757576	132	C	T	158	0/1:193,0,255:96,27	0.219512195122	123	C	T	661.77	0/1:98,34:132:99:690,0,3556	0.257575757576	132	C	T	136	0/1:171,0,255:77,22	0.222222222222	99	3	3	T/T/T/	T/T/T/	syn	None
G21392_unique	1
26reads	checked with Artemis - variant in all reads
pos	ref	mut	fileCount	filesA	filesB	pos	chromosome	ref_BWA_GATK	mut_BWA_GATK	qual_BWA_GATK	info_BWA_GATK	hetero_freq_BWA_GATK	num_Reads_BWA_GATK	ref_BWA_SAMTOOLS	mut_BWA_SAMTOOLS	qual_BWA_SAMTOOLS	info_BWA_SAMTOOLS	hetero_freq_BWA_SAMTOOLS	num_Reads_BWA_SAMTOOLS	ref_NOVO_GATK	mut_NOVO_GATK	qual_NOVO_GATK	info_NOVO_GATK	hetero_freq_NOVO_GATK	num_Reads_NOVO_GATK	ref_NOVO_SAMTOOLS	mut_NOVO_SAMTOOLS	qual_NOVO_SAMTOOLS	info_NOVO_SAMTOOLS	hetero_freq_NOVO_SAMTOOLS	num_Reads_NOVO_SAMTOOLS	ref_SMALT_GATK	mut_SMALT_GATK	qual_SMALT_GATK	info_SMALT_GATK	hetero_freq_SMALT_GATK	num_Reads_SMALT_GATK	ref_SMALT_SAMTOOLS	mut_SMALT_SAMTOOLS	qual_SMALT_SAMTOOLS	info_SMALT_SAMTOOLS	hetero_freq_SMALT_SAMTOOLS	num_Reads_SMALT_SAMTOOLS	mapper_sum_GATK	mapper_sum_SAMTOOLS	mut_per_mapper_GATK	mut_per_mapper_SAMTOOLS	AA_change_type_BWA_GATK	AA_change_BWA_GATK
1681531	C	T	1	[]	['G21392_ANNO.vcf']	1681531	gi|444893469|emb|AL123456.3|	C	T	1182.77	1/1:0,38:38:99:1211,114,0	1.0	38	C	T	228	1/1:255,114,0:0,38	1.0	38	C	T	820.77	1/1:0,27:27:81:849,81,0	1.0	27	C	T	228	1/1:255,78,0:0,26	1.0	26	C	T	1175.77	1/1:0,38:38:99:1204,114,0	1.0	38	C	T	228	1/1:255,105,0:0,35	1.0	35	3	3	T/T/T/	T/T/T/	nonSyn	E:K
1224340	C	G	1	[]	['G21392_ANNO.vcf']	1224340	gi|444893469|emb|AL123456.3|	C	G	178.77	0/1:29,7:36:99:207,0,1160	0.194444444444	36	C	G	36.4637	0/1:71,0,246:28,7	0.2	35	C	G	167.77	0/1:19,6:25:99:196,0,741	0.24	25	C	G	90	0/1:123,0,255:15,6	0.285714285714	21	C	G	179.77	0/1:29,7:36:99:208,0,1159	0.194444444444	36	C	G	54	0/1:88,0,255:27,7	0.205882352941	34	3	3	G/G/G/	G/G/G/
3049028	A	T	1	[]	['G21392_ANNO.vcf']	3049028	gi|444893469|emb|AL123456.3|	A	T	296.77	0/1:45,13:58:99:325,0,2067	0.224137931034	58	A	T	26.8274	0/1:61,0,218:44,16	0.266666666667	60	A	T	150.77	0/1:36,8:44:99:179,0,1659	0.181818181818	44	A	T	30.7875	0/1:65,0,241:32,11	0.255813953488	43	A	T	305.77	0/1:47,13:60:99:334,0,2209	0.216666666667	60	A	T	36.9044	0/1:71,0,241:40,15	0.272727272727	55	3	3	T/T/T/	T/T/T/	nonSyn	L:Q
2839512	C	T	1	[]	['G21392_ANNO.vcf']	2839512	gi|444893469|emb|AL123456.3|	C	T	589.77	0/1:51,15:66:99:618,0,1985	0.227272727273	66	C	T	25.2114	0/1:59,0,255:36,15	0.294117647059	51	C	T	366.77	0/1:32,8:40:99:395,0,2168	0.2	40	C	T	13.5035	0/1:48,0,255:24,8	0.25	32	C	T	601.77	0/1:51,15:66:99:630,0,1952	0.227272727273	66	C	T	34.4237	0/1:68,0,255:29,15	0.340909090909	44	3	3	T/T/T/	T/T/T/	nonSyn	S:*
2839513	G	C	1	[]	['G21392_ANNO.vcf']	2839513	gi|444893469|emb|AL123456.3|	G	C	590.77	0/1:51,15:66:99:619,0,1982	0.227272727273	66	G	C	42.4452	0/1:76,0,255:36,15	0.294117647059	51	G	C	409.77	0/1:32,8:40:99:438,0,2162	0.2	40	G	C	63	0/1:97,0,255:26,8	0.235294117647	34	G	C	644.77	0/1:51,15:66:99:673,0,1946	0.227272727273	66	G	C	87	0/1:120,0,255:29,15	0.340909090909	44	3	3	C/C/C/	C/C/C/	nonSyn	S:*
2839491	G	A	1	[]	['G21392_ANNO.vcf']	2839491	gi|444893469|emb|AL123456.3|	G	A	498.77	0/1:59,18:77:99:527,0,2020	0.233766233766	77	G	A	58	0/1:92,0,255:44,16	0.266666666667	60	G	A	243.77	0/1:40,10:50:99:272,0,2634	0.2	50	G	A	12.5131	0/1:48,0,255:29,6	0.171428571429	35	G	A	466.77	0/1:59,17:76:99:495,0,2053	0.223684210526	76	G	A	69	0/1:103,0,255:34,14	0.291666666667	48	3	3	A/A/A/	A/A/A/	syn	None
2091083	AGTCCTCCAGG	A	1	[]	['G21392_ANNO.vcf']	2091083	gi|444893469|emb|AL123456.3|	AGTCCTCCAGG	A	190.73	0/1:22,7:29:99:228,0,1277	0.241379310345	29	AGTCCTCCAGGGT	AGT	95	0/1:130,0,255:19,6	0.24	25	AGTCCTCCAGG	A	211.73	0/1:15,7:22:99:249,0,1058	0.318181818182	22	AGTCCTCCAGGGT	AGT	85	0/1:120,0,255:14,3	0.176470588235	17	AGTCCTCCAGG	A	232.73	0/1:22,8:30:99:270,0,1300	0.266666666667	30	AGTCCTCCAGGGT	AGT	17.2469	0/1:54,0,255:17,2	0.105263157895	19	3	3	A/A/A/	AGT/AGT/AGT/	INDEL	INDEL
2839498	G	C	1	[]	['G21392_ANNO.vcf']	2839498	gi|444893469|emb|AL123456.3|	G	C	596.77	0/1:47,17:64:99:625,0,1717	0.265625	64	G	C	35.1332	0/1:69,0,255:33,12	0.266666666667	45	G	C	288.77	0/1:30,9:39:99:317,0,2310	0.230769230769	39	G	C	11.9462	0/1:47,0,255:22,4	0.153846153846	26	G	C	557.77	0/1:47,16:63:99:586,0,1697	0.253968253968	63	G	C	73	0/1:106,0,255:27,12	0.307692307692	39	3	3	C/C/C/	C/C/C/	nonSyn	S:R
2839499	A	G	1	[]	['G21392_ANNO.vcf']	2839499	gi|444893469|emb|AL123456.3|	A	G	596.77	0/1:47,17:64:99:625,0,1766	0.265625	64	A	G	34.3962	0/1:68,0,244:33,12	0.266666666667	45	A	G	288.77	0/1:30,9:39:99:317,0,2310	0.230769230769	39	A	G	11.7083	0/1:46,0,215:22,4	0.153846153846	26	A	G	557.77	0/1:47,16:63:99:586,0,1745	0.253968253968	63	A	G	65	0/1:98,0,235:27,12	0.307692307692	39	3	3	G/G/G/	G/G/G/	nonSyn	S:R
1672443	T	C	1	[]	['G21392_ANNO.vcf']	1672443	gi|444893469|emb|AL123456.3|	T	C	376.77	0/1:33,12:45:99:405,0,2067	0.266666666667	45	T	C	51	0/1:85,0,248:32,9	0.219512195122	41	T	C	367.77	0/1:22,11:33:99:396,0,1506	0.333333333333	33	T	C	69	0/1:102,0,238:18,7	0.28	25	T	C	544.77	0/1:33,16:49:99:573,0,1677	0.326530612245	49	T	C	85	0/1:119,0,247:24,8	0.25	32	3	3	C/C/C/	C/C/C/
1672439	C	G	1	[]	['G21392_ANNO.vcf']	1672439	gi|444893469|emb|AL123456.3|	C	G	376.77	0/1:32,12:44:99:405,0,2066	0.272727272727	44	C	G	54	0/1:88,0,255:31,9	0.225	40	C	G	367.77	0/1:21,11:32:99:396,0,1506	0.34375	32	C	G	68	0/1:101,0,255:17,7	0.291666666667	24	C	G	547.77	0/1:31,16:47:99:576,0,1647	0.340425531915	47	C	G	81	0/1:115,0,255:22,8	0.266666666667	30	3	3	G/G/G/	G/G/G/
1672441	G	A	1	[]	['G21392_ANNO.vcf']	1672441	gi|444893469|emb|AL123456.3|	G	A	373.77	0/1:32,12:44:99:402,0,2093	0.272727272727	44	G	A	46.5293	0/1:81,0,255:31,9	0.225	40	G	A	367.77	0/1:22,11:33:99:396,0,1506	0.333333333333	33	G	A	38.0526	0/1:72,0,255:18,7	0.28	25	G	A	544.77	0/1:32,16:48:99:573,0,1677	0.333333333333	48	G	A	55	0/1:89,0,255:23,8	0.258064516129	31	3	3	A/A/A/	A/A/A/
2850955	T	C	1	[]	['G21392_ANNO.vcf']	2850955	gi|444893469|emb|AL123456.3|	T	C	915.77	0/1:72,33:105:99:944,0,3176	0.314285714286	105	T	C	43.0406	0/1:76,0,215:64,33	0.340206185567	97	T	C	871.77	0/1:57,27:84:99:900,0,2420	0.321428571429	84	T	C	108	0/1:141,0,245:42,22	0.34375	64	T	C	979.77	0/1:78,34:112:99:1008,0,3034	0.303571428571	112	T	C	76	0/1:109,0,237:55,33	0.375	88	3	3	C/C/C/	C/C/C/
742597	C	G	1	[]	['G21392_ANNO.vcf']	742597	gi|444893469|emb|AL123456.3|	C	G	184.77	0/1:13,6:19:99:213,0,715	0.315789473684	19	C	G	38.8461	0/1:72,0,144:12,6	0.333333333333	18	C	G	168.77	0/1:16,5:21:99:197,0,733	0.238095238095	21	C	G	45.0522	0/1:78,0,140:6,5	0.454545454545	11	C	G	172.77	0/1:17,6:23:99:201,0,696	0.260869565217	23	C	G	43.1056	0/1:76,0,141:8,6	0.428571428571	14	3	3	G/G/G/	G/G/G/	syn	None
1569924	T	A	1	[]	['G21392_ANNO.vcf']	1569924	gi|444893469|emb|AL123456.3|	T	A	309.77	0/1:32,15:47:99:338,0,837	0.31914893617	47	T	A	69	0/1:102,0,229:31,14	0.311111111111	45	T	A	131.77	0/1:18,7:25:99:160,0,482	0.28	25	T	A	9.32255	0/1:43,0,170:15,5	0.25	20	T	A	230.77	0/1:34,13:47:99:259,0,911	0.276595744681	47	T	A	65	0/1:99,0,230:30,13	0.302325581395	43	3	3	A/A/A/	A/A/A/	nonSyn	D:V
2839520	T	C	1	[]	['G21392_ANNO.vcf']	2839520	gi|444893469|emb|AL123456.3|	T	C	684.77	0/1:48,23:71:99:713,0,1889	0.323943661972	71	T	C	88	0/1:121,0,255:33,21	0.388888888889	54	T	C	482.77	0/1:30,17:47:99:511,0,2087	0.36170212766	47	T	C	218	0/1:251,0,246:22,15	0.405405405405	37	T	C	746.77	0/1:48,25:73:99:775,0,1853	0.342465753425	73	T	C	123	0/1:156,0,252:26,19	0.422222222222	45	3	3	C/C/C/	C/C/C/	nonSyn	I:V
2907762	A	G	1	[]	['G21392_ANNO.vcf']	2907762	gi|444893469|emb|AL123456.3|	A	G	719.77	0/1:67,35:102:99:748,0,1736	0.343137254902	102	A	G	48.0353	0/1:81,0,211:59,34	0.365591397849	93	A	G	773.77	0/1:38,26:64:99:802,0,1014	0.40625	64	A	G	104	0/1:137,0,233:32,22	0.407407407407	54	A	G	868.77	0/1:68,36:104:99:897,0,1820	0.346153846154	104	A	G	70	0/1:103,0,247:56,31	0.35632183908	87	3	3	G/G/G/	G/G/G/
3369932	G	T	1	[]	['G21392_ANNO.vcf']	3369932	gi|444893469|emb|AL123456.3|	G	T	1440.73	0/1:58,41:99:99:1478,0,2236	0.414141414141	99	G	T	82	0/1:115,0,255:44,38	0.463414634146	82	G	T	985.77	0/1:41,29:70:99:1014,0,1644	0.414285714286	70	G	T	140	0/1:173,0,255:26,19	0.422222222222	45	G	T	1463.77	0/1:59,41:100:99:1492,0,2313	0.41	100	G	T	73	0/1:106,0,255:44,31	0.413333333333	75	3	3	T/T/T/	T/T/T/
2181393	T	A	1	[]	['G21392_ANNO.vcf']	2181393	gi|444893469|emb|AL123456.3|	T	A	768.77	0/1:40,44:84:99:797,0,963	0.52380952381	84	T	A	129	0/1:162,0,234:32,41	0.561643835616	73	T	A	841.77	0/1:28,37:65:99:870,0,676	0.569230769231	65	T	A	179	0/1:212,0,191:23,34	0.59649122807	57	T	A	875.77	0/1:38,47:85:99:904,0,925	0.552941176471	85	T	A	161	0/1:194,0,237:32,42	0.567567567568	74	3	3	A/A/A/	A/A/A/	nonSyn	T:S
4254892	A	T	1	[]	['G21392_ANNO.vcf']	4254892	gi|444893469|emb|AL123456.3|	A	T	841.77	0/1:9,31:40:99:870,0,167	0.775	40	A	T	193	0/1:227,0,74:9,26	0.742857142857	35	A	T	649.77	0/1:5,23:28:78:678,0,78	0.821428571429	28	A	T	148	0/1:182,0,60:5,15	0.75	20	A	T	989.77	0/1:9,36:45:99:1018,0,152	0.8	45	A	T	189	0/1:223,0,81:9,23	0.71875	32	3	3	T/T/T/	T/T/T/	nonSyn	F:I
497362	C	T	1	[]	['G21392_ANNO.vcf']	497362	gi|444893469|emb|AL123456.3|	C	T	406.77	0/1:4,17:21:78:435,0,78	0.809523809524	21	C	T	139	0/1:174,0,35:3,15	0.833333333333	18	C	T	284.77	0/1:4,12:16:99:313,0,115	0.75	16	C	T	122	0/1:156,0,62:3,11	0.785714285714	14	C	T	391.77	0/1:4,16:20:87:420,0,87	0.8	20	C	T	131	0/1:165,0,47:3,13	0.8125	16	3	3	T/T/T/	T/T/T/	syn	None
G21382_vs_G21393	8
G21382_unique	3
pos	ref	mut	fileCount	filesA	filesB	pos	chromosome	ref_BWA_GATK	mut_BWA_GATK	qual_BWA_GATK	info_BWA_GATK	hetero_freq_BWA_GATK	num_Reads_BWA_GATK	ref_BWA_SAMTOOLS	mut_BWA_SAMTOOLS	qual_BWA_SAMTOOLS	info_BWA_SAMTOOLS	hetero_freq_BWA_SAMTOOLS	num_Reads_BWA_SAMTOOLS	ref_NOVO_GATK	mut_NOVO_GATK	qual_NOVO_GATK	info_NOVO_GATK	hetero_freq_NOVO_GATK	num_Reads_NOVO_GATK	ref_NOVO_SAMTOOLS	mut_NOVO_SAMTOOLS	qual_NOVO_SAMTOOLS	info_NOVO_SAMTOOLS	hetero_freq_NOVO_SAMTOOLS	num_Reads_NOVO_SAMTOOLS	ref_SMALT_GATK	mut_SMALT_GATK	qual_SMALT_GATK	info_SMALT_GATK	hetero_freq_SMALT_GATK	num_Reads_SMALT_GATK	ref_SMALT_SAMTOOLS	mut_SMALT_SAMTOOLS	qual_SMALT_SAMTOOLS	info_SMALT_SAMTOOLS	hetero_freq_SMALT_SAMTOOLS	num_Reads_SMALT_SAMTOOLS	mapper_sum_GATK	mapper_sum_SAMTOOLS	mut_per_mapper_GATK	mut_per_mapper_SAMTOOLS	AA_change_type_BWA_GATK	AA_change_BWA_GATK
761602	C	T	1	['G21382_ANNO.vcf']	[]	761602	gi|444893469|emb|AL123456.3|	C	T	5241.77	1/1:0,151:151:99:5270,453,0	1.0	151	C	T	228	1/1:255,255,0:0,140	1.0	140	C	T	5446.77	1/1:0,153:153:99:5475,460,0	1.0	153	C	T	228	1/1:255,255,0:0,141	1.0	141	C	T	5376.77	1/1:0,154:154:99:5405,462,0	1.0	154	C	T	228	1/1:255,255,0:0,122	1.0	122	3	3	T/T/T/	T/T/T/	nonSyn	A:V
4338645	C	A	1	['G21382_ANNO.vcf']	[]	4338645	gi|444893469|emb|AL123456.3|	C	A	6359.77	1/1:0,176:176:99:6388,529,0	1.0	176	C	A	228	1/1:255,255,0:0,159	1.0	159	C	A	6665.77	1/1:0,183:183:99:6694,550,0	1.0	183	C	A	228	1/1:255,255,0:0,151	1.0	151	C	A	6662.77	1/1:0,183:183:99:6691,550,0	1.0	183	C	A	228	1/1:255,255,0:0,137	1.0	137	3	3	A/A/A/	A/A/A/
4389215	G	A	1	['G21382_ANNO.vcf']	[]	4389215	gi|444893469|emb|AL123456.3|	G	A	5142.77	1/1:0,152:152:99:5171,457,0	1.0	152	G	A	228	1/1:255,255,0:0,145	1.0	145	G	A	5510.77	1/1:0,156:156:99:5539,469,0	1.0	156	G	A	228	1/1:255,255,0:0,127	1.0	127	G	A	5226.77	1/1:0,152:152:99:5255,457,0	1.0	152	G	A	228	1/1:255,255,0:0,117	1.0	117	3	3	A/A/A/	A/A/A/	syn	None
582092	C	T	1	['G21382_ANNO.vcf']	[]	582092	gi|444893469|emb|AL123456.3|	C	T	352.77	0/1:99,21:120:99:381,0,3671	0.175	120	C	T	14.4872	0/1:50,0,255:95,19	0.166666666667	114	C	T	415.77	0/1:102,23:125:99:444,0,3996	0.184	125	C	T	41.1583	0/1:77,0,255:94,18	0.160714285714	112	C	T	400.77	0/1:102,23:125:99:429,0,3818	0.184	125	C	T	65	0/1:100,0,255:83,18	0.178217821782	101	3	3	T/T/T/	T/T/T/	syn	None
2769993	C	T	1	['G21382_ANNO.vcf']	[]	2769993	gi|444893469|emb|AL123456.3|	C	T	568.77	0/1:96,30:126:99:597,0,3458	0.238095238095	126	C	T	109	0/1:144,0,255:95,27	0.22131147541	122	C	T	681.77	0/1:98,34:132:99:710,0,3768	0.257575757576	132	C	T	158	0/1:193,0,255:96,27	0.219512195122	123	C	T	661.77	0/1:98,34:132:99:690,0,3556	0.257575757576	132	C	T	136	0/1:171,0,255:77,22	0.222222222222	99	3	3	T/T/T/	T/T/T/	syn	None
892123	C	G	1	['G21382_ANNO.vcf']	[]	892123	gi|444893469|emb|AL123456.3|	C	G	1820.77	0/1:43,53:96:99:1849,0,1423	0.552083333333	96	C	G	222	0/1:255,0,255:43,51	0.542553191489	94	C	G	1922.77	0/1:43,52:95:99:1951,0,1541	0.547368421053	95	C	G	222	0/1:255,0,255:43,47	0.522222222222	90	C	G	1868.77	0/1:43,53:96:99:1897,0,1460	0.552083333333	96	C	G	222	0/1:255,0,255:38,42	0.525	80	3	3	G/G/G/	G/G/G/	syn	None
G21393_unique	5
pos	ref	mut	fileCount	filesA	filesB	pos	chromosome	ref_BWA_GATK	mut_BWA_GATK	qual_BWA_GATK	info_BWA_GATK	hetero_freq_BWA_GATK	num_Reads_BWA_GATK	ref_BWA_SAMTOOLS	mut_BWA_SAMTOOLS	qual_BWA_SAMTOOLS	info_BWA_SAMTOOLS	hetero_freq_BWA_SAMTOOLS	num_Reads_BWA_SAMTOOLS	ref_NOVO_GATK	mut_NOVO_GATK	qual_NOVO_GATK	info_NOVO_GATK	hetero_freq_NOVO_GATK	num_Reads_NOVO_GATK	ref_NOVO_SAMTOOLS	mut_NOVO_SAMTOOLS	qual_NOVO_SAMTOOLS	info_NOVO_SAMTOOLS	hetero_freq_NOVO_SAMTOOLS	num_Reads_NOVO_SAMTOOLS	ref_SMALT_GATK	mut_SMALT_GATK	qual_SMALT_GATK	info_SMALT_GATK	hetero_freq_SMALT_GATK	num_Reads_SMALT_GATK	ref_SMALT_SAMTOOLS	mut_SMALT_SAMTOOLS	qual_SMALT_SAMTOOLS	info_SMALT_SAMTOOLS	hetero_freq_SMALT_SAMTOOLS	num_Reads_SMALT_SAMTOOLS	mapper_sum_GATK	mapper_sum_SAMTOOLS	mut_per_mapper_GATK	mut_per_mapper_SAMTOOLS	AA_change_type_BWA_GATK	AA_change_BWA_GATK
152017	C	G	1	[]	['G21393_ANNO.vcf']	152017	gi|444893469|emb|AL123456.3|	C	G	4480.77	1/1:0,123:123:99:4509,370,0	1.0	123	C	G	228	1/1:255,255,0:0,110	1.0	110	C	G	2981.77	1/1:0,75:75:99:3010,226,0	1.0	75	C	G	228	1/1:255,199,0:0,66	1.0	66	C	G	4651.77	1/1:0,124:124:99:4680,373,0	1.0	124	C	G	228	1/1:255,255,0:0,102	1.0	102	3	3	G/G/G/	G/G/G/	nonSyn	S:R
759939	C	T	1	[]	['G21393_ANNO.vcf']	759939	gi|444893469|emb|AL123456.3|	C	T	3570.77	1/1:0,115:115:99:3599,346,0	1.0	115	C	T	228	1/1:255,255,0:0,100	1.0	100	C	T	2299.77	1/1:0,73:73:99:2328,219,0	1.0	73	C	T	228	1/1:255,166,0:0,55	1.0	55	C	T	3696.77	1/1:0,120:120:99:3725,361,0	1.0	120	C	T	228	1/1:255,255,0:0,88	1.0	88	3	3	T/T/T/	T/T/T/	nonSyn	P:S
2335567	C	T	1	[]	['G21393_ANNO.vcf']	2335567	gi|444893469|emb|AL123456.3|	C	T	5074.77	1/1:0,152:152:99:5103,457,0	1.0	152	C	T	228	1/1:255,255,0:0,140	1.0	140	C	T	3159.77	1/1:0,93:93:99:3188,280,0	1.0	93	C	T	228	1/1:255,241,0:0,80	1.0	80	C	T	5248.77	1/1:0,156:156:99:5277,469,0	1.0	156	C	T	228	1/1:255,255,0:0,119	1.0	119	3	3	T/T/T/	T/T/T/	syn	None
2415402	C	T	1	[]	['G21393_ANNO.vcf']	2415402	gi|444893469|emb|AL123456.3|	C	T	4301.77	1/1:0,129:129:99:4330,388,0	1.0	129	C	T	228	1/1:255,255,0:1,124	0.992	125	C	T	2531.77	1/1:0,75:75:99:2560,226,0	1.0	75	C	T	228	1/1:255,176,0:1,70	0.985915492958	71	C	T	4231.77	1/1:0,131:131:99:4260,394,0	1.0	131	C	T	228	1/1:255,255,0:1,114	0.991304347826	115	3	3	T/T/T/	T/T/T/	syn	None
2571813	G	A	1	[]	['G21393_ANNO.vcf']	2571813	gi|444893469|emb|AL123456.3|	G	A	4062.77	1/1:0,125:125:99:4091,375,0	1.0	125	G	A	228	1/1:255,255,0:0,116	1.0	116	G	A	2014.77	1/1:0,59:59:99:2043,177,0	1.0	59	G	A	228	1/1:255,163,0:0,54	1.0	54	G	A	3979.77	1/1:0,124:124:99:4008,372,0	1.0	124	G	A	228	1/1:255,255,0:0,108	1.0	108	3	3	A/A/A/	A/A/A/	syn	None
[truncated: 48 more columns]

## Sheet: G21383_vs_all
G21383_vs_G21384	7
G21383_unique	5
pos	ref	mut	fileCount	filesA	filesB	pos	chromosome	ref_BWA_GATK	mut_BWA_GATK	qual_BWA_GATK	info_BWA_GATK	hetero_freq_BWA_GATK	num_Reads_BWA_GATK	ref_BWA_SAMTOOLS	mut_BWA_SAMTOOLS	qual_BWA_SAMTOOLS	info_BWA_SAMTOOLS	hetero_freq_BWA_SAMTOOLS	num_Reads_BWA_SAMTOOLS	ref_NOVO_GATK	mut_NOVO_GATK	qual_NOVO_GATK	info_NOVO_GATK	hetero_freq_NOVO_GATK	num_Reads_NOVO_GATK	ref_NOVO_SAMTOOLS	mut_NOVO_SAMTOOLS	qual_NOVO_SAMTOOLS	info_NOVO_SAMTOOLS	hetero_freq_NOVO_SAMTOOLS	num_Reads_NOVO_SAMTOOLS	ref_SMALT_GATK	mut_SMALT_GATK	qual_SMALT_GATK	info_SMALT_GATK	hetero_freq_SMALT_GATK	num_Reads_SMALT_GATK	ref_SMALT_SAMTOOLS	mut_SMALT_SAMTOOLS	qual_SMALT_SAMTOOLS	info_SMALT_SAMTOOLS	hetero_freq_SMALT_SAMTOOLS	num_Reads_SMALT_SAMTOOLS	mapper_sum_GATK	mapper_sum_SAMTOOLS	mut_per_mapper_GATK	mut_per_mapper_SAMTOOLS	AA_change_type_BWA_GATK	AA_change_BWA_GATK
761602	C	T	1	['G21383_ANNO.vcf']	[]	761602	gi|444893469|emb|AL123456.3|	C	T	3793.77	1/1:0,105:105:99:3822,316,0	1.0	105	C	T	228	1/1:255,255,0:0,102	1.0	102	C	T	3748.77	1/1:0,102:102:99:3777,307,0	1.0	102	C	T	228	1/1:255,255,0:0,97	1.0	97	C	T	3784.77	1/1:0,105:105:99:3813,316,0	1.0	105	C	T	228	1/1:255,244,0:0,81	1.0	81	3	3	T/T/T/	T/T/T/	nonSyn	A:V
1790841	C	G	1	['G21383_ANNO.vcf']	[]	1790841	gi|444893469|emb|AL123456.3|	C	G	3548.77	1/1:0,88:88:99:3577,265,0	1.0	88	C	G	228	1/1:255,255,0:0,85	1.0	85	C	G	3599.77	1/1:0,85:85:99:3628,256,0	1.0	85	C	G	228	1/1:255,226,0:0,75	1.0	75	C	G	3579.77	1/1:0,90:90:99:3608,271,0	1.0	90	C	G	228	1/1:255,187,0:0,62	1.0	62	3	3	G/G/G/	G/G/G/	syn	None
2007325	C	T	1	['G21383_ANNO.vcf']	[]	2007325	gi|444893469|emb|AL123456.3|	C	T	1808.77	1/1:0,49:49:99:1837,147,0	1.0	49	C	T	228	1/1:255,138,0:0,46	1.0	46	C	T	1801.77	1/1:0,48:48:99:1830,144,0	1.0	48	C	T	228	1/1:255,129,0:0,43	1.0	43	C	T	1758.77	1/1:0,48:48:99:1787,144,0	1.0	48	C	T	228	1/1:255,81,0:0,27	1.0	27	3	3	T/T/T/	T/T/T/	nonSyn	A:T
4338645	C	A	1	['G21383_ANNO.vcf']	[]	4338645	gi|444893469|emb|AL123456.3|	C	A	4879.77	1/1:0,133:133:99:4908,400,0	1.0	133	C	A	228	1/1:255,255,0:0,129	1.0	129	C	A	4958.77	1/1:0,131:131:99:4987,394,0	1.0	131	C	A	228	1/1:255,255,0:0,119	1.0	119	C	A	4869.77	1/1:0,133:133:99:4898,400,0	1.0	133	C	A	228	1/1:255,255,0:0,92	1.0	92	3	3	A/A/A/	A/A/A/
4389215	G	A	1	['G21383_ANNO.vcf']	[]	4389215	gi|444893469|emb|AL123456.3|	G	A	3625.77	1/1:0,103:103:99:3654,310,0	1.0	103	G	A	228	1/1:255,255,0:0,103	1.0	103	G	A	3606.77	1/1:0,99:99:99:3635,298,0	1.0	99	G	A	228	1/1:255,241,0:0,80	1.0	80	G	A	3658.77	1/1:0,104:104:99:3687,313,0	1.0	104	G	A	228	1/1:255,205,0:0,68	1.0	68	3	3	A/A/A/	A/A/A/	syn	None
1861260	C	G	1	['G21383_ANNO.vcf']	[]	1861260	gi|444893469|emb|AL123456.3|	C	G	794.77	0/1:54,26:80:99:823,0,1956	0.325	80	C	G	222	0/1:255,0,255:53,24	0.311688311688	77	C	G	820.77	0/1:50,25:75:99:849,0,1965	0.333333333333	75	C	G	222	0/1:255,0,255:50,23	0.315068493151	73	C	G	806.77	0/1:54,26:80:99:835,0,1979	0.325	80	C	G	195	0/1:228,0,255:37,16	0.301886792453	53	3	3	G/G/G/	G/G/G/	syn	None
1164571	A	G	1	['G21383_ANNO.vcf']	[]	1164571	gi|444893469|emb|AL123456.3|	A	G	1974.77	0/1:42,57:99:99:2003,0,1170	0.575757575758	99	A	G	222	0/1:255,0,255:42,55	0.567010309278	97	A	G	2132.77	0/1:42,57:99:99:2161,0,1214	0.575757575758	99	A	G	222	0/1:255,0,255:40,53	0.569892473118	93	A	G	1942.77	0/1:40,57:97:99:1971,0,1123	0.587628865979	97	A	G	222	0/1:255,0,255:33,49	0.59756097561	82	3	3	G/G/G/	G/G/G/
G21384_unique	2
check reads
pos	ref	mut	fileCount	filesA	filesB	pos	chromosome	ref_BWA_GATK	mut_BWA_GATK	qual_BWA_GATK	info_BWA_GATK	hetero_freq_BWA_GATK	num_Reads_BWA_GATK	ref_BWA_SAMTOOLS	mut_BWA_SAMTOOLS	qual_BWA_SAMTOOLS	info_BWA_SAMTOOLS	hetero_freq_BWA_SAMTOOLS	num_Reads_BWA_SAMTOOLS	ref_NOVO_GATK	mut_NOVO_GATK	qual_NOVO_GATK	info_NOVO_GATK	hetero_freq_NOVO_GATK	num_Reads_NOVO_GATK	ref_NOVO_SAMTOOLS	mut_NOVO_SAMTOOLS	qual_NOVO_SAMTOOLS	info_NOVO_SAMTOOLS	hetero_freq_NOVO_SAMTOOLS	num_Reads_NOVO_SAMTOOLS	ref_SMALT_GATK	mut_SMALT_GATK	qual_SMALT_GATK	info_SMALT_GATK	hetero_freq_SMALT_GATK	num_Reads_SMALT_GATK	ref_SMALT_SAMTOOLS	mut_SMALT_SAMTOOLS	qual_SMALT_SAMTOOLS	info_SMALT_SAMTOOLS	hetero_freq_SMALT_SAMTOOLS	num_Reads_SMALT_SAMTOOLS	mapper_sum_GATK	mapper_sum_SAMTOOLS	mut_per_mapper_GATK	mut_per_mapper_SAMTOOLS	AA_change_type_BWA_GATK	AA_change_BWA_GATK
759939	C	T	1	[]	['G21384_ANNO.vcf']	759939	gi|444893469|emb|AL123456.3|	C	T	3390.77	1/1:0,96:96:99:3419,289,0	1.0	96	C	T	228	1/1:255,255,0:0,95	1.0	95	C	T	3677.77	1/1:0,99:99:99:3706,298,0	1.0	99	C	T	228	1/1:255,255,0:0,85	1.0	85	C	T	3517.77	1/1:0,97:97:99:3546,292,0	1.0	97	C	T	228	1/1:255,229,0:0,76	1.0	76	3	3	T/T/T/	T/T/T/	nonSyn	P:S
2339608	AGCAGCG	A	1	[]	['G21384_ANNO.vcf']	2339608	gi|444893469|emb|AL123456.3|	AGCAGCG	A	412.74	1/1:0,10:10:30:450,30,0	1.0	10	AGCAGCGGC	AGC	110	1/1:137,30,0:0,10	1.0	10	AGCAGCG	A	592.73	1/1:0,14:14:42:630,42,0	1.0	14	AGCAGCGGC	AGC	228	1/1:255,42,0:0,14	1.0	14	AGCAGCG	A	592.73	1/1:0,14:14:42:630,42,0	1.0	14	AGCAGCGGC	AGC	228	1/1:255,33,0:0,11	1.0	11	3	3	A/A/A/	AGC/AGC/AGC/	INDEL	INDEL
2383141	T	G	1	[]	['G21384_ANNO.vcf']	2383141	gi|444893469|emb|AL123456.3|	T	G	4458.77	0/1:24,129:153:99:4487,0,374	0.843137254902	153	T	G	220	0/1:255,0,69:24,120	0.833333333333	144	T	G	4903.77	0/1:26,131:157:99:4932,0,453	0.834394904459	157	T	G	220	0/1:255,0,143:25,112	0.817518248175	137	T	G	4648.77	0/1:26,131:157:99:4677,0,433	0.834394904459	157	T	G	220	0/1:255,0,127:21,93	0.815789473684	114	3	3	G/G/G/	G/G/G/	nonSyn	Y:S
757511	G	A	1	[]	['G21384_ANNO.vcf']	757511	gi|444893469|emb|AL123456.3|	G	A	4067.77	0/1:23,132:155:99:4096,0,420	0.851612903226	155	G	A	220	0/1:255,0,70:21,125	0.856164383562	146	G	A	4208.77	0/1:23,131:154:99:4237,0,456	0.850649350649	154	G	A	220	0/1:255,0,117:21,123	0.854166666667	144	G	A	4117.77	0/1:23,132:155:99:4146,0,405	0.851612903226	155	G	A	220	0/1:255,0,94:16,102	0.864406779661	118	3	3	A/A/A/	A/A/A/	nonSyn	G:R
G21383_vs_G21385	4
G21383_unique	2
pos	ref	mut	fileCount	filesA	filesB	pos	chromosome	ref_BWA_GATK	mut_BWA_GATK	qual_BWA_GATK	info_BWA_GATK	hetero_freq_BWA_GATK	num_Reads_BWA_GATK	ref_BWA_SAMTOOLS	mut_BWA_SAMTOOLS	qual_BWA_SAMTOOLS	info_BWA_SAMTOOLS	hetero_freq_BWA_SAMTOOLS	num_Reads_BWA_SAMTOOLS	ref_NOVO_GATK	mut_NOVO_GATK	qual_NOVO_GATK	info_NOVO_GATK	hetero_freq_NOVO_GATK	num_Reads_NOVO_GATK	ref_NOVO_SAMTOOLS	mut_NOVO_SAMTOOLS	qual_NOVO_SAMTOOLS	info_NOVO_SAMTOOLS	hetero_freq_NOVO_SAMTOOLS	num_Reads_NOVO_SAMTOOLS	ref_SMALT_GATK	mut_SMALT_GATK	qual_SMALT_GATK	info_SMALT_GATK	hetero_freq_SMALT_GATK	num_Reads_SMALT_GATK	ref_SMALT_SAMTOOLS	mut_SMALT_SAMTOOLS	qual_SMALT_SAMTOOLS	info_SMALT_SAMTOOLS	hetero_freq_SMALT_SAMTOOLS	num_Reads_SMALT_SAMTOOLS	mapper_sum_GATK	mapper_sum_SAMTOOLS	mut_per_mapper_GATK	mut_per_mapper_SAMTOOLS	AA_change_type_BWA_GATK	AA_change_BWA_GATK
1790841	C	G	1	['G21383_ANNO.vcf']	[]	1790841	gi|444893469|emb|AL123456.3|	C	G	3548.77	1/1:0,88:88:99:3577,265,0	1.0	88	C	G	228	1/1:255,255,0:0,85	1.0	85	C	G	3599.77	1/1:0,85:85:99:3628,256,0	1.0	85	C	G	228	1/1:255,226,0:0,75	1.0	75	C	G	3579.77	1/1:0,90:90:99:3608,271,0	1.0	90	C	G	228	1/1:255,187,0:0,62	1.0	62	3	3	G/G/G/	G/G/G/	syn	None
2007325	C	T	1	['G21383_ANNO.vcf']	[]	2007325	gi|444893469|emb|AL123456.3|	C	T	1808.77	1/1:0,49:49:99:1837,147,0	1.0	49	C	T	228	1/1:255,138,0:0,46	1.0	46	C	T	1801.77	1/1:0,48:48:99:1830,144,0	1.0	48	C	T	228	1/1:255,129,0:0,43	1.0	43	C	T	1758.77	1/1:0,48:48:99:1787,144,0	1.0	48	C	T	228	1/1:255,81,0:0,27	1.0	27	3	3	T/T/T/	T/T/T/	nonSyn	A:T
1861260	C	G	1	['G21383_ANNO.vcf']	[]	1861260	gi|444893469|emb|AL123456.3|	C	G	794.77	0/1:54,26:80:99:823,0,1956	0.325	80	C	G	222	0/1:255,0,255:53,24	0.311688311688	77	C	G	820.77	0/1:50,25:75:99:849,0,1965	0.333333333333	75	C	G	222	0/1:255,0,255:50,23	0.315068493151	73	C	G	806.77	0/1:54,26:80:99:835,0,1979	0.325	80	C	G	195	0/1:228,0,255:37,16	0.301886792453	53	3	3	G/G/G/	G/G/G/	syn	None
1164571	A	G	1	['G21383_ANNO.vcf']	[]	1164571	gi|444893469|emb|AL123456.3|	A	G	1974.77	0/1:42,57:99:99:2003,0,1170	0.575757575758	99	A	G	222	0/1:255,0,255:42,55	0.567010309278	97	A	G	2132.77	0/1:42,57:99:99:2161,0,1214	0.575757575758	99	A	G	222	0/1:255,0,255:40,53	0.569892473118	93	A	G	1942.77	0/1:40,57:97:99:1971,0,1123	0.587628865979	97	A	G	222	0/1:255,0,255:33,49	0.59756097561	82	3	3	G/G/G/	G/G/G/
G21385_unique	2
check reads
pos	ref	mut	fileCount	filesA	filesB	pos	chromosome	ref_BWA_GATK	mut_BWA_GATK	qual_BWA_GATK	info_BWA_GATK	hetero_freq_BWA_GATK	num_Reads_BWA_GATK	ref_BWA_SAMTOOLS	mut_BWA_SAMTOOLS	qual_BWA_SAMTOOLS	info_BWA_SAMTOOLS	hetero_freq_BWA_SAMTOOLS	num_Reads_BWA_SAMTOOLS	ref_NOVO_GATK	mut_NOVO_GATK	qual_NOVO_GATK	info_NOVO_GATK	hetero_freq_NOVO_GATK	num_Reads_NOVO_GATK	ref_NOVO_SAMTOOLS	mut_NOVO_SAMTOOLS	qual_NOVO_SAMTOOLS	info_NOVO_SAMTOOLS	hetero_freq_NOVO_SAMTOOLS	num_Reads_NOVO_SAMTOOLS	ref_SMALT_GATK	mut_SMALT_GATK	qual_SMALT_GATK	info_SMALT_GATK	hetero_freq_SMALT_GATK	num_Reads_SMALT_GATK	ref_SMALT_SAMTOOLS	mut_SMALT_SAMTOOLS	qual_SMALT_SAMTOOLS	info_SMALT_SAMTOOLS	hetero_freq_SMALT_SAMTOOLS	num_Reads_SMALT_SAMTOOLS	mapper_sum_GATK	mapper_sum_SAMTOOLS	mut_per_mapper_GATK	mut_per_mapper_SAMTOOLS	AA_change_type_BWA_GATK	AA_change_BWA_GATK
2339608	AGCAGCG	A	1	[]	['G21385_ANNO.vcf']	2339608	gi|444893469|emb|AL123456.3|	AGCAGCG	A	662.73	1/1:0,16:16:48:700,48,0	1.0	16	AGCAGCGGC	AGC	222	1/1:249,39,0:0,13	1.0	13	AGCAGCG	A	788.73	1/1:0,19:19:57:826,57,0	1.0	19	AGCAGCGGC	AGC	228	1/1:255,48,0:0,16	1.0	16	AGCAGCG	A	697.73	1/1:0,17:17:51:735,51,0	1.0	17	AGCAGCGGC	AGC	228	1/1:255,39,0:0,13	1.0	13	3	3	A/A/A/	AGC/AGC/AGC/	INDEL	INDEL
3015042	GC	G	1	[]	['G21385_ANNO.vcf']	3015042	gi|444893469|emb|AL123456.3|	GC	G	6167.73	1/1:0,174:174:99:6205,524,0	1.0	174	GCCC	GCC	228	1/1:255,255,0:0,171	1.0	171	GC	G	6247.73	1/1:0,176:176:99:6285,530,0	1.0	176	GCCC	GCC	228	1/1:255,255,0:0,165	1.0	165	GC	G	6236.73	1/1:0,176:176:99:6274,530,0	1.0	176	GCCC	GCC	228	1/1:255,255,0:0,125	1.0	125	3	3	G/G/G/	GCC/GCC/GCC/
402201	A	C	1	[]	['G21385_ANNO.vcf']	402201	gi|444893469|emb|AL123456.3|	A	C	616.77	0/1:135,28:163:99:645,0,4555	0.171779141104	163	A	C	49.0446	0/1:84,0,248:133,26	0.163522012579	159	A	C	714.77	0/1:135,28:163:99:743,0,4730	0.171779141104	163	A	C	77	0/1:112,0,255:134,26	0.1625	160	A	C	639.77	0/1:135,28:163:99:668,0,4588	0.171779141104	163	A	C	75	0/1:110,0,255:107,22	0.170542635659	129	3	3	C/C/C/	C/C/C/	nonSyn	I:S
391511	A	G	1	[]	['G21385_ANNO.vcf']	391511	gi|444893469|emb|AL123456.3|	A	G	582.77	0/1:81,23:104:99:611,0,2643	0.221153846154	104	A	G	141	0/1:175,0,255:80,22	0.21568627451	102	A	G	678.77	0/1:81,23:104:99:707,0,2707	0.221153846154	104	A	G	181	0/1:215,0,255:80,22	0.21568627451	102	A	G	612.77	0/1:82,23:105:99:641,0,2668	0.219047619048	105	A	G	115	0/1:150,0,255:66,15	0.185185185185	81	3	3	G/G/G/	G/G/G/	nonSyn	T:A
2697172	A	C	1	[]	['G21385_ANNO.vcf']	2697172	gi|444893469|emb|AL123456.3|	A	C	1428.77	0/1:97,47:144:99:1457,0,3106	0.326388888889	144	A	C	222	0/1:255,0,255:94,46	0.328571428571	140	A	C	1555.77	0/1:97,47:144:99:1584,0,3161	0.326388888889	144	A	C	222	0/1:255,0,255:93,47	0.335714285714	140	A	C	1428.77	0/1:99,47:146:99:1457,0,3151	0.321917808219	146	A	C	222	0/1:255,0,255:85,37	0.303278688525	122	3	3	C/C/C/	C/C/C/	syn	None
G21383_vs_G21386	3
G21383_unique	2
pos	ref	mut	fileCount	filesA	filesB	pos	chromosome	ref_BWA_GATK	mut_BWA_GATK	qual_BWA_GATK	info_BWA_GATK	hetero_freq_BWA_GATK	num_Reads_BWA_GATK	ref_BWA_SAMTOOLS	mut_BWA_SAMTOOLS	qual_BWA_SAMTOOLS	info_BWA_SAMTOOLS	hetero_freq_BWA_SAMTOOLS	num_Reads_BWA_SAMTOOLS	ref_NOVO_GATK	mut_NOVO_GATK	qual_NOVO_GATK	info_NOVO_GATK	hetero_freq_NOVO_GATK	num_Reads_NOVO_GATK	ref_NOVO_SAMTOOLS	mut_NOVO_SAMTOOLS	qual_NOVO_SAMTOOLS	info_NOVO_SAMTOOLS	hetero_freq_NOVO_SAMTOOLS	num_Reads_NOVO_SAMTOOLS	ref_SMALT_GATK	mut_SMALT_GATK	qual_SMALT_GATK	info_SMALT_GATK	hetero_freq_SMALT_GATK	num_Reads_SMALT_GATK	ref_SMALT_SAMTOOLS	mut_SMALT_SAMTOOLS	qual_SMALT_SAMTOOLS	info_SMALT_SAMTOOLS	hetero_freq_SMALT_SAMTOOLS	num_Reads_SMALT_SAMTOOLS	mapper_sum_GATK	mapper_sum_SAMTOOLS	mut_per_mapper_GATK	mut_per_mapper_SAMTOOLS	AA_change_type_BWA_GATK	AA_change_BWA_GATK
1790841	C	G	1	['G21383_ANNO.vcf']	[]	1790841	gi|444893469|emb|AL123456.3|	C	G	3548.77	1/1:0,88:88:99:3577,265,0	1.0	88	C	G	228	1/1:255,255,0:0,85	1.0	85	C	G	3599.77	1/1:0,85:85:99:3628,256,0	1.0	85	C	G	228	1/1:255,226,0:0,75	1.0	75	C	G	3579.77	1/1:0,90:90:99:3608,271,0	1.0	90	C	G	228	1/1:255,187,0:0,62	1.0	62	3	3	G/G/G/	G/G/G/	syn	None
2007325	C	T	1	['G21383_ANNO.vcf']	[]	2007325	gi|444893469|emb|AL123456.3|	C	T	1808.77	1/1:0,49:49:99:1837,147,0	1.0	49	C	T	228	1/1:255,138,0:0,46	1.0	46	C	T	1801.77	1/1:0,48:48:99:1830,144,0	1.0	48	C	T	228	1/1:255,129,0:0,43	1.0	43	C	T	1758.77	1/1:0,48:48:99:1787,144,0	1.0	48	C	T	228	1/1:255,81,0:0,27	1.0	27	3	3	T/T/T/	T/T/T/	nonSyn	A:T
1861260	C	G	1	['G21383_ANNO.vcf']	[]	1861260	gi|444893469|emb|AL123456.3|	C	G	794.77	0/1:54,26:80:99:823,0,1956	0.325	80	C	G	222	0/1:255,0,255:53,24	0.311688311688	77	C	G	820.77	0/1:50,25:75:99:849,0,1965	0.333333333333	75	C	G	222	0/1:255,0,255:50,23	0.315068493151	73	C	G	806.77	0/1:54,26:80:99:835,0,1979	0.325	80	C	G	195	0/1:228,0,255:37,16	0.301886792453	53	3	3	G/G/G/	G/G/G/	syn	None
1164571	A	G	1	['G21383_ANNO.vcf']	[]	1164571	gi|444893469|emb|AL123456.3|	A	G	1974.77	0/1:42,57:99:99:2003,0,1170	0.575757575758	99	A	G	222	0/1:255,0,255:42,55	0.567010309278	97	A	G	2132.77	0/1:42,57:99:99:2161,0,1214	0.575757575758	99	A	G	222	0/1:255,0,255:40,53	0.569892473118	93	A	G	1942.77	0/1:40,57:97:99:1971,0,1123	0.587628865979	97	A	G	222	0/1:255,0,255:33,49	0.59756097561	82	3	3	G/G/G/	G/G/G/
G21386_unique	1
reads
pos	ref	mut	fileCount	filesA	filesB	pos	chromosome	ref_BWA_GATK	mut_BWA_GATK	qual_BWA_GATK	info_BWA_GATK	hetero_freq_BWA_GATK	num_Reads_BWA_GATK	ref_BWA_SAMTOOLS	mut_BWA_SAMTOOLS	qual_BWA_SAMTOOLS	info_BWA_SAMTOOLS	hetero_freq_BWA_SAMTOOLS	num_Reads_BWA_SAMTOOLS	ref_NOVO_GATK	mut_NOVO_GATK	qual_NOVO_GATK	info_NOVO_GATK	hetero_freq_NOVO_GATK	num_Reads_NOVO_GATK	ref_NOVO_SAMTOOLS	mut_NOVO_SAMTOOLS	qual_NOVO_SAMTOOLS	info_NOVO_SAMTOOLS	hetero_freq_NOVO_SAMTOOLS	num_Reads_NOVO_SAMTOOLS	ref_SMALT_GATK	mut_SMALT_GATK	qual_SMALT_GATK	info_SMALT_GATK	hetero_freq_SMALT_GATK	num_Reads_SMALT_GATK	ref_SMALT_SAMTOOLS	mut_SMALT_SAMTOOLS	qual_SMALT_SAMTOOLS	info_SMALT_SAMTOOLS	hetero_freq_SMALT_SAMTOOLS	num_Reads_SMALT_SAMTOOLS	mapper_sum_GATK	mapper_sum_SAMTOOLS	mut_per_mapper_GATK	mut_per_mapper_SAMTOOLS	AA_change_type_BWA_GATK	AA_change_BWA_GATK
2339608	AGCAGCG	A	1	[]	['G21386_ANNO.vcf']	2339608	gi|444893469|emb|AL123456.3|	AGCAGCG	A	862.73	1/1:0,20:20:60:900,60,0	1.0	20	AGCAGCGGC	AGC	120	1/1:147,63,0:0,21	1.0	21	AGCAGCG	A	952.73	1/1:0,22:22:66:990,66,0	1.0	22	AGCAGCGGC	AGC	228	1/1:255,63,0:0,21	1.0	21	AGCAGCG	A	952.73	1/1:0,22:22:66:990,66,0	1.0	22	AGCAGCGGC	AGC	228	1/1:255,66,0:0,22	1.0	22	3	3	A/A/A/	AGC/AGC/AGC/	INDEL	INDEL
G21383_vs_G21387	15
G21383_unique	2
pos	ref	mut	fileCount	filesA	filesB	pos	chromosome	ref_BWA_GATK	mut_BWA_GATK	qual_BWA_GATK	info_BWA_GATK	hetero_freq_BWA_GATK	num_Reads_BWA_GATK	ref_BWA_SAMTOOLS	mut_BWA_SAMTOOLS	qual_BWA_SAMTOOLS	info_BWA_SAMTOOLS	hetero_freq_BWA_SAMTOOLS	num_Reads_BWA_SAMTOOLS	ref_NOVO_GATK	mut_NOVO_GATK	qual_NOVO_GATK	info_NOVO_GATK	hetero_freq_NOVO_GATK	num_Reads_NOVO_GATK	ref_NOVO_SAMTOOLS	mut_NOVO_SAMTOOLS	qual_NOVO_SAMTOOLS	info_NOVO_SAMTOOLS	hetero_freq_NOVO_SAMTOOLS	num_Reads_NOVO_SAMTOOLS	ref_SMALT_GATK	mut_SMALT_GATK	qual_SMALT_GATK	info_SMALT_GATK	hetero_freq_SMALT_GATK	num_Reads_SMALT_GATK	ref_SMALT_SAMTOOLS	mut_SMALT_SAMTOOLS	qual_SMALT_SAMTOOLS	info_SMALT_SAMTOOLS	hetero_freq_SMALT_SAMTOOLS	num_Reads_SMALT_SAMTOOLS	mapper_sum_GATK	mapper_sum_SAMTOOLS	mut_per_mapper_GATK	mut_per_mapper_SAMTOOLS	AA_change_type_BWA_GATK	AA_change_BWA_GATK
1790841	C	G	1	['G21383_ANNO.vcf']	[]	1790841	gi|444893469|emb|AL123456.3|	C	G	3548.77	1/1:0,88:88:99:3577,265,0	1.0	88	C	G	228	1/1:255,255,0:0,85	1.0	85	C	G	3599.77	1/1:0,85:85:99:3628,256,0	1.0	85	C	G	228	1/1:255,226,0:0,75	1.0	75	C	G	3579.77	1/1:0,90:90:99:3608,271,0	1.0	90	C	G	228	1/1:255,187,0:0,62	1.0	62	3	3	G/G/G/	G/G/G/	syn	None
2007325	C	T	1	['G21383_ANNO.vcf']	[]	2007325	gi|444893469|emb|AL123456.3|	C	T	1808.77	1/1:0,49:49:99:1837,147,0	1.0	49	C	T	228	1/1:255,138,0:0,46	1.0	46	C	T	1801.77	1/1:0,48:48:99:1830,144,0	1.0	48	C	T	228	1/1:255,129,0:0,43	1.0	43	C	T	1758.77	1/1:0,48:48:99:1787,144,0	1.0	48	C	T	228	1/1:255,81,0:0,27	1.0	27	3	3	T/T/T/	T/T/T/	nonSyn	A:T
1861260	C	G	1	['G21383_ANNO.vcf']	[]	1861260	gi|444893469|emb|AL123456.3|	C	G	794.77	0/1:54,26:80:99:823,0,1956	0.325	80	C	G	222	0/1:255,0,255:53,24	0.311688311688	77	C	G	820.77	0/1:50,25:75:99:849,0,1965	0.333333333333	75	C	G	222	0/1:255,0,255:50,23	0.315068493151	73	C	G	806.77	0/1:54,26:80:99:835,0,1979	0.325	80	C	G	195	0/1:228,0,255:37,16	0.301886792453	53	3	3	G/G/G/	G/G/G/	syn	None
1164571	A	G	1	['G21383_ANNO.vcf']	[]	1164571	gi|444893469|emb|AL123456.3|	A	G	1974.77	0/1:42,57:99:99:2003,0,1170	0.575757575758	99	A	G	222	0/1:255,0,255:42,55	0.567010309278	97	A	G	2132.77	0/1:42,57:99:99:2161,0,1214	0.575757575758	99	A	G	222	0/1:255,0,255:40,53	0.569892473118	93	A	G	1942.77	0/1:40,57:97:99:1971,0,1123	0.587628865979	97	A	G	222	0/1:255,0,255:33,49	0.59756097561	82	3	3	G/G/G/	G/G/G/
G21387_unique	13
pos	ref	mut	fileCount	filesA	filesB	pos	chromosome	ref_BWA_GATK	mut_BWA_GATK	qual_BWA_GATK	info_BWA_GATK	hetero_freq_BWA_GATK	num_Reads_BWA_GATK	ref_BWA_SAMTOOLS	mut_BWA_SAMTOOLS	qual_BWA_SAMTOOLS	info_BWA_SAMTOOLS	hetero_freq_BWA_SAMTOOLS	num_Reads_BWA_SAMTOOLS	ref_NOVO_GATK	mut_NOVO_GATK	qual_NOVO_GATK	info_NOVO_GATK	hetero_freq_NOVO_GATK	num_Reads_NOVO_GATK	ref_NOVO_SAMTOOLS	mut_NOVO_SAMTOOLS	qual_NOVO_SAMTOOLS	info_NOVO_SAMTOOLS	hetero_freq_NOVO_SAMTOOLS	num_Reads_NOVO_SAMTOOLS	ref_SMALT_GATK	mut_SMALT_GATK	qual_SMALT_GATK	info_SMALT_GATK	hetero_freq_SMALT_GATK	num_Reads_SMALT_GATK	ref_SMALT_SAMTOOLS	mut_SMALT_SAMTOOLS	qual_SMALT_SAMTOOLS	info_SMALT_SAMTOOLS	hetero_freq_SMALT_SAMTOOLS	num_Reads_SMALT_SAMTOOLS	mapper_sum_GATK	mapper_sum_SAMTOOLS	mut_per_mapper_GATK	mut_per_mapper_SAMTOOLS	AA_change_type_BWA_GATK	AA_change_BWA_GATK
126097	G	A	1	[]	['G21387_ANNO.vcf']	126097	gi|444893469|emb|AL123456.3|	G	A	3293.77	1/1:0,92:92:99:3322,276,0	1.0	92	G	A	228	1/1:255,255,0:0,89	1.0	89	G	A	3396.77	1/1:0,94:94:99:3425,283,0	1.0	94	G	A	228	1/1:255,250,0:0,83	1.0	83	G	A	3267.77	1/1:0,93:93:99:3296,279,0	1.0	93	G	A	228	1/1:255,235,0:0,78	1.0	78	3	3	A/A/A/	A/A/A/	nonSyn	T:M
332726	A	G	1	[]	['G21387_ANNO.vcf']	332726	gi|444893469|emb|AL123456.3|	A	G	5741.77	1/1:0,129:129:99:5770,394,0	1.0	129	A	G	228	1/1:255,255,0:0,116	1.0	116	A	G	5796.77	1/1:0,128:128:99:5825,394,0	1.0	128	A	G	228	1/1:255,255,0:0,103	1.0	103	A	G	4743.77	1/1:0,106:106:99:4772,325,0	1.0	106	A	G	228	1/1:255,255,0:0,99	1.0	99	3	3	G/G/G/	G/G/G/	syn	None
332735	A	C	1	[]	['G21387_ANNO.vcf']	332735	gi|444893469|emb|AL123456.3|	A	C	5598.77	1/1:0,120:120:99:5627,379,0	1.0	120	A	C	228	1/1:255,255,0:0,115	1.0	115	A	C	5415.77	1/1:0,120:120:99:5444,367,0	1.0	120	A	C	228	1/1:255,255,0:0,111	1.0	111	A	C	4514.77	1/1:0,96:96:99:4543,307,0	1.0	96	A	C	228	1/1:255,255,0:0,102	1.0	102	3	3	C/C/C/	C/C/C/	syn	None
332759	A	G	1	[]	['G21387_ANNO.vcf']	332759	gi|444893469|emb|AL123456.3|	A	G	5457.77	1/1:0,123:123:99:5486,373,0	1.0	123	A	G	228	1/1:255,255,0:0,114	1.0	114	A	G	5142.77	1/1:1,126:127:99:5171,372,0	0.992125984252	127	A	G	228	1/1:255,255,0:0,104	1.0	104	A	G	4435.77	1/1:0,101:101:99:4464,307,0	1.0	101	A	G	228	1/1:255,255,0:0,106	1.0	106	3	3	G/G/G/	G/G/G/	syn	None
332802	C	G	1	[]	['G21387_ANNO.vcf']	332802	gi|444893469|emb|AL123456.3|	C	G	3367.77	1/1:0,91:91:99:3396,274,0	1.0	91	C	G	228	1/1:255,255,0:0,87	1.0	87	C	G	3875.77	1/1:0,95:95:99:3904,286,0	1.0	95	C	G	228	1/1:255,247,0:0,82	1.0	82	C	G	2676.77	1/1:0,71:71:99:2705,214,0	1.0	71	C	G	228	1/1:255,241,0:0,80	1.0	80	3	3	G/G/G/	G/G/G/	nonSyn	G:A
332916	T	G	1	[]	['G21387_ANNO.vcf']	332916	gi|444893469|emb|AL123456.3|	T	G	2842.77	1/1:0,80:80:99:2871,240,0	1.0	80	T	G	228	1/1:255,211,0:0,70	1.0	70	T	G	3182.76	1/1:0,81:81:99:3211,244,0	1.0	81	T	G	228	1/1:255,199,0:0,66	1.0	66	T	G	2518.77	1/1:0,73:73:99:2547,219,0	1.0	73	T	G	228	1/1:255,181,0:0,60	1.0	60	3	3	G/G/G/	G/G/G/	nonSyn	N:T
332942	A	C	1	[]	['G21387_ANNO.vcf']	332942	gi|444893469|emb|AL123456.3|	A	C	4325.77	1/1:0,97:97:99:4354,292,0	1.0	97	A	C	228	1/1:255,255,0:0,89	1.0	89	A	C	4415.77	1/1:0,99:99:99:4444,298,0	1.0	99	A	C	228	1/1:255,238,0:0,79	1.0	79	A	C	4052.77	1/1:0,91:91:99:4081,274,0	1.0	91	A	C	228	1/1:255,229,0:0,76	1.0	76	3	3	C/C/C/	C/C/C/	nonSyn	D:E
332945	C	T	1	[]	['G21387_ANNO.vcf']	332945	gi|444893469|emb|AL123456.3|	C	T	4356.77	1/1:0,97:97:99:4385,295,0	1.0	97	C	T	228	1/1:255,255,0:0,88	1.0	88	C	T	4453.77	1/1:0,99:99:99:4482,301,0	1.0	99	C	T	228	1/1:255,238,0:0,79	1.0	79	C	T	4088.77	1/1:0,91:91:99:4117,277,0	1.0	91	C	T	228	1/1:255,229,0:0,76	1.0	76	3	3	T/T/T/	T/T/T/	syn	None
333086	A	G	1	[]	['G21387_ANNO.vcf']	333086	gi|444893469|emb|AL123456.3|	A	G	5276.77	1/1:0,143:143:99:5305,430,0	1.0	143	A	G	228	1/1:255,255,0:0,130	1.0	130	A	G	5765.77	1/1:0,146:146:99:5794,439,0	1.0	146	A	G	228	1/1:255,255,0:0,124	1.0	124	A	G	5265.77	1/1:0,143:143:99:5294,430,0	1.0	143	A	G	228	1/1:255,255,0:0,120	1.0	120	3	3	G/G/G/	G/G/G/	syn	None
1673432	T	C	1	[]	['G21387_ANNO.vcf']	1673432	gi|444893469|emb|AL123456.3|	T	C	6997.77	1/1:2,183:185:99:7026,507,0	0.989189189189	185	T	C	228	1/1:255,255,0:1,173	0.994252873563	174	T	C	7609.77	1/1:2,187:189:99:7638,519,0	0.989417989418	189	T	C	228	1/1:255,255,0:1,168	0.994082840237	169	T	C	7100.77	1/1:2,186:188:99:7129,516,0	0.989361702128	188	T	C	228	1/1:255,255,0:1,154	0.993548387097	155	3	3	C/C/C/	C/C/C/
1889719	C	T	1	[]	['G21387_ANNO.vcf']	1889719	gi|444893469|emb|AL123456.3|	C	T	4996.77	1/1:0,147:147:99:5025,442,0	1.0	147	C	T	228	1/1:255,255,0:0,130	1.0	130	C	T	5224.77	1/1:0,153:153:99:5253,460,0	1.0	153	C	T	228	1/1:255,255,0:0,127	1.0	127	C	T	5073.77	1/1:0,153:153:99:5102,460,0	1.0	153	C	T	228	1/1:255,255,0:0,120	1.0	120	3	3	T/T/T/	T/T/T/	nonSyn	A:V
2339608	AGCAGCG	A	1	[]	['G21387_ANNO.vcf']	2339608	gi|444893469|emb|AL123456.3|	AGCAGCG	A	547.73	1/1:0,13:13:39:585,39,0	1.0	13	AGCAGCGGC	AGC	141	1/1:168,33,0:0,11	1.0	11	AGCAGCG	A	862.73	1/1:0,20:20:60:900,60,0	1.0	20	AGCAGCGGC	AGC	228	1/1:255,45,0:0,15	1.0	15	AGCAGCG	A	862.73	1/1:0,20:20:60:900,60,0	1.0	20	AGCAGCGGC	AGC	228	1/1:255,33,0:0,11	1.0	11	3	3	A/A/A/	AGC/AGC/AGC/	INDEL	INDEL
2427477	G	T	1	[]	['G21387_ANNO.vcf']	2427477	gi|444893469|emb|AL123456.3|	G	T	1808.77	1/1:0,54:54:99:1837,162,0	1.0	54	G	T	228	1/1:255,132,0:0,44	1.0	44	G	T	1681.77	1/1:0,49:49:99:1710,147,0	1.0	49	G	T	228	1/1:255,126,0:0,42	1.0	42	G	T	1733.77	1/1:0,52:52:99:1762,156,0	1.0	52	G	T	228	1/1:255,120,0:0,40	1.0	40	3	3	T/T/T/	T/T/T/	syn	None
1543405	G	A	1	[]	['G21387_ANNO.vcf']	1543405	gi|444893469|emb|AL123456.3|	G	A	3097.77	0/1:50,102:152:99:3126,0,1455	0.671052631579	152	G	A	222	0/1:255,0,190:24,58	0.707317073171	82	G	A	3159.77	0/1:50,103:153:99:3188,0,1637	0.673202614379	153	G	A	222	0/1:255,0,200:23,54	0.701298701299	77	G	A	3055.77	0/1:50,102:152:99:3084,0,1498	0.671052631579	152	G	A	222	0/1:255,0,219:24,52	0.684210526316	76	3	3	A/A/A/	A/A/A/	nonSyn	R:H
890	A	C	1	[]	['G21387_ANNO.vcf']	890	gi|444893469|emb|AL123456.3|	A	C	4811.77	0/1:45,142:187:99:4840,0,1091	0.75935828877	187	A	C	221	0/1:255,0,157:45,130	0.742857142857	175	A	C	5299.77	0/1:44,144:188:99:5328,0,1092	0.765957446809	188	A	C	221	0/1:255,0,167:44,126	0.741176470588	170	A	C	4948.77	0/1:45,145:190:99:4977,0,1039	0.763157894737	190	A	C	221	0/1:255,0,162:40,112	0.736842105263	152	3	3	C/C/C/	C/C/C/	nonSyn	N:T
G21383_vs_G21388	9
G21383_unique	5
pos	ref	mut	fileCount	filesA	filesB	pos	chromosome	ref_BWA_GATK	mut_BWA_GATK	qual_BWA_GATK	info_BWA_GATK	hetero_freq_BWA_GATK	num_Reads_BWA_GATK	ref_BWA_SAMTOOLS	mut_BWA_SAMTOOLS	qual_BWA_SAMTOOLS	info_BWA_SAMTOOLS	hetero_freq_BWA_SAMTOOLS	num_Reads_BWA_SAMTOOLS	ref_NOVO_GATK	mut_NOVO_GATK	qual_NOVO_GATK	info_NOVO_GATK	hetero_freq_NOVO_GATK	num_Reads_NOVO_GATK	ref_NOVO_SAMTOOLS	mut_NOVO_SAMTOOLS	qual_NOVO_SAMTOOLS	info_NOVO_SAMTOOLS	hetero_freq_NOVO_SAMTOOLS	num_Reads_NOVO_SAMTOOLS	ref_SMALT_GATK	mut_SMALT_GATK	qual_SMALT_GATK	info_SMALT_GATK	hetero_freq_SMALT_GATK	num_Reads_SMALT_GATK	ref_SMALT_SAMTOOLS	mut_SMALT_SAMTOOLS	qual_SMALT_SAMTOOLS	info_SMALT_SAMTOOLS	hetero_freq_SMALT_SAMTOOLS	num_Reads_SMALT_SAMTOOLS	mapper_sum_GATK	mapper_sum_SAMTOOLS	mut_per_mapper_GATK	mut_per_mapper_SAMTOOLS	AA_change_type_BWA_GATK	AA_change_BWA_GATK
761602	C	T	1	['G21383_ANNO.vcf']	[]	761602	gi|444893469|emb|AL123456.3|	C	T	3793.77	1/1:0,105:105:99:3822,316,0	1.0	105	C	T	228	1/1:255,255,0:0,102	1.0	102	C	T	3748.77	1/1:0,102:102:99:3777,307,0	1.0	102	C	T	228	1/1:255,255,0:0,97	1.0	97	C	T	3784.77	1/1:0,105:105:99:3813,316,0	1.0	105	C	T	228	1/1:255,244,0:0,81	1.0	81	3	3	T/T/T/	T/T/T/	nonSyn	A:V
1790841	C	G	1	['G21383_ANNO.vcf']	[]	1790841	gi|444893469|emb|AL123456.3|	C	G	3548.77	1/1:0,88:88:99:3577,265,0	1.0	88	C	G	228	1/1:255,255,0:0,85	1.0	85	C	G	3599.77	1/1:0,85:85:99:3628,256,0	1.0	85	C	G	228	1/1:255,226,0:0,75	1.0	75	C	G	3579.77	1/1:0,90:90:99:3608,271,0	1.0	90	C	G	228	1/1:255,187,0:0,62	1.0	62	3	3	G/G/G/	G/G/G/	syn	None
2007325	C	T	1	['G21383_ANNO.vcf']	[]	2007325	gi|444893469|emb|AL123456.3|	C	T	1808.77	1/1:0,49:49:99:1837,147,0	1.0	49	C	T	228	1/1:255,138,0:0,46	1.0	46	C	T	1801.77	1/1:0,48:48:99:1830,144,0	1.0	48	C	T	228	1/1:255,129,0:0,43	1.0	43	C	T	1758.77	1/1:0,48:48:99:1787,144,0	1.0	48	C	T	228	1/1:255,81,0:0,27	1.0	27	3	3	T/T/T/	T/T/T/	nonSyn	A:T
4338645	C	A	1	['G21383_ANNO.vcf']	[]	4338645	gi|444893469|emb|AL123456.3|	C	A	4879.77	1/1:0,133:133:99:4908,400,0	1.0	133	C	A	228	1/1:255,255,0:0,129	1.0	129	C	A	4958.77	1/1:0,131:131:99:4987,394,0	1.0	131	C	A	228	1/1:255,255,0:0,119	1.0	119	C	A	4869.77	1/1:0,133:133:99:4898,400,0	1.0	133	C	A	228	1/1:255,255,0:0,92	1.0	92	3	3	A/A/A/	A/A/A/
4389215	G	A	1	['G21383_ANNO.vcf']	[]	4389215	gi|444893469|emb|AL123456.3|	G	A	3625.77	1/1:0,103:103:99:3654,310,0	1.0	103	G	A	228	1/1:255,255,0:0,103	1.0	103	G	A	3606.77	1/1:0,99:99:99:3635,298,0	1.0	99	G	A	228	1/1:255,241,0:0,80	1.0	80	G	A	3658.77	1/1:0,104:104:99:3687,313,0	1.0	104	G	A	228	1/1:255,205,0:0,68	1.0	68	3	3	A/A/A/	A/A/A/	syn	None
1861260	C	G	1	['G21383_ANNO.vcf']	[]	1861260	gi|444893469|emb|AL123456.3|	C	G	794.77	0/1:54,26:80:99:823,0,1956	0.325	80	C	G	222	0/1:255,0,255:53,24	0.311688311688	77	C	G	820.77	0/1:50,25:75:99:849,0,1965	0.333333333333	75	C	G	222	0/1:255,0,255:50,23	0.315068493151	73	C	G	806.77	0/1:54,26:80:99:835,0,1979	0.325	80	C	G	195	0/1:228,0,255:37,16	0.301886792453	53	3	3	G/G/G/	G/G/G/	syn	None
1164571	A	G	1	['G21383_ANNO.vcf']	[]	1164571	gi|444893469|emb|AL123456.3|	A	G	1974.77	0/1:42,57:99:99:2003,0,1170	0.575757575758	99	A	G	222	0/1:255,0,255:42,55	0.567010309278	97	A	G	2132.77	0/1:42,57:99:99:2161,0,1214	0.575757575758	99	A	G	222	0/1:255,0,255:40,53	0.569892473118	93	A	G	1942.77	0/1:40,57:97:99:1971,0,1123	0.587628865979	97	A	G	222	0/1:255,0,255:33,49	0.59756097561	82	3	3	G/G/G/	G/G/G/
G21388_unique	4
pos	ref	mut	fileCount	filesA	filesB	pos	chromosome	ref_BWA_GATK	mut_BWA_GATK	qual_BWA_GATK	info_BWA_GATK	hetero_freq_BWA_GATK	num_Reads_BWA_GATK	ref_BWA_SAMTOOLS	mut_BWA_SAMTOOLS	qual_BWA_SAMTOOLS	info_BWA_SAMTOOLS	hetero_freq_BWA_SAMTOOLS	num_Reads_BWA_SAMTOOLS	ref_NOVO_GATK	mut_NOVO_GATK	qual_NOVO_GATK	info_NOVO_GATK	hetero_freq_NOVO_GATK	num_Reads_NOVO_GATK	ref_NOVO_SAMTOOLS	mut_NOVO_SAMTOOLS	qual_NOVO_SAMTOOLS	info_NOVO_SAMTOOLS	hetero_freq_NOVO_SAMTOOLS	num_Reads_NOVO_SAMTOOLS	ref_SMALT_GATK	mut_SMALT_GATK	qual_SMALT_GATK	info_SMALT_GATK	hetero_freq_SMALT_GATK	num_Reads_SMALT_GATK	ref_SMALT_SAMTOOLS	mut_SMALT_SAMTOOLS	qual_SMALT_SAMTOOLS	info_SMALT_SAMTOOLS	hetero_freq_SMALT_SAMTOOLS	num_Reads_SMALT_SAMTOOLS	mapper_sum_GATK	mapper_sum_SAMTOOLS	mut_per_mapper_GATK	mut_per_mapper_SAMTOOLS	AA_change_type_BWA_GATK	AA_change_BWA_GATK
5077	T	TC	1	[]	['G21388_ANNO.vcf']	5077	gi|444893469|emb|AL123456.3|	T	TC	6591.73	1/1:0,164:164:99:6629,538,0	1.0	164	TC	TCC	228	1/1:255,255,0:0,161	1.0	161	T	TC	6526.73	1/1:0,162:162:99:6564,532,0	1.0	162	TC	TCC	228	1/1:255,255,0:0,149	1.0	149	T	TC	6521.73	1/1:0,162:162:99:6559,532,0	1.0	162	TC	TCC	228	1/1:255,255,0:0,138	1.0	138	3	3	TC/TC/TC/	TCC/TCC/TCC/
757511	G	A	1	[]	['G21388_ANNO.vcf']	757511	gi|444893469|emb|AL123456.3|	G	A	6182.77	1/1:0,181:181:99:6211,544,0	1.0	181	G	A	228	1/1:255,255,0:0,167	1.0	167	G	A	6198.77	1/1:0,179:179:99:6227,538,0	1.0	179	G	A	228	1/1:255,255,0:0,165	1.0	165	G	A	6315.77	1/1:0,183:183:99:6344,550,0	1.0	183	G	A	228	1/1:255,255,0:0,145	1.0	145	3	3	A/A/A/	A/A/A/	nonSyn	G:R
759939	C	T	1	[]	['G21388_ANNO.vcf']	759939	gi|444893469|emb|AL123456.3|	C	T	4104.77	1/1:1,118:119:99:4133,316,0	0.991596638655	119	C	T	228	1/1:255,255,0:1,118	0.991596638655	119	C	T	4215.77	1/1:1,121:122:99:4244,321,0	0.991803278689	122	C	T	228	1/1:255,255,0:1,107	0.990740740741	108	C	T	4283.77	1/1:1,122:123:99:4312,326,0	0.991869918699	123	C	T	228	1/1:255,255,0:1,102	0.990291262136	103	3	3	T/T/T/	T/T/T/	nonSyn	P:S
2383141	T	G	1	[]	['G21388_ANNO.vcf']	2383141	gi|444893469|emb|AL123456.3|	T	G	4875.77	1/1:0,129:129:99:4904,388,0	1.0	129	T	G	228	1/1:255,255,0:0,117	1.0	117	T	G	5337.77	1/1:0,130:130:99:5366,391,0	1.0	130	T	G	228	1/1:255,255,0:0,104	1.0	104	T	G	5136.77	1/1:0,130:130:99:5165,391,0	1.0	130	T	G	228	1/1:255,255,0:0,94	1.0	94	3	3	G/G/G/	G/G/G/	nonSyn	Y:S
2075088	A	G	1	[]	['G21388_ANNO.vcf']	2075088	gi|444893469|emb|AL123456.3|	A	G	580.77	0/1:115,26:141:99:609,0,3581	0.184397163121	141	A	G	107	0/1:142,0,255:112,24	0.176470588235	136	A	G	690.77	0/1:122,28:150:99:719,0,3807	0.186666666667	150	A	G	133	0/1:168,0,255:114,22	0.161764705882	136	A	G	653.77	0/1:120,28:148:99:682,0,3688	0.189189189189	148	A	G	149	0/1:183,0,255:103,24	0.188976377953	127	3	3	G/G/G/	G/G/G/	nonSyn	Y:C
758	A	C	1	[]	['G21388_ANNO.vcf']	758	gi|444893469|emb|AL123456.3|	A	C	3175.77	0/1:67,94:161:99:3204,0,1852	0.583850931677	161	A	C	222	0/1:255,0,255:63,89	0.585526315789	152	A	C	3524.77	0/1:73,98:171:99:3553,0,1970	0.573099415205	171	A	C	222	0/1:255,0,255:66,89	0.574193548387	155	A	C	3317.77	0/1:73,98:171:99:3346,0,1985	0.573099415205	171	A	C	222	0/1:255,0,255:56,77	0.578947368421	133	3	3	C/C/C/	C/C/C/	nonSyn	D:A
G21383_vs_G213989	4
G21383_unique	2
pos	ref	mut	fileCount	filesA	filesB	pos	chromosome	ref_BWA_GATK	mut_BWA_GATK	qual_BWA_GATK	info_BWA_GATK	hetero_freq_BWA_GATK	num_Reads_BWA_GATK	ref_BWA_SAMTOOLS	mut_BWA_SAMTOOLS	qual_BWA_SAMTOOLS	info_BWA_SAMTOOLS	hetero_freq_BWA_SAMTOOLS	num_Reads_BWA_SAMTOOLS	ref_NOVO_GATK	mut_NOVO_GATK	qual_NOVO_GATK	info_NOVO_GATK	hetero_freq_NOVO_GATK	num_Reads_NOVO_GATK	ref_NOVO_SAMTOOLS	mut_NOVO_SAMTOOLS	qual_NOVO_SAMTOOLS	info_NOVO_SAMTOOLS	hetero_freq_NOVO_SAMTOOLS	num_Reads_NOVO_SAMTOOLS	ref_SMALT_GATK	mut_SMALT_GATK	qual_SMALT_GATK	info_SMALT_GATK	hetero_freq_SMALT_GATK	num_Reads_SMALT_GATK	ref_SMALT_SAMTOOLS	mut_SMALT_SAMTOOLS	qual_SMALT_SAMTOOLS	info_SMALT_SAMTOOLS	hetero_freq_SMALT_SAMTOOLS	num_Reads_SMALT_SAMTOOLS	mapper_sum_GATK	mapper_sum_SAMTOOLS	mut_per_mapper_GATK	mut_per_mapper_SAMTOOLS	AA_change_type_BWA_GATK	AA_change_BWA_GATK
1790841	C	G	1	['G21383_ANNO.vcf']	[]	1790841	gi|444893469|emb|AL123456.3|	C	G	3548.77	1/1:0,88:88:99:3577,265,0	1.0	88	C	G	228	1/1:255,255,0:0,85	1.0	85	C	G	3599.77	1/1:0,85:85:99:3628,256,0	1.0	85	C	G	228	1/1:255,226,0:0,75	1.0	75	C	G	3579.77	1/1:0,90:90:99:3608,271,0	1.0	90	C	G	228	1/1:255,187,0:0,62	1.0	62	3	3	G/G/G/	G/G/G/	syn	None
2007325	C	T	1	['G21383_ANNO.vcf']	[]	2007325	gi|444893469|emb|AL123456.3|	C	T	1808.77	1/1:0,49:49:99:1837,147,0	1.0	49	C	T	228	1/1:255,138,0:0,46	1.0	46	C	T	1801.77	1/1:0,48:48:99:1830,144,0	1.0	48	C	T	228	1/1:255,129,0:0,43	1.0	43	C	T	1758.77	1/1:0,48:48:99:1787,144,0	1.0	48	C	T	228	1/1:255,81,0:0,27	1.0	27	3	3	T/T/T/	T/T/T/	nonSyn	A:T
1861260	C	G	1	['G21383_ANNO.vcf']	[]	1861260	gi|444893469|emb|AL123456.3|	C	G	794.77	0/1:54,26:80:99:823,0,1956	0.325	80	C	G	222	0/1:255,0,255:53,24	0.311688311688	77	C	G	820.77	0/1:50,25:75:99:849,0,1965	0.333333333333	75	C	G	222	0/1:255,0,255:50,23	0.315068493151	73	C	G	806.77	0/1:54,26:80:99:835,0,1979	0.325	80	C	G	195	0/1:228,0,255:37,16	0.301886792453	53	3	3	G/G/G/	G/G/G/	syn	None
1164571	A	G	1	['G21383_ANNO.vcf']	[]	1164571	gi|444893469|emb|AL123456.3|	A	G	1974.77	0/1:42,57:99:99:2003,0,1170	0.575757575758	99	A	G	222	0/1:255,0,255:42,55	0.567010309278	97	A	G	2132.77	0/1:42,57:99:99:2161,0,1214	0.575757575758	99	A	G	222	0/1:255,0,255:40,53	0.569892473118	93	A	G	1942.77	0/1:40,57:97:99:1971,0,1123	0.587628865979	97	A	G	222	0/1:255,0,255:33,49	0.59756097561	82	3	3	G/G/G/	G/G/G/
G21389_unique	2
pos	ref	mut	fileCount	filesA	filesB	pos	chromosome	ref_BWA_GATK	mut_BWA_GATK	qual_BWA_GATK	info_BWA_GATK	hetero_freq_BWA_GATK	num_Reads_BWA_GATK	ref_BWA_SAMTOOLS	mut_BWA_SAMTOOLS	qual_BWA_SAMTOOLS	info_BWA_SAMTOOLS	hetero_freq_BWA_SAMTOOLS	num_Reads_BWA_SAMTOOLS	ref_NOVO_GATK	mut_NOVO_GATK	qual_NOVO_GATK	info_NOVO_GATK	hetero_freq_NOVO_GATK	num_Reads_NOVO_GATK	ref_NOVO_SAMTOOLS	mut_NOVO_SAMTOOLS	qual_NOVO_SAMTOOLS	info_NOVO_SAMTOOLS	hetero_freq_NOVO_SAMTOOLS	num_Reads_NOVO_SAMTOOLS	ref_SMALT_GATK	mut_SMALT_GATK	qual_SMALT_GATK	info_SMALT_GATK	hetero_freq_SMALT_GATK	num_Reads_SMALT_GATK	ref_SMALT_SAMTOOLS	mut_SMALT_SAMTOOLS	qual_SMALT_SAMTOOLS	info_SMALT_SAMTOOLS	hetero_freq_SMALT_SAMTOOLS	num_Reads_SMALT_SAMTOOLS	mapper_sum_GATK	mapper_sum_SAMTOOLS	mut_per_mapper_GATK	mut_per_mapper_SAMTOOLS	AA_change_type_BWA_GATK	AA_change_BWA_GATK
1681531	C	T	1	[]	['G21389_ANNO.vcf']	1681531	gi|444893469|emb|AL123456.3|	C	T	3863.77	1/1:0,141:141:99:3892,422,0	1.0	141	C	T	228	1/1:255,255,0:0,126	1.0	126	C	T	3923.77	1/1:0,142:142:99:3952,426,0	1.0	142	C	T	228	1/1:255,255,0:0,125	1.0	125	C	T	3929.77	1/1:0,143:143:99:3958,428,0	1.0	143	C	T	228	1/1:255,255,0:0,123	1.0	123	3	3	T/T/T/	T/T/T/	nonSyn	E:K
2339608	AGCAGCG	A	1	[]	['G21389_ANNO.vcf']	2339608	gi|444893469|emb|AL123456.3|	AGCAGCG	A	1042.73	1/1:0,24:24:72:1080,72,0	1.0	24	AGCAGCGGC	AGC	188	1/1:215,66,0:0,22	1.0	22	AGCAGCG	A	1312.73	1/1:0,30:30:90:1350,90,0	1.0	30	AGCAGCGGC	AGC	228	1/1:255,81,0:0,27	1.0	27	AGCAGCG	A	1357.73	1/1:0,31:31:93:1395,93,0	1.0	31	AGCAGCGGC	AGC	228	1/1:255,66,0:0,22	1.0	22	3	3	A/A/A/	AGC/AGC/AGC/	INDEL	INDEL
G21383_vs_G21390	18
G21383_unique	6
pos	ref	mut	fileCount	filesA	filesB	pos	chromosome	ref_BWA_GATK	mut_BWA_GATK	qual_BWA_GATK	info_BWA_GATK	hetero_freq_BWA_GATK	num_Reads_BWA_GATK	ref_BWA_SAMTOOLS	mut_BWA_SAMTOOLS	qual_BWA_SAMTOOLS	info_BWA_SAMTOOLS	hetero_freq_BWA_SAMTOOLS	num_Reads_BWA_SAMTOOLS	ref_NOVO_GATK	mut_NOVO_GATK	qual_NOVO_GATK	info_NOVO_GATK	hetero_freq_NOVO_GATK	num_Reads_NOVO_GATK	ref_NOVO_SAMTOOLS	mut_NOVO_SAMTOOLS	qual_NOVO_SAMTOOLS	info_NOVO_SAMTOOLS	hetero_freq_NOVO_SAMTOOLS	num_Reads_NOVO_SAMTOOLS	ref_SMALT_GATK	mut_SMALT_GATK	qual_SMALT_GATK	info_SMALT_GATK	hetero_freq_SMALT_GATK	num_Reads_SMALT_GATK	ref_SMALT_SAMTOOLS	mut_SMALT_SAMTOOLS	qual_SMALT_SAMTOOLS	info_SMALT_SAMTOOLS	hetero_freq_SMALT_SAMTOOLS	num_Reads_SMALT_SAMTOOLS	mapper_sum_GATK	mapper_sum_SAMTOOLS	mut_per_mapper_GATK	mut_per_mapper_SAMTOOLS	AA_change_type_BWA_GATK	AA_change_BWA_GATK
761602	C	T	1	['G21383_ANNO.vcf']	[]	761602	gi|444893469|emb|AL123456.3|	C	T	3793.77	1/1:0,105:105:99:3822,316,0	1.0	105	C	T	228	1/1:255,255,0:0,102	1.0	102	C	T	3748.77	1/1:0,102:102:99:3777,307,0	1.0	102	C	T	228	1/1:255,255,0:0,97	1.0	97	C	T	3784.77	1/1:0,105:105:99:3813,316,0	1.0	105	C	T	228	1/1:255,244,0:0,81	1.0	81	3	3	T/T/T/	T/T/T/	nonSyn	A:V
1790841	C	G	1	['G21383_ANNO.vcf']	[]	1790841	gi|444893469|emb|AL123456.3|	C	G	3548.77	1/1:0,88:88:99:3577,265,0	1.0	88	C	G	228	1/1:255,255,0:0,85	1.0	85	C	G	3599.77	1/1:0,85:85:99:3628,256,0	1.0	85	C	G	228	1/1:255,226,0:0,75	1.0	75	C	G	3579.77	1/1:0,90:90:99:3608,271,0	1.0	90	C	G	228	1/1:255,187,0:0,62	1.0	62	3	3	G/G/G/	G/G/G/	syn	None
2007325	C	T	1	['G21383_ANNO.vcf']	[]	2007325	gi|444893469|emb|AL123456.3|	C	T	1808.77	1/1:0,49:49:99:1837,147,0	1.0	49	C	T	228	1/1:255,138,0:0,46	1.0	46	C	T	1801.77	1/1:0,48:48:99:1830,144,0	1.0	48	C	T	228	1/1:255,129,0:0,43	1.0	43	C	T	1758.77	1/1:0,48:48:99:1787,144,0	1.0	48	C	T	228	1/1:255,81,0:0,27	1.0	27	3	3	T/T/T/	T/T/T/	nonSyn	A:T
3086208	G	T	1	['G21383_ANNO.vcf']	[]	3086208	gi|444893469|emb|AL123456.3|	G	T	3460.77	1/1:0,97:97:99:3489,291,0	1.0	97	G	T	228	1/1:255,255,0:0,94	1.0	94	G	T	3536.77	1/1:0,97:97:99:3565,291,0	1.0	97	G	T	228	1/1:255,255,0:0,90	1.0	90	G	T	3471.77	1/1:0,97:97:99:3500,291,0	1.0	97	G	T	228	1/1:255,229,0:0,76	1.0	76	3	3	T/T/T/	T/T/T/
4338645	C	A	1	['G21383_ANNO.vcf']	[]	4338645	gi|444893469|emb|AL123456.3|	C	A	4879.77	1/1:0,133:133:99:4908,400,0	1.0	133	C	A	228	1/1:255,255,0:0,129	1.0	129	C	A	4958.77	1/1:0,131:131:99:4987,394,0	1.0	131	C	A	228	1/1:255,255,0:0,119	1.0	119	C	A	4869.77	1/1:0,133:133:99:4898,400,0	1.0	133	C	A	228	1/1:255,255,0:0,92	1.0	92	3	3	A/A/A/	A/A/A/
4389215	G	A	1	['G21383_ANNO.vcf']	[]	4389215	gi|444893469|emb|AL123456.3|	G	A	3625.77	1/1:0,103:103:99:3654,310,0	1.0	103	G	A	228	1/1:255,255,0:0,103	1.0	103	G	A	3606.77	1/1:0,99:99:99:3635,298,0	1.0	99	G	A	228	1/1:255,241,0:0,80	1.0	80	G	A	3658.77	1/1:0,104:104:99:3687,313,0	1.0	104	G	A	228	1/1:255,205,0:0,68	1.0	68	3	3	A/A/A/	A/A/A/	syn	None
1861260	C	G	1	['G21383_ANNO.vcf']	[]	1861260	gi|444893469|emb|AL123456.3|	C	G	794.77	0/1:54,26:80:99:823,0,1956	0.325	80	C	G	222	0/1:255,0,255:53,24	0.311688311688	77	C	G	820.77	0/1:50,25:75:99:849,0,1965	0.333333333333	75	C	G	222	0/1:255,0,255:50,23	0.315068493151	73	C	G	806.77	0/1:54,26:80:99:835,0,1979	0.325	80	C	G	195	0/1:228,0,255:37,16	0.301886792453	53	3	3	G/G/G/	G/G/G/	syn	None
1164571	A	G	1	['G21383_ANNO.vcf']	[]	1164571	gi|444893469|emb|AL123456.3|	A	G	1974.77	0/1:42,57:99:99:2003,0,1170	0.575757575758	99	A	G	222	0/1:255,0,255:42,55	0.567010309278	97	A	G	2132.77	0/1:42,57:99:99:2161,0,1214	0.575757575758	99	A	G	222	0/1:255,0,255:40,53	0.569892473118	93	A	G	1942.77	0/1:40,57:97:99:1971,0,1123	0.587628865979	97	A	G	222	0/1:255,0,255:33,49	0.59756097561	82	3	3	G/G/G/	G/G/G/
G21390_unique	12
pos	ref	mut	fileCount	filesA	filesB	pos	chromosome	ref_BWA_GATK	mut_BWA_GATK	qual_BWA_GATK	info_BWA_GATK	hetero_freq_BWA_GATK	num_Reads_BWA_GATK	ref_BWA_SAMTOOLS	mut_BWA_SAMTOOLS	qual_BWA_SAMTOOLS	info_BWA_SAMTOOLS	hetero_freq_BWA_SAMTOOLS	num_Reads_BWA_SAMTOOLS	ref_NOVO_GATK	mut_NOVO_GATK	qual_NOVO_GATK	info_NOVO_GATK	hetero_freq_NOVO_GATK	num_Reads_NOVO_GATK	ref_NOVO_SAMTOOLS	mut_NOVO_SAMTOOLS	qual_NOVO_SAMTOOLS	info_NOVO_SAMTOOLS	hetero_freq_NOVO_SAMTOOLS	num_Reads_NOVO_SAMTOOLS	ref_SMALT_GATK	mut_SMALT_GATK	qual_SMALT_GATK	info_SMALT_GATK	hetero_freq_SMALT_GATK	num_Reads_SMALT_GATK	ref_SMALT_SAMTOOLS	mut_SMALT_SAMTOOLS	qual_SMALT_SAMTOOLS	info_SMALT_SAMTOOLS	hetero_freq_SMALT_SAMTOOLS	num_Reads_SMALT_SAMTOOLS	mapper_sum_GATK	mapper_sum_SAMTOOLS	mut_per_mapper_GATK	mut_per_mapper_SAMTOOLS	AA_change_type_BWA_GATK	AA_change_BWA_GATK
7581	G	A	1	[]	['G21390_ANNO.vcf']	7581	gi|444893469|emb|AL123456.3|	G	A	4521.77	1/1:0,103:103:99:4550,310,0	1.0	103	G	A	228	1/1:255,255,0:0,94	1.0	94	G	A	4730.77	1/1:0,108:108:99:4759,325,0	1.0	108	G	A	228	1/1:255,238,0:0,79	1.0	79	G	A	4760.77	1/1:0,109:109:99:4789,328,0	1.0	109	G	A	228	1/1:255,235,0:0,78	1.0	78	3	3	A/A/A/	A/A/A/	nonSyn	D:N
152017	C	G	1	[]	['G21390_ANNO.vcf']	152017	gi|444893469|emb|AL123456.3|	C	G	5556.77	1/1:0,155:155:99:5585,466,0	1.0	155	C	G	228	1/1:255,255,0:0,135	1.0	135	C	G	6138.77	1/1:0,158:158:99:6167,475,0	1.0	158	C	G	228	1/1:255,255,0:0,130	1.0	130	C	G	5620.77	1/1:0,156:156:99:5649,469,0	1.0	156	C	G	228	1/1:255,255,0:0,130	1.0	130	3	3	G/G/G/	G/G/G/	nonSyn	S:R
759939	C	T	1	[]	['G21390_ANNO.vcf']	759939	gi|444893469|emb|AL123456.3|	C	T	4451.77	1/1:0,130:130:99:4480,391,0	1.0	130	C	T	228	1/1:255,255,0:0,115	1.0	115	C	T	4675.77	1/1:1,135:136:99:4704,374,0	0.992647058824	136	C	T	228	1/1:255,255,0:1,106	0.990654205607	107	C	T	4176.77	1/1:6,130:136:99:4205,139,0	0.955882352941	136	C	T	228	1/1:255,255,0:0,103	1.0	103	3	3	T/T/T/	T/T/T/	nonSyn	P:S
1083953	T	TCCG	1	[]	['G21390_ANNO.vcf']	1083953	gi|444893469|emb|AL123456.3|	T	TCCG	6172.73	1/1:0,134:134:99:6210,415,0	1.0	134	TCCG	TCCGCCG	228	1/1:255,255,0:0,132	1.0	132	T	TCCG	6318.73	1/1:0,138:138:99:6356,427,0	1.0	138	TCCG	TCCGCCG	228	1/1:255,255,0:0,123	1.0	123	T	TCCG	6228.73	1/1:0,136:136:99:6266,421,0	1.0	136	TCCG	TCCGCCG	228	1/1:255,255,0:0,114	1.0	114	3	3	TCCG/TCCG/TCCG/	TCCGCCG/TCCGCCG/TCCGCCG/	INDEL	INDEL
1841648	C	T	1	[]	['G21390_ANNO.vcf']	1841648	gi|444893469|emb|AL123456.3|	C	T	5386.77	1/1:0,150:150:99:5415,451,0	1.0	150	C	T	228	1/1:255,255,0:0,136	1.0	136	C	T	5697.77	1/1:0,158:158:99:5726,475,0	1.0	158	C	T	228	1/1:255,255,0:0,138	1.0	138	C	T	5519.77	1/1:0,157:157:99:5548,472,0	1.0	157	C	T	228	1/1:255,255,0:0,131	1.0	131	3	3	T/T/T/	T/T/T/	nonSyn	V:M
2335567	C	T	1	[]	['G21390_ANNO.vcf']	2335567	gi|444893469|emb|AL123456.3|	C	T	5253.77	1/1:0,145:145:99:5282,436,0	1.0	145	C	T	228	1/1:255,255,0:0,131	1.0	131	C	T	5498.77	1/1:0,151:151:99:5527,454,0	1.0	151	C	T	228	1/1:255,255,0:0,126	1.0	126	C	T	5320.77	1/1:0,152:152:99:5349,457,0	1.0	152	C	T	228	1/1:255,255,0:0,121	1.0	121	3	3	T/T/T/	T/T/T/	syn	None
2571813	G	A	1	[]	['G21390_ANNO.vcf']	2571813	gi|444893469|emb|AL123456.3|	G	A	4093.77	1/1:0,117:117:99:4122,351,0	1.0	117	G	A	228	1/1:255,255,0:0,102	1.0	102	G	A	4371.77	1/1:0,125:125:99:4400,375,0	1.0	125	G	A	228	1/1:255,255,0:0,100	1.0	100	G	A	4124.77	1/1:0,122:122:99:4153,366,0	1.0	122	G	A	228	1/1:255,255,0:0,98	1.0	98	3	3	A/A/A/	A/A/A/	syn	None
2677942	G	A	1	[]	['G21390_ANNO.vcf']	2677942	gi|444893469|emb|AL123456.3|	G	A	3732.77	1/1:0,105:105:99:3761,315,0	1.0	105	G	A	228	1/1:255,255,0:0,96	1.0	96	G	A	4131.77	1/1:0,114:114:99:4160,342,0	1.0	114	G	A	228	1/1:255,255,0:0,97	1.0	97	G	A	3712.77	1/1:0,107:107:99:3741,321,0	1.0	107	G	A	228	1/1:255,255,0:0,91	1.0	91	3	3	A/A/A/	A/A/A/	nonSyn	G:S
3449286	G	A	1	[]	['G21390_ANNO.vcf']	3449286	gi|444893469|emb|AL123456.3|	G	A	4423.77	1/1:0,134:134:99:4452,403,0	1.0	134	G	A	228	1/1:255,255,0:0,109	1.0	109	G	A	4852.77	1/1:0,140:140:99:4881,421,0	1.0	140	G	A	228	1/1:255,255,0:0,102	1.0	102	G	A	4715.77	1/1:0,140:140:99:4744,421,0	1.0	140	G	A	228	1/1:255,255,0:0,98	1.0	98	3	3	A/A/A/	A/A/A/	nonSyn	W:*
4243222	C	A	1	[]	['G21390_ANNO.vcf']	4243222	gi|444893469|emb|AL123456.3|	C	A	3837.77	1/1:0,109:109:99:3866,328,0	1.0	109	C	A	228	1/1:255,255,0:0,93	1.0	93	C	A	4088.77	1/1:0,114:114:99:4117,343,0	1.0	114	C	A	228	1/1:255,255,0:0,85	1.0	85	C	A	3861.77	1/1:0,112:112:99:3890,337,0	1.0	112	C	A	228	1/1:255,253,0:0,84	1.0	84	3	3	A/A/A/	A/A/A/
4247729	G	A	1	[]	['G21390_ANNO.vcf']	4247729	gi|444893469|emb|AL123456.3|	G	A	4763.77	1/1:0,136:136:99:4792,409,0	1.0	136	G	A	228	1/1:255,255,0:0,120	1.0	120	G	A	5134.77	1/1:0,145:145:99:5163,436,0	1.0	145	G	A	228	1/1:255,255,0:0,121	1.0	121	G	A	5039.77	1/1:0,146:146:99:5068,439,0	1.0	146	G	A	228	1/1:255,255,0:0,118	1.0	118	3	3	A/A/A/	A/A/A/	nonSyn	G:S
4326538	C	CA	1	[]	['G21390_ANNO.vcf']	4326538	gi|444893469|emb|AL123456.3|	C	CA	6002.73	1/1:0,162:162:99:6040,490,0	1.0	162	CA	CAA	228	1/1:255,255,0:0,150	1.0	150	C	CA	6068.73	1/1:0,163:163:99:6106,493,0	1.0	163	CA	CAA	228	1/1:255,255,0:0,145	1.0	145	C	CA	6101.73	1/1:0,164:164:99:6139,496,0	1.0	164	CA	CAA	228	1/1:255,255,0:0,137	1.0	137	3	3	CA/CA/CA/	CAA/CAA/CAA/	INDEL	INDEL
G21383_vs_G21391	11
G21383_unique	5
pos	ref	mut	fileCount	filesA	filesB	pos	chromosome	ref_BWA_GATK	mut_BWA_GATK	qual_BWA_GATK	info_BWA_GATK	hetero_freq_BWA_GATK	num_Reads_BWA_GATK	ref_BWA_SAMTOOLS	mut_BWA_SAMTOOLS	qual_BWA_SAMTOOLS	info_BWA_SAMTOOLS	hetero_freq_BWA_SAMTOOLS	num_Reads_BWA_SAMTOOLS	ref_NOVO_GATK	mut_NOVO_GATK	qual_NOVO_GATK	info_NOVO_GATK	hetero_freq_NOVO_GATK	num_Reads_NOVO_GATK	ref_NOVO_SAMTOOLS	mut_NOVO_SAMTOOLS	qual_NOVO_SAMTOOLS	info_NOVO_SAMTOOLS	hetero_freq_NOVO_SAMTOOLS	num_Reads_NOVO_SAMTOOLS	ref_SMALT_GATK	mut_SMALT_GATK	qual_SMALT_GATK	info_SMALT_GATK	hetero_freq_SMALT_GATK	num_Reads_SMALT_GATK	ref_SMALT_SAMTOOLS	mut_SMALT_SAMTOOLS	qual_SMALT_SAMTOOLS	info_SMALT_SAMTOOLS	hetero_freq_SMALT_SAMTOOLS	num_Reads_SMALT_SAMTOOLS	mapper_sum_GATK	mapper_sum_SAMTOOLS	mut_per_mapper_GATK	mut_per_mapper_SAMTOOLS	AA_change_type_BWA_GATK	AA_change_BWA_GATK
761602	C	T	1	['G21383_ANNO.vcf']	[]	761602	gi|444893469|emb|AL123456.3|	C	T	3793.77	1/1:0,105:105:99:3822,316,0	1.0	105	C	T	228	1/1:255,255,0:0,102	1.0	102	C	T	3748.77	1/1:0,102:102:99:3777,307,0	1.0	102	C	T	228	1/1:255,255,0:0,97	1.0	97	C	T	3784.77	1/1:0,105:105:99:3813,316,0	1.0	105	C	T	228	1/1:255,244,0:0,81	1.0	81	3	3	T/T/T/	T/T/T/	nonSyn	A:V
1790841	C	G	1	['G21383_ANNO.vcf']	[]	1790841	gi|444893469|emb|AL123456.3|	C	G	3548.77	1/1:0,88:88:99:3577,265,0	1.0	88	C	G	228	1/1:255,255,0:0,85	1.0	85	C	G	3599.77	1/1:0,85:85:99:3628,256,0	1.0	85	C	G	228	1/1:255,226,0:0,75	1.0	75	C	G	3579.77	1/1:0,90:90:99:3608,271,0	1.0	90	C	G	228	1/1:255,187,0:0,62	1.0	62	3	3	G/G/G/	G/G/G/	syn	None
2007325	C	T	1	['G21383_ANNO.vcf']	[]	2007325	gi|444893469|emb|AL123456.3|	C	T	1808.77	1/1:0,49:49:99:1837,147,0	1.0	49	C	T	228	1/1:255,138,0:0,46	1.0	46	C	T	1801.77	1/1:0,48:48:99:1830,144,0	1.0	48	C	T	228	1/1:255,129,0:0,43	1.0	43	C	T	1758.77	1/1:0,48:48:99:1787,144,0	1.0	48	C	T	228	1/1:255,81,0:0,27	1.0	27	3	3	T/T/T/	T/T/T/	nonSyn	A:T
4338645	C	A	1	['G21383_ANNO.vcf']	[]	4338645	gi|444893469|emb|AL123456.3|	C	A	4879.77	1/1:0,133:133:99:4908,400,0	1.0	133	C	A	228	1/1:255,255,0:0,129	1.0	129	C	A	4958.77	1/1:0,131:131:99:4987,394,0	1.0	131	C	A	228	1/1:255,255,0:0,119	1.0	119	C	A	4869.77	1/1:0,133:133:99:4898,400,0	1.0	133	C	A	228	1/1:255,255,0:0,92	1.0	92	3	3	A/A/A/	A/A/A/
4389215	G	A	1	['G21383_ANNO.vcf']	[]	4389215	gi|444893469|emb|AL123456.3|	G	A	3625.77	1/1:0,103:103:99:3654,310,0	1.0	103	G	A	228	1/1:255,255,0:0,103	1.0	103	G	A	3606.77	1/1:0,99:99:99:3635,298,0	1.0	99	G	A	228	1/1:255,241,0:0,80	1.0	80	G	A	3658.77	1/1:0,104:104:99:3687,313,0	1.0	104	G	A	228	1/1:255,205,0:0,68	1.0	68	3	3	A/A/A/	A/A/A/	syn	None
1861260	C	G	1	['G21383_ANNO.vcf']	[]	1861260	gi|444893469|emb|AL123456.3|	C	G	794.77	0/1:54,26:80:99:823,0,1956	0.325	80	C	G	222	0/1:255,0,255:53,24	0.311688311688	77	C	G	820.77	0/1:50,25:75:99:849,0,1965	0.333333333333	75	C	G	222	0/1:255,0,255:50,23	0.315068493151	73	C	G	806.77	0/1:54,26:80:99:835,0,1979	0.325	80	C	G	195	0/1:228,0,255:37,16	0.301886792453	53	3	3	G/G/G/	G/G/G/	syn	None
1164571	A	G	1	['G21383_ANNO.vcf']	[]	1164571	gi|444893469|emb|AL123456.3|	A	G	1974.77	0/1:42,57:99:99:2003,0,1170	0.575757575758	99	A	G	222	0/1:255,0,255:42,55	0.567010309278	97	A	G	2132.77	0/1:42,57:99:99:2161,0,1214	0.575757575758	99	A	G	222	0/1:255,0,255:40,53	0.569892473118	93	A	G	1942.77	0/1:40,57:97:99:1971,0,1123	0.587628865979	97	A	G	222	0/1:255,0,255:33,49	0.59756097561	82	3	3	G/G/G/	G/G/G/
G21391_unique	6
pos	ref	mut	fileCount	filesA	filesB	pos	chromosome	ref_BWA_GATK	mut_BWA_GATK	qual_BWA_GATK	info_BWA_GATK	hetero_freq_BWA_GATK	num_Reads_BWA_GATK	ref_BWA_SAMTOOLS	mut_BWA_SAMTOOLS	qual_BWA_SAMTOOLS	info_BWA_SAMTOOLS	hetero_freq_BWA_SAMTOOLS	num_Reads_BWA_SAMTOOLS	ref_NOVO_GATK	mut_NOVO_GATK	qual_NOVO_GATK	info_NOVO_GATK	hetero_freq_NOVO_GATK	num_Reads_NOVO_GATK	ref_NOVO_SAMTOOLS	mut_NOVO_SAMTOOLS	qual_NOVO_SAMTOOLS	info_NOVO_SAMTOOLS	hetero_freq_NOVO_SAMTOOLS	num_Reads_NOVO_SAMTOOLS	ref_SMALT_GATK	mut_SMALT_GATK	qual_SMALT_GATK	info_SMALT_GATK	hetero_freq_SMALT_GATK	num_Reads_SMALT_GATK	ref_SMALT_SAMTOOLS	mut_SMALT_SAMTOOLS	qual_SMALT_SAMTOOLS	info_SMALT_SAMTOOLS	hetero_freq_SMALT_SAMTOOLS	num_Reads_SMALT_SAMTOOLS	mapper_sum_GATK	mapper_sum_SAMTOOLS	mut_per_mapper_GATK	mut_per_mapper_SAMTOOLS	AA_change_type_BWA_GATK	AA_change_BWA_GATK
152017	C	G	1	[]	['G21391_ANNO.vcf']	152017	gi|444893469|emb|AL123456.3|	C	G	3746.77	1/1:0,102:102:99:3775,307,0	1.0	102	C	G	228	1/1:255,253,0:0,84	1.0	84	C	G	3836.77	1/1:0,96:96:99:3865,289,0	1.0	96	C	G	228	1/1:255,232,0:0,77	1.0	77	C	G	3782.77	1/1:0,101:101:99:3811,304,0	1.0	101	C	G	228	1/1:255,214,0:0,71	1.0	71	3	3	G/G/G/	G/G/G/	nonSyn	S:R
759939	C	T	1	[]	['G21391_ANNO.vcf']	759939	gi|444893469|emb|AL123456.3|	C	T	3833.77	1/1:0,112:112:99:3862,337,0	1.0	112	C	T	228	1/1:255,255,0:0,105	1.0	105	C	T	3928.77	1/1:0,109:109:99:3957,328,0	1.0	109	C	T	228	1/1:255,255,0:0,91	1.0	91	C	T	4001.77	1/1:0,113:113:99:4030,340,0	1.0	113	C	T	228	1/1:255,255,0:0,87	1.0	87	3	3	T/T/T/	T/T/T/	nonSyn	P:S
2335567	C	T	1	[]	['G21391_ANNO.vcf']	2335567	gi|444893469|emb|AL123456.3|	C	T	4830.77	1/1:0,134:134:99:4859,403,0	1.0	134	C	T	228	1/1:255,255,0:0,124	1.0	124	C	T	4933.77	1/1:0,133:133:99:4962,400,0	1.0	133	C	T	228	1/1:255,255,0:0,115	1.0	115	C	T	4921.77	1/1:0,136:136:99:4950,409,0	1.0	136	C	T	228	1/1:255,255,0:0,101	1.0	101	3	3	T/T/T/	T/T/T/	syn	None
2339608	AGCAGCG	A	1	[]	['G21391_ANNO.vcf']	2339608	gi|444893469|emb|AL123456.3|	AGCAGCG	A	637.73	1/1:0,15:15:45:675,45,0	1.0	15	AGCAGCGGC	AGC	179	1/1:206,42,0:0,14	1.0	14	AGCAGCG	A	846.73	1/1:0,20:20:60:884,60,0	1.0	20	AGCAGCGGC	AGC	228	1/1:255,51,0:0,17	1.0	17	AGCAGCG	A	801.73	1/1:0,19:19:57:839,57,0	1.0	19	AGCAGCGGC	AGC	228	1/1:255,42,0:0,14	1.0	14	3	3	A/A/A/	AGC/AGC/AGC/	INDEL	INDEL
2415402	C	T	1	[]	['G21391_ANNO.vcf']	2415402	gi|444893469|emb|AL123456.3|	C	T	4828.77	1/1:0,138:138:99:4857,415,0	1.0	138	C	T	228	1/1:255,255,0:0,129	1.0	129	C	T	4901.77	1/1:0,137:137:99:4930,412,0	1.0	137	C	T	228	1/1:255,255,0:0,121	1.0	121	C	T	4954.77	1/1:0,141:141:99:4983,424,0	1.0	141	C	T	228	1/1:255,255,0:0,109	1.0	109	3	3	T/T/T/	T/T/T/	syn	None
2571813	G	A	1	[]	['G21391_ANNO.vcf']	2571813	gi|444893469|emb|AL123456.3|	G	A	4762.77	1/1:0,139:139:99:4791,417,0	1.0	139	G	A	228	1/1:255,255,0:0,121	1.0	121	G	A	4995.77	1/1:0,142:142:99:5024,427,0	1.0	142	G	A	228	1/1:255,255,0:0,116	1.0	116	G	A	4888.77	1/1:0,142:142:99:4917,426,0	1.0	142	G	A	228	1/1:255,255,0:0,109	1.0	109	3	3	A/A/A/	A/A/A/	syn	None
G21383_vs_G21392	4
G21383_unique	2
pos	ref	mut	fileCount	filesA	filesB	pos	chromosome	ref_BWA_GATK	mut_BWA_GATK	qual_BWA_GATK	info_BWA_GATK	hetero_freq_BWA_GATK	num_Reads_BWA_GATK	ref_BWA_SAMTOOLS	mut_BWA_SAMTOOLS	qual_BWA_SAMTOOLS	info_BWA_SAMTOOLS	hetero_freq_BWA_SAMTOOLS	num_Reads_BWA_SAMTOOLS	ref_NOVO_GATK	mut_NOVO_GATK	qual_NOVO_GATK	info_NOVO_GATK	hetero_freq_NOVO_GATK	num_Reads_NOVO_GATK	ref_NOVO_SAMTOOLS	mut_NOVO_SAMTOOLS	qual_NOVO_SAMTOOLS	info_NOVO_SAMTOOLS	hetero_freq_NOVO_SAMTOOLS	num_Reads_NOVO_SAMTOOLS	ref_SMALT_GATK	mut_SMALT_GATK	qual_SMALT_GATK	info_SMALT_GATK	hetero_freq_SMALT_GATK	num_Reads_SMALT_GATK	ref_SMALT_SAMTOOLS	mut_SMALT_SAMTOOLS	qual_SMALT_SAMTOOLS	info_SMALT_SAMTOOLS	hetero_freq_SMALT_SAMTOOLS	num_Reads_SMALT_SAMTOOLS	mapper_sum_GATK	mapper_sum_SAMTOOLS	mut_per_mapper_GATK	mut_per_mapper_SAMTOOLS	AA_change_type_BWA_GATK	AA_change_BWA_GATK
1790841	C	G	1	['G21383_ANNO.vcf']	[]	1790841	gi|444893469|emb|AL123456.3|	C	G	3548.77	1/1:0,88:88:99:3577,265,0	1.0	88	C	G	228	1/1:255,255,0:0,85	1.0	85	C	G	3599.77	1/1:0,85:85:99:3628,256,0	1.0	85	C	G	228	1/1:255,226,0:0,75	1.0	75	C	G	3579.77	1/1:0,90:90:99:3608,271,0	1.0	90	C	G	228	1/1:255,187,0:0,62	1.0	62	3	3	G/G/G/	G/G/G/	syn	None
2007325	C	T	1	['G21383_ANNO.vcf']	[]	2007325	gi|444893469|emb|AL123456.3|	C	T	1808.77	1/1:0,49:49:99:1837,147,0	1.0	49	C	T	228	1/1:255,138,0:0,46	1.0	46	C	T	1801.77	1/1:0,48:48:99:1830,144,0	1.0	48	C	T	228	1/1:255,129,0:0,43	1.0	43	C	T	1758.77	1/1:0,48:48:99:1787,144,0	1.0	48	C	T	228	1/1:255,81,0:0,27	1.0	27	3	3	T/T/T/	T/T/T/	nonSyn	A:T
1861260	C	G	1	['G21383_ANNO.vcf']	[]	1861260	gi|444893469|emb|AL123456.3|	C	G	794.77	0/1:54,26:80:99:823,0,1956	0.325	80	C	G	222	0/1:255,0,255:53,24	0.311688311688	77	C	G	820.77	0/1:50,25:75:99:849,0,1965	0.333333333333	75	C	G	222	0/1:255,0,255:50,23	0.315068493151	73	C	G	806.77	0/1:54,26:80:99:835,0,1979	0.325	80	C	G	195	0/1:228,0,255:37,16	0.301886792453	53	3	3	G/G/G/	G/G/G/	syn	None
1164571	A	G	1	['G21383_ANNO.vcf']	[]	1164571	gi|444893469|emb|AL123456.3|	A	G	1974.77	0/1:42,57:99:99:2003,0,1170	0.575757575758	99	A	G	222	0/1:255,0,255:42,55	0.567010309278	97	A	G	2132.77	0/1:42,57:99:99:2161,0,1214	0.575757575758	99	A	G	222	0/1:255,0,255:40,53	0.569892473118	93	A	G	1942.77	0/1:40,57:97:99:1971,0,1123	0.587628865979	97	A	G	222	0/1:255,0,255:33,49	0.59756097561	82	3	3	G/G/G/	G/G/G/
G21392_unique	2
check reads
pos	ref	mut	fileCount	filesA	filesB	pos	chromosome	ref_BWA_GATK	mut_BWA_GATK	qual_BWA_GATK	info_BWA_GATK	hetero_freq_BWA_GATK	num_Reads_BWA_GATK	ref_BWA_SAMTOOLS	mut_BWA_SAMTOOLS	qual_BWA_SAMTOOLS	info_BWA_SAMTOOLS	hetero_freq_BWA_SAMTOOLS	num_Reads_BWA_SAMTOOLS	ref_NOVO_GATK	mut_NOVO_GATK	qual_NOVO_GATK	info_NOVO_GATK	hetero_freq_NOVO_GATK	num_Reads_NOVO_GATK	ref_NOVO_SAMTOOLS	mut_NOVO_SAMTOOLS	qual_NOVO_SAMTOOLS	info_NOVO_SAMTOOLS	hetero_freq_NOVO_SAMTOOLS	num_Reads_NOVO_SAMTOOLS	ref_SMALT_GATK	mut_SMALT_GATK	qual_SMALT_GATK	info_SMALT_GATK	hetero_freq_SMALT_GATK	num_Reads_SMALT_GATK	ref_SMALT_SAMTOOLS	mut_SMALT_SAMTOOLS	qual_SMALT_SAMTOOLS	info_SMALT_SAMTOOLS	hetero_freq_SMALT_SAMTOOLS	num_Reads_SMALT_SAMTOOLS	mapper_sum_GATK	mapper_sum_SAMTOOLS	mut_per_mapper_GATK	mut_per_mapper_SAMTOOLS	AA_change_type_BWA_GATK	AA_change_BWA_GATK
1681531	C	T	1	[]	['G21392_ANNO.vcf']	1681531	gi|444893469|emb|AL123456.3|	C	T	1182.77	1/1:0,38:38:99:1211,114,0	1.0	38	C	T	228	1/1:255,114,0:0,38	1.0	38	C	T	820.77	1/1:0,27:27:81:849,81,0	1.0	27	C	T	228	1/1:255,78,0:0,26	1.0	26	C	T	1175.77	1/1:0,38:38:99:1204,114,0	1.0	38	C	T	228	1/1:255,105,0:0,35	1.0	35	3	3	T/T/T/	T/T/T/	nonSyn	E:K
2339608	AGCAGCG	A	1	[]	['G21392_ANNO.vcf']	2339608	gi|444893469|emb|AL123456.3|	AGCAGCG	A	592.73	1/1:0,14:14:42:630,42,0	1.0	14	AGCAGCGGC	AGC	113	1/1:140,36,0:0,12	1.0	12	AGCAGCG	A	592.73	1/1:0,14:14:42:630,42,0	1.0	14	AGCAGCGGC	AGC	228	1/1:255,21,0:0,7	1.0	7	AGCAGCG	A	862.73	1/1:0,20:20:60:900,60,0	1.0	20	AGCAGCGGC	AGC	228	1/1:255,33,0:0,11	1.0	11	3	3	A/A/A/	AGC/AGC/AGC/	INDEL	INDEL
1224340	C	G	1	[]	['G21392_ANNO.vcf']	1224340	gi|444893469|emb|AL123456.3|	C	G	178.77	0/1:29,7:36:99:207,0,1160	0.194444444444	36	C	G	36.4637	0/1:71,0,246:28,7	0.2	35	C	G	167.77	0/1:19,6:25:99:196,0,741	0.24	25	C	G	90	0/1:123,0,255:15,6	0.285714285714	21	C	G	179.77	0/1:29,7:36:99:208,0,1159	0.194444444444	36	C	G	54	0/1:88,0,255:27,7	0.205882352941	34	3	3	G/G/G/	G/G/G/
3049028	A	T	1	[]	['G21392_ANNO.vcf']	3049028	gi|444893469|emb|AL123456.3|	A	T	296.77	0/1:45,13:58:99:325,0,2067	0.224137931034	58	A	T	26.8274	0/1:61,0,218:44,16	0.266666666667	60	A	T	150.77	0/1:36,8:44:99:179,0,1659	0.181818181818	44	A	T	30.7875	0/1:65,0,241:32,11	0.255813953488	43	A	T	305.77	0/1:47,13:60:99:334,0,2209	0.216666666667	60	A	T	36.9044	0/1:71,0,241:40,15	0.272727272727	55	3	3	T/T/T/	T/T/T/	nonSyn	L:Q
2839512	C	T	1	[]	['G21392_ANNO.vcf']	2839512	gi|444893469|emb|AL123456.3|	C	T	589.77	0/1:51,15:66:99:618,0,1985	0.227272727273	66	C	T	25.2114	0/1:59,0,255:36,15	0.294117647059	51	C	T	366.77	0/1:32,8:40:99:395,0,2168	0.2	40	C	T	13.5035	0/1:48,0,255:24,8	0.25	32	C	T	601.77	0/1:51,15:66:99:630,0,1952	0.227272727273	66	C	T	34.4237	0/1:68,0,255:29,15	0.340909090909	44	3	3	T/T/T/	T/T/T/	nonSyn	S:*
2839513	G	C	1	[]	['G21392_ANNO.vcf']	2839513	gi|444893469|emb|AL123456.3|	G	C	590.77	0/1:51,15:66:99:619,0,1982	0.227272727273	66	G	C	42.4452	0/1:76,0,255:36,15	0.294117647059	51	G	C	409.77	0/1:32,8:40:99:438,0,2162	0.2	40	G	C	63	0/1:97,0,255:26,8	0.235294117647	34	G	C	644.77	0/1:51,15:66:99:673,0,1946	0.227272727273	66	G	C	87	0/1:120,0,255:29,15	0.340909090909	44	3	3	C/C/C/	C/C/C/	nonSyn	S:*
2839491	G	A	1	[]	['G21392_ANNO.vcf']	2839491	gi|444893469|emb|AL123456.3|	G	A	498.77	0/1:59,18:77:99:527,0,2020	0.233766233766	77	G	A	58	0/1:92,0,255:44,16	0.266666666667	60	G	A	243.77	0/1:40,10:50:99:272,0,2634	0.2	50	G	A	12.5131	0/1:48,0,255:29,6	0.171428571429	35	G	A	466.77	0/1:59,17:76:99:495,0,2053	0.223684210526	76	G	A	69	0/1:103,0,255:34,14	0.291666666667	48	3	3	A/A/A/	A/A/A/	syn	None
2091083	AGTCCTCCAGG	A	1	[]	['G21392_ANNO.vcf']	2091083	gi|444893469|emb|AL123456.3|	AGTCCTCCAGG	A	190.73	0/1:22,7:29:99:228,0,1277	0.241379310345	29	AGTCCTCCAGGGT	AGT	95	0/1:130,0,255:19,6	0.24	25	AGTCCTCCAGG	A	211.73	0/1:15,7:22:99:249,0,1058	0.318181818182	22	AGTCCTCCAGGGT	AGT	85	0/1:120,0,255:14,3	0.176470588235	17	AGTCCTCCAGG	A	232.73	0/1:22,8:30:99:270,0,1300	0.266666666667	30	AGTCCTCCAGGGT	AGT	17.2469	0/1:54,0,255:17,2	0.105263157895	19	3	3	A/A/A/	AGT/AGT/AGT/	INDEL	INDEL
2839498	G	C	1	[]	['G21392_ANNO.vcf']	2839498	gi|444893469|emb|AL123456.3|	G	C	596.77	0/1:47,17:64:99:625,0,1717	0.265625	64	G	C	35.1332	0/1:69,0,255:33,12	0.266666666667	45	G	C	288.77	0/1:30,9:39:99:317,0,2310	0.230769230769	39	G	C	11.9462	0/1:47,0,255:22,4	0.153846153846	26	G	C	557.77	0/1:47,16:63:99:586,0,1697	0.253968253968	63	G	C	73	0/1:106,0,255:27,12	0.307692307692	39	3	3	C/C/C/	C/C/C/	nonSyn	S:R
2839499	A	G	1	[]	['G21392_ANNO.vcf']	2839499	gi|444893469|emb|AL123456.3|	A	G	596.77	0/1:47,17:64:99:625,0,1766	0.265625	64	A	G	34.3962	0/1:68,0,244:33,12	0.266666666667	45	A	G	288.77	0/1:30,9:39:99:317,0,2310	0.230769230769	39	A	G	11.7083	0/1:46,0,215:22,4	0.153846153846	26	A	G	557.77	0/1:47,16:63:99:586,0,1745	0.253968253968	63	A	G	65	0/1:98,0,235:27,12	0.307692307692	39	3	3	G/G/G/	G/G/G/	nonSyn	S:R
1672443	T	C	1	[]	['G21392_ANNO.vcf']	1672443	gi|444893469|emb|AL123456.3|	T	C	376.77	0/1:33,12:45:99:405,0,2067	0.266666666667	45	T	C	51	0/1:85,0,248:32,9	0.219512195122	41	T	C	367.77	0/1:22,11:33:99:396,0,1506	0.333333333333	33	T	C	69	0/1:102,0,238:18,7	0.28	25	T	C	544.77	0/1:33,16:49:99:573,0,1677	0.326530612245	49	T	C	85	0/1:119,0,247:24,8	0.25	32	3	3	C/C/C/	C/C/C/
1672439	C	G	1	[]	['G21392_ANNO.vcf']	1672439	gi|444893469|emb|AL123456.3|	C	G	376.77	0/1:32,12:44:99:405,0,2066	0.272727272727	44	C	G	54	0/1:88,0,255:31,9	0.225	40	C	G	367.77	0/1:21,11:32:99:396,0,1506	0.34375	32	C	G	68	0/1:101,0,255:17,7	0.291666666667	24	C	G	547.77	0/1:31,16:47:99:576,0,1647	0.340425531915	47	C	G	81	0/1:115,0,255:22,8	0.266666666667	30	3	3	G/G/G/	G/G/G/
1672441	G	A	1	[]	['G21392_ANNO.vcf']	1672441	gi|444893469|emb|AL123456.3|	G	A	373.77	0/1:32,12:44:99:402,0,2093	0.272727272727	44	G	A	46.5293	0/1:81,0,255:31,9	0.225	40	G	A	367.77	0/1:22,11:33:99:396,0,1506	0.333333333333	33	G	A	38.0526	0/1:72,0,255:18,7	0.28	25	G	A	544.77	0/1:32,16:48:99:573,0,1677	0.333333333333	48	G	A	55	0/1:89,0,255:23,8	0.258064516129	31	3	3	A/A/A/	A/A/A/
2850955	T	C	1	[]	['G21392_ANNO.vcf']	2850955	gi|444893469|emb|AL123456.3|	T	C	915.77	0/1:72,33:105:99:944,0,3176	0.314285714286	105	T	C	43.0406	0/1:76,0,215:64,33	0.340206185567	97	T	C	871.77	0/1:57,27:84:99:900,0,2420	0.321428571429	84	T	C	108	0/1:141,0,245:42,22	0.34375	64	T	C	979.77	0/1:78,34:112:99:1008,0,3034	0.303571428571	112	T	C	76	0/1:109,0,237:55,33	0.375	88	3	3	C/C/C/	C/C/C/
742597	C	G	1	[]	['G21392_ANNO.vcf']	742597	gi|444893469|emb|AL123456.3|	C	G	184.77	0/1:13,6:19:99:213,0,715	0.315789473684	19	C	G	38.8461	0/1:72,0,144:12,6	0.333333333333	18	C	G	168.77	0/1:16,5:21:99:197,0,733	0.238095238095	21	C	G	45.0522	0/1:78,0,140:6,5	0.454545454545	11	C	G	172.77	0/1:17,6:23:99:201,0,696	0.260869565217	23	C	G	43.1056	0/1:76,0,141:8,6	0.428571428571	14	3	3	G/G/G/	G/G/G/	syn	None
1569924	T	A	1	[]	['G21392_ANNO.vcf']	1569924	gi|444893469|emb|AL123456.3|	T	A	309.77	0/1:32,15:47:99:338,0,837	0.31914893617	47	T	A	69	0/1:102,0,229:31,14	0.311111111111	45	T	A	131.77	0/1:18,7:25:99:160,0,482	0.28	25	T	A	9.32255	0/1:43,0,170:15,5	0.25	20	T	A	230.77	0/1:34,13:47:99:259,0,911	0.276595744681	47	T	A	65	0/1:99,0,230:30,13	0.302325581395	43	3	3	A/A/A/	A/A/A/	nonSyn	D:V
2839520	T	C	1	[]	['G21392_ANNO.vcf']	2839520	gi|444893469|emb|AL123456.3|	T	C	684.77	0/1:48,23:71:99:713,0,1889	0.323943661972	71	T	C	88	0/1:121,0,255:33,21	0.388888888889	54	T	C	482.77	0/1:30,17:47:99:511,0,2087	0.36170212766	47	T	C	218	0/1:251,0,246:22,15	0.405405405405	37	T	C	746.77	0/1:48,25:73:99:775,0,1853	0.342465753425	73	T	C	123	0/1:156,0,252:26,19	0.422222222222	45	3	3	C/C/C/	C/C/C/	nonSyn	I:V
2907762	A	G	1	[]	['G21392_ANNO.vcf']	2907762	gi|444893469|emb|AL123456.3|	A	G	719.77	0/1:67,35:102:99:748,0,1736	0.343137254902	102	A	G	48.0353	0/1:81,0,211:59,34	0.365591397849	93	A	G	773.77	0/1:38,26:64:99:802,0,1014	0.40625	64	A	G	104	0/1:137,0,233:32,22	0.407407407407	54	A	G	868.77	0/1:68,36:104:99:897,0,1820	0.346153846154	104	A	G	70	0/1:103,0,247:56,31	0.35632183908	87	3	3	G/G/G/	G/G/G/
3369932	G	T	1	[]	['G21392_ANNO.vcf']	3369932	gi|444893469|emb|AL123456.3|	G	T	1440.73	0/1:58,41:99:99:1478,0,2236	0.414141414141	99	G	T	82	0/1:115,0,255:44,38	0.463414634146	82	G	T	985.77	0/1:41,29:70:99:1014,0,1644	0.414285714286	70	G	T	140	0/1:173,0,255:26,19	0.422222222222	45	G	T	1463.77	0/1:59,41:100:99:1492,0,2313	0.41	100	G	T	73	0/1:106,0,255:44,31	0.413333333333	75	3	3	T/T/T/	T/T/T/
2181393	T	A	1	[]	['G21392_ANNO.vcf']	2181393	gi|444893469|emb|AL123456.3|	T	A	768.77	0/1:40,44:84:99:797,0,963	0.52380952381	84	T	A	129	0/1:162,0,234:32,41	0.561643835616	73	T	A	841.77	0/1:28,37:65:99:870,0,676	0.569230769231	65	T	A	179	0/1:212,0,191:23,34	0.59649122807	57	T	A	875.77	0/1:38,47:85:99:904,0,925	0.552941176471	85	T	A	161	0/1:194,0,237:32,42	0.567567567568	74	3	3	A/A/A/	A/A/A/	nonSyn	T:S
4254892	A	T	1	[]	['G21392_ANNO.vcf']	4254892	gi|444893469|emb|AL123456.3|	A	T	841.77	0/1:9,31:40:99:870,0,167	0.775	40	A	T	193	0/1:227,0,74:9,26	0.742857142857	35	A	T	649.77	0/1:5,23:28:78:678,0,78	0.821428571429	28	A	T	148	0/1:182,0,60:5,15	0.75	20	A	T	989.77	0/1:9,36:45:99:1018,0,152	0.8	45	A	T	189	0/1:223,0,81:9,23	0.71875	32	3	3	T/T/T/	T/T/T/	nonSyn	F:I
497362	C	T	1	[]	['G21392_ANNO.vcf']	497362	gi|444893469|emb|AL123456.3|	C	T	406.77	0/1:4,17:21:78:435,0,78	0.809523809524	21	C	T	139	0/1:174,0,35:3,15	0.833333333333	18	C	T	284.77	0/1:4,12:16:99:313,0,115	0.75	16	C	T	122	0/1:156,0,62:3,11	0.785714285714	14	C	T	391.77	0/1:4,16:20:87:420,0,87	0.8	20	C	T	131	0/1:165,0,47:3,13	0.8125	16	3	3	T/T/T/	T/T/T/	syn	None
G21383_vs_G21393	11
G21383_unique	5
pos	ref	mut	fileCount	filesA	filesB	pos	chromosome	ref_BWA_GATK	mut_BWA_GATK	qual_BWA_GATK	info_BWA_GATK	hetero_freq_BWA_GATK	num_Reads_BWA_GATK	ref_BWA_SAMTOOLS	mut_BWA_SAMTOOLS	qual_BWA_SAMTOOLS	info_BWA_SAMTOOLS	hetero_freq_BWA_SAMTOOLS	num_Reads_BWA_SAMTOOLS	ref_NOVO_GATK	mut_NOVO_GATK	qual_NOVO_GATK	info_NOVO_GATK	hetero_freq_NOVO_GATK	num_Reads_NOVO_GATK	ref_NOVO_SAMTOOLS	mut_NOVO_SAMTOOLS	qual_NOVO_SAMTOOLS	info_NOVO_SAMTOOLS	hetero_freq_NOVO_SAMTOOLS	num_Reads_NOVO_SAMTOOLS	ref_SMALT_GATK	mut_SMALT_GATK	qual_SMALT_GATK	info_SMALT_GATK	hetero_freq_SMALT_GATK	num_Reads_SMALT_GATK	ref_SMALT_SAMTOOLS	mut_SMALT_SAMTOOLS	qual_SMALT_SAMTOOLS	info_SMALT_SAMTOOLS	hetero_freq_SMALT_SAMTOOLS	num_Reads_SMALT_SAMTOOLS	mapper_sum_GATK	mapper_sum_SAMTOOLS	mut_per_mapper_GATK	mut_per_mapper_SAMTOOLS	AA_change_type_BWA_GATK	AA_change_BWA_GATK
761602	C	T	1	['G21383_ANNO.vcf']	[]	761602	gi|444893469|emb|AL123456.3|	C	T	3793.77	1/1:0,105:105:99:3822,316,0	1.0	105	C	T	228	1/1:255,255,0:0,102	1.0	102	C	T	3748.77	1/1:0,102:102:99:3777,307,0	1.0	102	C	T	228	1/1:255,255,0:0,97	1.0	97	C	T	3784.77	1/1:0,105:105:99:3813,316,0	1.0	105	C	T	228	1/1:255,244,0:0,81	1.0	81	3	3	T/T/T/	T/T/T/	nonSyn	A:V
1790841	C	G	1	['G21383_ANNO.vcf']	[]	1790841	gi|444893469|emb|AL123456.3|	C	G	3548.77	1/1:0,88:88:99:3577,265,0	1.0	88	C	G	228	1/1:255,255,0:0,85	1.0	85	C	G	3599.77	1/1:0,85:85:99:3628,256,0	1.0	85	C	G	228	1/1:255,226,0:0,75	1.0	75	C	G	3579.77	1/1:0,90:90:99:3608,271,0	1.0	90	C	G	228	1/1:255,187,0:0,62	1.0	62	3	3	G/G/G/	G/G/G/	syn	None
2007325	C	T	1	['G21383_ANNO.vcf']	[]	2007325	gi|444893469|emb|AL123456.3|	C	T	1808.77	1/1:0,49:49:99:1837,147,0	1.0	49	C	T	228	1/1:255,138,0:0,46	1.0	46	C	T	1801.77	1/1:0,48:48:99:1830,144,0	1.0	48	C	T	228	1/1:255,129,0:0,43	1.0	43	C	T	1758.77	1/1:0,48:48:99:1787,144,0	1.0	48	C	T	228	1/1:255,81,0:0,27	1.0	27	3	3	T/T/T/	T/T/T/	nonSyn	A:T
4338645	C	A	1	['G21383_ANNO.vcf']	[]	4338645	gi|444893469|emb|AL123456.3|	C	A	4879.77	1/1:0,133:133:99:4908,400,0	1.0	133	C	A	228	1/1:255,255,0:0,129	1.0	129	C	A	4958.77	1/1:0,131:131:99:4987,394,0	1.0	131	C	A	228	1/1:255,255,0:0,119	1.0	119	C	A	4869.77	1/1:0,133:133:99:4898,400,0	1.0	133	C	A	228	1/1:255,255,0:0,92	1.0	92	3	3	A/A/A/	A/A/A/
4389215	G	A	1	['G21383_ANNO.vcf']	[]	4389215	gi|444893469|emb|AL123456.3|	G	A	3625.77	1/1:0,103:103:99:3654,310,0	1.0	103	G	A	228	1/1:255,255,0:0,103	1.0	103	G	A	3606.77	1/1:0,99:99:99:3635,298,0	1.0	99	G	A	228	1/1:255,241,0:0,80	1.0	80	G	A	3658.77	1/1:0,104:104:99:3687,313,0	1.0	104	G	A	228	1/1:255,205,0:0,68	1.0	68	3	3	A/A/A/	A/A/A/	syn	None
1861260	C	G	1	['G21383_ANNO.vcf']	[]	1861260	gi|444893469|emb|AL123456.3|	C	G	794.77	0/1:54,26:80:99:823,0,1956	0.325	80	C	G	222	0/1:255,0,255:53,24	0.311688311688	77	C	G	820.77	0/1:50,25:75:99:849,0,1965	0.333333333333	75	C	G	222	0/1:255,0,255:50,23	0.315068493151	73	C	G	806.77	0/1:54,26:80:99:835,0,1979	0.325	80	C	G	195	0/1:228,0,255:37,16	0.301886792453	53	3	3	G/G/G/	G/G/G/	syn	None
1164571	A	G	1	['G21383_ANNO.vcf']	[]	1164571	gi|444893469|emb|AL123456.3|	A	G	1974.77	0/1:42,57:99:99:2003,0,1170	0.575757575758	99	A	G	222	0/1:255,0,255:42,55	0.567010309278	97	A	G	2132.77	0/1:42,57:99:99:2161,0,1214	0.575757575758	99	A	G	222	0/1:255,0,255:40,53	0.569892473118	93	A	G	1942.77	0/1:40,57:97:99:1971,0,1123	0.587628865979	97	A	G	222	0/1:255,0,255:33,49	0.59756097561	82	3	3	G/G/G/	G/G/G/
G21393_unique	6
check reads
pos	ref	mut	fileCount	filesA	filesB	pos	chromosome	ref_BWA_GATK	mut_BWA_GATK	qual_BWA_GATK	info_BWA_GATK	hetero_freq_BWA_GATK	num_Reads_BWA_GATK	ref_BWA_SAMTOOLS	mut_BWA_SAMTOOLS	qual_BWA_SAMTOOLS	info_BWA_SAMTOOLS	hetero_freq_BWA_SAMTOOLS	num_Reads_BWA_SAMTOOLS	ref_NOVO_GATK	mut_NOVO_GATK	qual_NOVO_GATK	info_NOVO_GATK	hetero_freq_NOVO_GATK	num_Reads_NOVO_GATK	ref_NOVO_SAMTOOLS	mut_NOVO_SAMTOOLS	qual_NOVO_SAMTOOLS	info_NOVO_SAMTOOLS	hetero_freq_NOVO_SAMTOOLS	num_Reads_NOVO_SAMTOOLS	ref_SMALT_GATK	mut_SMALT_GATK	qual_SMALT_GATK	info_SMALT_GATK	hetero_freq_SMALT_GATK	num_Reads_SMALT_GATK	ref_SMALT_SAMTOOLS	mut_SMALT_SAMTOOLS	qual_SMALT_SAMTOOLS	info_SMALT_SAMTOOLS	hetero_freq_SMALT_SAMTOOLS	num_Reads_SMALT_SAMTOOLS	mapper_sum_GATK	mapper_sum_SAMTOOLS	mut_per_mapper_GATK	mut_per_mapper_SAMTOOLS	AA_change_type_BWA_GATK	AA_change_BWA_GATK
152017	C	G	1	[]	['G21393_ANNO.vcf']	152017	gi|444893469|emb|AL123456.3|	C	G	4480.77	1/1:0,123:123:99:4509,370,0	1.0	123	C	G	228	1/1:255,255,0:0,110	1.0	110	C	G	2981.77	1/1:0,75:75:99:3010,226,0	1.0	75	C	G	228	1/1:255,199,0:0,66	1.0	66	C	G	4651.77	1/1:0,124:124:99:4680,373,0	1.0	124	C	G	228	1/1:255,255,0:0,102	1.0	102	3	3	G/G/G/	G/G/G/	nonSyn	S:R
759939	C	T	1	[]	['G21393_ANNO.vcf']	759939	gi|444893469|emb|AL123456.3|	C	T	3570.77	1/1:0,115:115:99:3599,346,0	1.0	115	C	T	228	1/1:255,255,0:0,100	1.0	100	C	T	2299.77	1/1:0,73:73:99:2328,219,0	1.0	73	C	T	228	1/1:255,166,0:0,55	1.0	55	C	T	3696.77	1/1:0,120:120:99:3725,361,0	1.0	120	C	T	228	1/1:255,255,0:0,88	1.0	88	3	3	T/T/T/	T/T/T/	nonSyn	P:S
2335567	C	T	1	[]	['G21393_ANNO.vcf']	2335567	gi|444893469|emb|AL123456.3|	C	T	5074.77	1/1:0,152:152:99:5103,457,0	1.0	152	C	T	228	1/1:255,255,0:0,140	1.0	140	C	T	3159.77	1/1:0,93:93:99:3188,280,0	1.0	93	C	T	228	1/1:255,241,0:0,80	1.0	80	C	T	5248.77	1/1:0,156:156:99:5277,469,0	1.0	156	C	T	228	1/1:255,255,0:0,119	1.0	119	3	3	T/T/T/	T/T/T/	syn	None
2339608	AGCAGCG	A	1	[]	['G21393_ANNO.vcf']	2339608	gi|444893469|emb|AL123456.3|	AGCAGCG	A	502.73	1/1:0,12:12:36:540,36,0	1.0	12	AGCAGCGGC	AGC	143	1/1:170,33,0:0,11	1.0	11	AGCAGCG	A	386.74	1/1:0,10:10:30:424,30,0	1.0	10	AGCAGCGGC	AGC	228	1/1:255,24,0:0,8	1.0	8	AGCAGCG	A	621.73	1/1:0,15:15:45:659,45,0	1.0	15	AGCAGCGGC	AGC	228	1/1:255,36,0:0,12	1.0	12	3	3	A/A/A/	AGC/AGC/AGC/	INDEL	INDEL
2415402	C	T	1	[]	['G21393_ANNO.vcf']	2415402	gi|444893469|emb|AL123456.3|	C	T	4301.77	1/1:0,129:129:99:4330,388,0	1.0	129	C	T	228	1/1:255,255,0:1,124	0.992	125	C	T	2531.77	1/1:0,75:75:99:2560,226,0	1.0	75	C	T	228	1/1:255,176,0:1,70	0.985915492958	71	C	T	4231.77	1/1:0,131:131:99:4260,394,0	1.0	131	C	T	228	1/1:255,255,0:1,114	0.991304347826	115	3	3	T/T/T/	T/T/T/	syn	None
2571813	G	A	1	[]	['G21393_ANNO.vcf']	2571813	gi|444893469|emb|AL123456.3|	G	A	4062.77	1/1:0,125:125:99:4091,375,0	1.0	125	G	A	228	1/1:255,255,0:0,116	1.0	116	G	A	2014.77	1/1:0,59:59:99:2043,177,0	1.0	59	G	A	228	1/1:255,163,0:0,54	1.0	54	G	A	3979.77	1/1:0,124:124:99:4008,372,0	1.0	124	G	A	228	1/1:255,255,0:0,108	1.0	108	3	3	A/A/A/	A/A/A/	syn	None
[truncated: 48 more columns]

## Sheet: G21384_vs_all
G21384_vs_G21385	5
G21384_unique	1
pos	ref	mut	fileCount	filesA	filesB	pos	chromosome	ref_BWA_GATK	mut_BWA_GATK	qual_BWA_GATK	info_BWA_GATK	hetero_freq_BWA_GATK	num_Reads_BWA_GATK	ref_BWA_SAMTOOLS	mut_BWA_SAMTOOLS	qual_BWA_SAMTOOLS	info_BWA_SAMTOOLS	hetero_freq_BWA_SAMTOOLS	num_Reads_BWA_SAMTOOLS	ref_NOVO_GATK	mut_NOVO_GATK	qual_NOVO_GATK	info_NOVO_GATK	hetero_freq_NOVO_GATK	num_Reads_NOVO_GATK	ref_NOVO_SAMTOOLS	mut_NOVO_SAMTOOLS	qual_NOVO_SAMTOOLS	info_NOVO_SAMTOOLS	hetero_freq_NOVO_SAMTOOLS	num_Reads_NOVO_SAMTOOLS	ref_SMALT_GATK	mut_SMALT_GATK	qual_SMALT_GATK	info_SMALT_GATK	hetero_freq_SMALT_GATK	num_Reads_SMALT_GATK	ref_SMALT_SAMTOOLS	mut_SMALT_SAMTOOLS	qual_SMALT_SAMTOOLS	info_SMALT_SAMTOOLS	hetero_freq_SMALT_SAMTOOLS	num_Reads_SMALT_SAMTOOLS	mapper_sum_GATK	mapper_sum_SAMTOOLS	mut_per_mapper_GATK	mut_per_mapper_SAMTOOLS	AA_change_type_BWA_GATK	AA_change_BWA_GATK
759939	C	T	1	['G21384_ANNO.vcf']	[]	759939	gi|444893469|emb|AL123456.3|	C	T	3390.77	1/1:0,96:96:99:3419,289,0	1.0	96	C	T	228	1/1:255,255,0:0,95	1.0	95	C	T	3677.77	1/1:0,99:99:99:3706,298,0	1.0	99	C	T	228	1/1:255,255,0:0,85	1.0	85	C	T	3517.77	1/1:0,97:97:99:3546,292,0	1.0	97	C	T	228	1/1:255,229,0:0,76	1.0	76	3	3	T/T/T/	T/T/T/	nonSyn	P:S
2383141	T	G	1	['G21384_ANNO.vcf']	[]	2383141	gi|444893469|emb|AL123456.3|	T	G	4458.77	0/1:24,129:153:99:4487,0,374	0.843137254902	153	T	G	220	0/1:255,0,69:24,120	0.833333333333	144	T	G	4903.77	0/1:26,131:157:99:4932,0,453	0.834394904459	157	T	G	220	0/1:255,0,143:25,112	0.817518248175	137	T	G	4648.77	0/1:26,131:157:99:4677,0,433	0.834394904459	157	T	G	220	0/1:255,0,127:21,93	0.815789473684	114	3	3	G/G/G/	G/G/G/	nonSyn	Y:S
757511	G	A	1	['G21384_ANNO.vcf']	[]	757511	gi|444893469|emb|AL123456.3|	G	A	4067.77	0/1:23,132:155:99:4096,0,420	0.851612903226	155	G	A	220	0/1:255,0,70:21,125	0.856164383562	146	G	A	4208.77	0/1:23,131:154:99:4237,0,456	0.850649350649	154	G	A	220	0/1:255,0,117:21,123	0.854166666667	144	G	A	4117.77	0/1:23,132:155:99:4146,0,405	0.851612903226	155	G	A	220	0/1:255,0,94:16,102	0.864406779661	118	3	3	A/A/A/	A/A/A/	nonSyn	G:R
G21385_unique	4
pos	ref	mut	fileCount	filesA	filesB	pos	chromosome	ref_BWA_GATK	mut_BWA_GATK	qual_BWA_GATK	info_BWA_GATK	hetero_freq_BWA_GATK	num_Reads_BWA_GATK	ref_BWA_SAMTOOLS	mut_BWA_SAMTOOLS	qual_BWA_SAMTOOLS	info_BWA_SAMTOOLS	hetero_freq_BWA_SAMTOOLS	num_Reads_BWA_SAMTOOLS	ref_NOVO_GATK	mut_NOVO_GATK	qual_NOVO_GATK	info_NOVO_GATK	hetero_freq_NOVO_GATK	num_Reads_NOVO_GATK	ref_NOVO_SAMTOOLS	mut_NOVO_SAMTOOLS	qual_NOVO_SAMTOOLS	info_NOVO_SAMTOOLS	hetero_freq_NOVO_SAMTOOLS	num_Reads_NOVO_SAMTOOLS	ref_SMALT_GATK	mut_SMALT_GATK	qual_SMALT_GATK	info_SMALT_GATK	hetero_freq_SMALT_GATK	num_Reads_SMALT_GATK	ref_SMALT_SAMTOOLS	mut_SMALT_SAMTOOLS	qual_SMALT_SAMTOOLS	info_SMALT_SAMTOOLS	hetero_freq_SMALT_SAMTOOLS	num_Reads_SMALT_SAMTOOLS	mapper_sum_GATK	mapper_sum_SAMTOOLS	mut_per_mapper_GATK	mut_per_mapper_SAMTOOLS	AA_change_type_BWA_GATK	AA_change_BWA_GATK
761602	C	T	1	[]	['G21385_ANNO.vcf']	761602	gi|444893469|emb|AL123456.3|	C	T	4905.77	1/1:1,136:137:99:4934,370,0	0.992700729927	137	C	T	228	1/1:255,255,0:1,129	0.992307692308	130	C	T	5187.77	1/1:1,139:140:99:5216,376,0	0.992857142857	140	C	T	228	1/1:255,255,0:1,125	0.992063492063	126	C	T	5052.77	1/1:1,139:140:99:5081,379,0	0.992857142857	140	C	T	228	1/1:255,255,0:1,102	0.990291262136	103	3	3	T/T/T/	T/T/T/	nonSyn	A:V
3015042	GC	G	1	[]	['G21385_ANNO.vcf']	3015042	gi|444893469|emb|AL123456.3|	GC	G	6167.73	1/1:0,174:174:99:6205,524,0	1.0	174	GCCC	GCC	228	1/1:255,255,0:0,171	1.0	171	GC	G	6247.73	1/1:0,176:176:99:6285,530,0	1.0	176	GCCC	GCC	228	1/1:255,255,0:0,165	1.0	165	GC	G	6236.73	1/1:0,176:176:99:6274,530,0	1.0	176	GCCC	GCC	228	1/1:255,255,0:0,125	1.0	125	3	3	G/G/G/	GCC/GCC/GCC/
4338645	C	A	1	[]	['G21385_ANNO.vcf']	4338645	gi|444893469|emb|AL123456.3|	C	A	5621.77	1/1:0,155:155:99:5650,466,0	1.0	155	C	A	228	1/1:255,255,0:0,142	1.0	142	C	A	5969.77	1/1:0,157:157:99:5998,472,0	1.0	157	C	A	228	1/1:255,255,0:0,126	1.0	126	C	A	5808.77	1/1:0,156:156:99:5837,469,0	1.0	156	C	A	228	1/1:255,255,0:0,112	1.0	112	3	3	A/A/A/	A/A/A/
4389215	G	A	1	[]	['G21385_ANNO.vcf']	4389215	gi|444893469|emb|AL123456.3|	G	A	5578.77	1/1:0,161:161:99:5607,484,0	1.0	161	G	A	228	1/1:255,255,0:0,148	1.0	148	G	A	5939.77	1/1:0,163:163:99:5968,490,0	1.0	163	G	A	228	1/1:255,255,0:0,133	1.0	133	G	A	5672.77	1/1:0,161:161:99:5701,484,0	1.0	161	G	A	228	1/1:255,255,0:0,114	1.0	114	3	3	A/A/A/	A/A/A/	syn	None
402201	A	C	1	[]	['G21385_ANNO.vcf']	402201	gi|444893469|emb|AL123456.3|	A	C	616.77	0/1:135,28:163:99:645,0,4555	0.171779141104	163	A	C	49.0446	0/1:84,0,248:133,26	0.163522012579	159	A	C	714.77	0/1:135,28:163:99:743,0,4730	0.171779141104	163	A	C	77	0/1:112,0,255:134,26	0.1625	160	A	C	639.77	0/1:135,28:163:99:668,0,4588	0.171779141104	163	A	C	75	0/1:110,0,255:107,22	0.170542635659	129	3	3	C/C/C/	C/C/C/	nonSyn	I:S
391511	A	G	1	[]	['G21385_ANNO.vcf']	391511	gi|444893469|emb|AL123456.3|	A	G	582.77	0/1:81,23:104:99:611,0,2643	0.221153846154	104	A	G	141	0/1:175,0,255:80,22	0.21568627451	102	A	G	678.77	0/1:81,23:104:99:707,0,2707	0.221153846154	104	A	G	181	0/1:215,0,255:80,22	0.21568627451	102	A	G	612.77	0/1:82,23:105:99:641,0,2668	0.219047619048	105	A	G	115	0/1:150,0,255:66,15	0.185185185185	81	3	3	G/G/G/	G/G/G/	nonSyn	T:A
2697172	A	C	1	[]	['G21385_ANNO.vcf']	2697172	gi|444893469|emb|AL123456.3|	A	C	1428.77	0/1:97,47:144:99:1457,0,3106	0.326388888889	144	A	C	222	0/1:255,0,255:94,46	0.328571428571	140	A	C	1555.77	0/1:97,47:144:99:1584,0,3161	0.326388888889	144	A	C	222	0/1:255,0,255:93,47	0.335714285714	140	A	C	1428.77	0/1:99,47:146:99:1457,0,3151	0.321917808219	146	A	C	222	0/1:255,0,255:85,37	0.303278688525	122	3	3	C/C/C/	C/C/C/	syn	None
G21384_vs_G21386	4
G21384_unique	1
pos	ref	mut	fileCount	filesA	filesB	pos	chromosome	ref_BWA_GATK	mut_BWA_GATK	qual_BWA_GATK	info_BWA_GATK	hetero_freq_BWA_GATK	num_Reads_BWA_GATK	ref_BWA_SAMTOOLS	mut_BWA_SAMTOOLS	qual_BWA_SAMTOOLS	info_BWA_SAMTOOLS	hetero_freq_BWA_SAMTOOLS	num_Reads_BWA_SAMTOOLS	ref_NOVO_GATK	mut_NOVO_GATK	qual_NOVO_GATK	info_NOVO_GATK	hetero_freq_NOVO_GATK	num_Reads_NOVO_GATK	ref_NOVO_SAMTOOLS	mut_NOVO_SAMTOOLS	qual_NOVO_SAMTOOLS	info_NOVO_SAMTOOLS	hetero_freq_NOVO_SAMTOOLS	num_Reads_NOVO_SAMTOOLS	ref_SMALT_GATK	mut_SMALT_GATK	qual_SMALT_GATK	info_SMALT_GATK	hetero_freq_SMALT_GATK	num_Reads_SMALT_GATK	ref_SMALT_SAMTOOLS	mut_SMALT_SAMTOOLS	qual_SMALT_SAMTOOLS	info_SMALT_SAMTOOLS	hetero_freq_SMALT_SAMTOOLS	num_Reads_SMALT_SAMTOOLS	mapper_sum_GATK	mapper_sum_SAMTOOLS	mut_per_mapper_GATK	mut_per_mapper_SAMTOOLS	AA_change_type_BWA_GATK	AA_change_BWA_GATK
759939	C	T	1	['G21384_ANNO.vcf']	[]	759939	gi|444893469|emb|AL123456.3|	C	T	3390.77	1/1:0,96:96:99:3419,289,0	1.0	96	C	T	228	1/1:255,255,0:0,95	1.0	95	C	T	3677.77	1/1:0,99:99:99:3706,298,0	1.0	99	C	T	228	1/1:255,255,0:0,85	1.0	85	C	T	3517.77	1/1:0,97:97:99:3546,292,0	1.0	97	C	T	228	1/1:255,229,0:0,76	1.0	76	3	3	T/T/T/	T/T/T/	nonSyn	P:S
2383141	T	G	1	['G21384_ANNO.vcf']	[]	2383141	gi|444893469|emb|AL123456.3|	T	G	4458.77	0/1:24,129:153:99:4487,0,374	0.843137254902	153	T	G	220	0/1:255,0,69:24,120	0.833333333333	144	T	G	4903.77	0/1:26,131:157:99:4932,0,453	0.834394904459	157	T	G	220	0/1:255,0,143:25,112	0.817518248175	137	T	G	4648.77	0/1:26,131:157:99:4677,0,433	0.834394904459	157	T	G	220	0/1:255,0,127:21,93	0.815789473684	114	3	3	G/G/G/	G/G/G/	nonSyn	Y:S
757511	G	A	1	['G21384_ANNO.vcf']	[]	757511	gi|444893469|emb|AL123456.3|	G	A	4067.77	0/1:23,132:155:99:4096,0,420	0.851612903226	155	G	A	220	0/1:255,0,70:21,125	0.856164383562	146	G	A	4208.77	0/1:23,131:154:99:4237,0,456	0.850649350649	154	G	A	220	0/1:255,0,117:21,123	0.854166666667	144	G	A	4117.77	0/1:23,132:155:99:4146,0,405	0.851612903226	155	G	A	220	0/1:255,0,94:16,102	0.864406779661	118	3	3	A/A/A/	A/A/A/	nonSyn	G:R
G21386_unique	3
pos	ref	mut	fileCount	filesA	filesB	pos	chromosome	ref_BWA_GATK	mut_BWA_GATK	qual_BWA_GATK	info_BWA_GATK	hetero_freq_BWA_GATK	num_Reads_BWA_GATK	ref_BWA_SAMTOOLS	mut_BWA_SAMTOOLS	qual_BWA_SAMTOOLS	info_BWA_SAMTOOLS	hetero_freq_BWA_SAMTOOLS	num_Reads_BWA_SAMTOOLS	ref_NOVO_GATK	mut_NOVO_GATK	qual_NOVO_GATK	info_NOVO_GATK	hetero_freq_NOVO_GATK	num_Reads_NOVO_GATK	ref_NOVO_SAMTOOLS	mut_NOVO_SAMTOOLS	qual_NOVO_SAMTOOLS	info_NOVO_SAMTOOLS	hetero_freq_NOVO_SAMTOOLS	num_Reads_NOVO_SAMTOOLS	ref_SMALT_GATK	mut_SMALT_GATK	qual_SMALT_GATK	info_SMALT_GATK	hetero_freq_SMALT_GATK	num_Reads_SMALT_GATK	ref_SMALT_SAMTOOLS	mut_SMALT_SAMTOOLS	qual_SMALT_SAMTOOLS	info_SMALT_SAMTOOLS	hetero_freq_SMALT_SAMTOOLS	num_Reads_SMALT_SAMTOOLS	mapper_sum_GATK	mapper_sum_SAMTOOLS	mut_per_mapper_GATK	mut_per_mapper_SAMTOOLS	AA_change_type_BWA_GATK	AA_change_BWA_GATK
761602	C	T	1	[]	['G21386_ANNO.vcf']	761602	gi|444893469|emb|AL123456.3|	C	T	3957.77	1/1:0,111:111:99:3986,333,0	1.0	111	C	T	228	1/1:255,255,0:0,102	1.0	102	C	T	4152.77	1/1:0,113:113:99:4181,340,0	1.0	113	C	T	228	1/1:255,255,0:0,102	1.0	102	C	T	4088.77	1/1:0,114:114:99:4117,342,0	1.0	114	C	T	228	1/1:255,253,0:0,84	1.0	84	3	3	T/T/T/	T/T/T/	nonSyn	A:V
4338645	C	A	1	[]	['G21386_ANNO.vcf']	4338645	gi|444893469|emb|AL123456.3|	C	A	6658.77	1/1:0,181:181:99:6687,544,0	1.0	181	C	A	228	1/1:255,255,0:0,172	1.0	172	C	A	6881.77	1/1:0,180:180:99:6910,541,0	1.0	180	C	A	228	1/1:255,255,0:0,151	1.0	151	C	A	6785.77	1/1:0,181:181:99:6814,544,0	1.0	181	C	A	228	1/1:255,255,0:0,133	1.0	133	3	3	A/A/A/	A/A/A/
4389215	G	A	1	[]	['G21386_ANNO.vcf']	4389215	gi|444893469|emb|AL123456.3|	G	A	5126.77	1/1:0,146:146:99:5155,439,0	1.0	146	G	A	228	1/1:255,255,0:0,139	1.0	139	G	A	5322.77	1/1:0,146:146:99:5351,439,0	1.0	146	G	A	228	1/1:255,255,0:0,123	1.0	123	G	A	5205.77	1/1:0,147:147:99:5234,442,0	1.0	147	G	A	228	1/1:255,255,0:0,102	1.0	102	3	3	A/A/A/	A/A/A/	syn	None
G21384_vs_G21387	16
G21384_unique	1
pos	ref	mut	fileCount	filesA	filesB	pos	chromosome	ref_BWA_GATK	mut_BWA_GATK	qual_BWA_GATK	info_BWA_GATK	hetero_freq_BWA_GATK	num_Reads_BWA_GATK	ref_BWA_SAMTOOLS	mut_BWA_SAMTOOLS	qual_BWA_SAMTOOLS	info_BWA_SAMTOOLS	hetero_freq_BWA_SAMTOOLS	num_Reads_BWA_SAMTOOLS	ref_NOVO_GATK	mut_NOVO_GATK	qual_NOVO_GATK	info_NOVO_GATK	hetero_freq_NOVO_GATK	num_Reads_NOVO_GATK	ref_NOVO_SAMTOOLS	mut_NOVO_SAMTOOLS	qual_NOVO_SAMTOOLS	info_NOVO_SAMTOOLS	hetero_freq_NOVO_SAMTOOLS	num_Reads_NOVO_SAMTOOLS	ref_SMALT_GATK	mut_SMALT_GATK	qual_SMALT_GATK	info_SMALT_GATK	hetero_freq_SMALT_GATK	num_Reads_SMALT_GATK	ref_SMALT_SAMTOOLS	mut_SMALT_SAMTOOLS	qual_SMALT_SAMTOOLS	info_SMALT_SAMTOOLS	hetero_freq_SMALT_SAMTOOLS	num_Reads_SMALT_SAMTOOLS	mapper_sum_GATK	mapper_sum_SAMTOOLS	mut_per_mapper_GATK	mut_per_mapper_SAMTOOLS	AA_change_type_BWA_GATK	AA_change_BWA_GATK
759939	C	T	1	['G21384_ANNO.vcf']	[]	759939	gi|444893469|emb|AL123456.3|	C	T	3390.77	1/1:0,96:96:99:3419,289,0	1.0	96	C	T	228	1/1:255,255,0:0,95	1.0	95	C	T	3677.77	1/1:0,99:99:99:3706,298,0	1.0	99	C	T	228	1/1:255,255,0:0,85	1.0	85	C	T	3517.77	1/1:0,97:97:99:3546,292,0	1.0	97	C	T	228	1/1:255,229,0:0,76	1.0	76	3	3	T/T/T/	T/T/T/	nonSyn	P:S
2383141	T	G	1	['G21384_ANNO.vcf']	[]	2383141	gi|444893469|emb|AL123456.3|	T	G	4458.77	0/1:24,129:153:99:4487,0,374	0.843137254902	153	T	G	220	0/1:255,0,69:24,120	0.833333333333	144	T	G	4903.77	0/1:26,131:157:99:4932,0,453	0.834394904459	157	T	G	220	0/1:255,0,143:25,112	0.817518248175	137	T	G	4648.77	0/1:26,131:157:99:4677,0,433	0.834394904459	157	T	G	220	0/1:255,0,127:21,93	0.815789473684	114	3	3	G/G/G/	G/G/G/	nonSyn	Y:S
757511	G	A	1	['G21384_ANNO.vcf']	[]	757511	gi|444893469|emb|AL123456.3|	G	A	4067.77	0/1:23,132:155:99:4096,0,420	0.851612903226	155	G	A	220	0/1:255,0,70:21,125	0.856164383562	146	G	A	4208.77	0/1:23,131:154:99:4237,0,456	0.850649350649	154	G	A	220	0/1:255,0,117:21,123	0.854166666667	144	G	A	4117.77	0/1:23,132:155:99:4146,0,405	0.851612903226	155	G	A	220	0/1:255,0,94:16,102	0.864406779661	118	3	3	A/A/A/	A/A/A/	nonSyn	G:R
G21387_unique	15
pos	ref	mut	fileCount	filesA	filesB	pos	chromosome	ref_BWA_GATK	mut_BWA_GATK	qual_BWA_GATK	info_BWA_GATK	hetero_freq_BWA_GATK	num_Reads_BWA_GATK	ref_BWA_SAMTOOLS	mut_BWA_SAMTOOLS	qual_BWA_SAMTOOLS	info_BWA_SAMTOOLS	hetero_freq_BWA_SAMTOOLS	num_Reads_BWA_SAMTOOLS	ref_NOVO_GATK	mut_NOVO_GATK	qual_NOVO_GATK	info_NOVO_GATK	hetero_freq_NOVO_GATK	num_Reads_NOVO_GATK	ref_NOVO_SAMTOOLS	mut_NOVO_SAMTOOLS	qual_NOVO_SAMTOOLS	info_NOVO_SAMTOOLS	hetero_freq_NOVO_SAMTOOLS	num_Reads_NOVO_SAMTOOLS	ref_SMALT_GATK	mut_SMALT_GATK	qual_SMALT_GATK	info_SMALT_GATK	hetero_freq_SMALT_GATK	num_Reads_SMALT_GATK	ref_SMALT_SAMTOOLS	mut_SMALT_SAMTOOLS	qual_SMALT_SAMTOOLS	info_SMALT_SAMTOOLS	hetero_freq_SMALT_SAMTOOLS	num_Reads_SMALT_SAMTOOLS	mapper_sum_GATK	mapper_sum_SAMTOOLS	mut_per_mapper_GATK	mut_per_mapper_SAMTOOLS	AA_change_type_BWA_GATK	AA_change_BWA_GATK
126097	G	A	1	[]	['G21387_ANNO.vcf']	126097	gi|444893469|emb|AL123456.3|	G	A	3293.77	1/1:0,92:92:99:3322,276,0	1.0	92	G	A	228	1/1:255,255,0:0,89	1.0	89	G	A	3396.77	1/1:0,94:94:99:3425,283,0	1.0	94	G	A	228	1/1:255,250,0:0,83	1.0	83	G	A	3267.77	1/1:0,93:93:99:3296,279,0	1.0	93	G	A	228	1/1:255,235,0:0,78	1.0	78	3	3	A/A/A/	A/A/A/	nonSyn	T:M
332726	A	G	1	[]	['G21387_ANNO.vcf']	332726	gi|444893469|emb|AL123456.3|	A	G	5741.77	1/1:0,129:129:99:5770,394,0	1.0	129	A	G	228	1/1:255,255,0:0,116	1.0	116	A	G	5796.77	1/1:0,128:128:99:5825,394,0	1.0	128	A	G	228	1/1:255,255,0:0,103	1.0	103	A	G	4743.77	1/1:0,106:106:99:4772,325,0	1.0	106	A	G	228	1/1:255,255,0:0,99	1.0	99	3	3	G/G/G/	G/G/G/	syn	None
332735	A	C	1	[]	['G21387_ANNO.vcf']	332735	gi|444893469|emb|AL123456.3|	A	C	5598.77	1/1:0,120:120:99:5627,379,0	1.0	120	A	C	228	1/1:255,255,0:0,115	1.0	115	A	C	5415.77	1/1:0,120:120:99:5444,367,0	1.0	120	A	C	228	1/1:255,255,0:0,111	1.0	111	A	C	4514.77	1/1:0,96:96:99:4543,307,0	1.0	96	A	C	228	1/1:255,255,0:0,102	1.0	102	3	3	C/C/C/	C/C/C/	syn	None
332759	A	G	1	[]	['G21387_ANNO.vcf']	332759	gi|444893469|emb|AL123456.3|	A	G	5457.77	1/1:0,123:123:99:5486,373,0	1.0	123	A	G	228	1/1:255,255,0:0,114	1.0	114	A	G	5142.77	1/1:1,126:127:99:5171,372,0	0.992125984252	127	A	G	228	1/1:255,255,0:0,104	1.0	104	A	G	4435.77	1/1:0,101:101:99:4464,307,0	1.0	101	A	G	228	1/1:255,255,0:0,106	1.0	106	3	3	G/G/G/	G/G/G/	syn	None
332802	C	G	1	[]	['G21387_ANNO.vcf']	332802	gi|444893469|emb|AL123456.3|	C	G	3367.77	1/1:0,91:91:99:3396,274,0	1.0	91	C	G	228	1/1:255,255,0:0,87	1.0	87	C	G	3875.77	1/1:0,95:95:99:3904,286,0	1.0	95	C	G	228	1/1:255,247,0:0,82	1.0	82	C	G	2676.77	1/1:0,71:71:99:2705,214,0	1.0	71	C	G	228	1/1:255,241,0:0,80	1.0	80	3	3	G/G/G/	G/G/G/	nonSyn	G:A
332916	T	G	1	[]	['G21387_ANNO.vcf']	332916	gi|444893469|emb|AL123456.3|	T	G	2842.77	1/1:0,80:80:99:2871,240,0	1.0	80	T	G	228	1/1:255,211,0:0,70	1.0	70	T	G	3182.76	1/1:0,81:81:99:3211,244,0	1.0	81	T	G	228	1/1:255,199,0:0,66	1.0	66	T	G	2518.77	1/1:0,73:73:99:2547,219,0	1.0	73	T	G	228	1/1:255,181,0:0,60	1.0	60	3	3	G/G/G/	G/G/G/	nonSyn	N:T
332942	A	C	1	[]	['G21387_ANNO.vcf']	332942	gi|444893469|emb|AL123456.3|	A	C	4325.77	1/1:0,97:97:99:4354,292,0	1.0	97	A	C	228	1/1:255,255,0:0,89	1.0	89	A	C	4415.77	1/1:0,99:99:99:4444,298,0	1.0	99	A	C	228	1/1:255,238,0:0,79	1.0	79	A	C	4052.77	1/1:0,91:91:99:4081,274,0	1.0	91	A	C	228	1/1:255,229,0:0,76	1.0	76	3	3	C/C/C/	C/C/C/	nonSyn	D:E
332945	C	T	1	[]	['G21387_ANNO.vcf']	332945	gi|444893469|emb|AL123456.3|	C	T	4356.77	1/1:0,97:97:99:4385,295,0	1.0	97	C	T	228	1/1:255,255,0:0,88	1.0	88	C	T	4453.77	1/1:0,99:99:99:4482,301,0	1.0	99	C	T	228	1/1:255,238,0:0,79	1.0	79	C	T	4088.77	1/1:0,91:91:99:4117,277,0	1.0	91	C	T	228	1/1:255,229,0:0,76	1.0	76	3	3	T/T/T/	T/T/T/	syn	None
333086	A	G	1	[]	['G21387_ANNO.vcf']	333086	gi|444893469|emb|AL123456.3|	A	G	5276.77	1/1:0,143:143:99:5305,430,0	1.0	143	A	G	228	1/1:255,255,0:0,130	1.0	130	A	G	5765.77	1/1:0,146:146:99:5794,439,0	1.0	146	A	G	228	1/1:255,255,0:0,124	1.0	124	A	G	5265.77	1/1:0,143:143:99:5294,430,0	1.0	143	A	G	228	1/1:255,255,0:0,120	1.0	120	3	3	G/G/G/	G/G/G/	syn	None
761602	C	T	1	[]	['G21387_ANNO.vcf']	761602	gi|444893469|emb|AL123456.3|	C	T	4718.77	1/1:0,138:138:99:4747,415,0	1.0	138	C	T	228	1/1:255,255,0:0,121	1.0	121	C	T	4814.77	1/1:0,140:140:99:4843,421,0	1.0	140	C	T	228	1/1:255,255,0:0,121	1.0	121	C	T	4747.77	1/1:0,142:142:99:4776,427,0	1.0	142	C	T	228	1/1:255,255,0:0,114	1.0	114	3	3	T/T/T/	T/T/T/	nonSyn	A:V
1673432	T	C	1	[]	['G21387_ANNO.vcf']	1673432	gi|444893469|emb|AL123456.3|	T	C	6997.77	1/1:2,183:185:99:7026,507,0	0.989189189189	185	T	C	228	1/1:255,255,0:1,173	0.994252873563	174	T	C	7609.77	1/1:2,187:189:99:7638,519,0	0.989417989418	189	T	C	228	1/1:255,255,0:1,168	0.994082840237	169	T	C	7100.77	1/1:2,186:188:99:7129,516,0	0.989361702128	188	T	C	228	1/1:255,255,0:1,154	0.993548387097	155	3	3	C/C/C/	C/C/C/
1889719	C	T	1	[]	['G21387_ANNO.vcf']	1889719	gi|444893469|emb|AL123456.3|	C	T	4996.77	1/1:0,147:147:99:5025,442,0	1.0	147	C	T	228	1/1:255,255,0:0,130	1.0	130	C	T	5224.77	1/1:0,153:153:99:5253,460,0	1.0	153	C	T	228	1/1:255,255,0:0,127	1.0	127	C	T	5073.77	1/1:0,153:153:99:5102,460,0	1.0	153	C	T	228	1/1:255,255,0:0,120	1.0	120	3	3	T/T/T/	T/T/T/	nonSyn	A:V
2427477	G	T	1	[]	['G21387_ANNO.vcf']	2427477	gi|444893469|emb|AL123456.3|	G	T	1808.77	1/1:0,54:54:99:1837,162,0	1.0	54	G	T	228	1/1:255,132,0:0,44	1.0	44	G	T	1681.77	1/1:0,49:49:99:1710,147,0	1.0	49	G	T	228	1/1:255,126,0:0,42	1.0	42	G	T	1733.77	1/1:0,52:52:99:1762,156,0	1.0	52	G	T	228	1/1:255,120,0:0,40	1.0	40	3	3	T/T/T/	T/T/T/	syn	None
4338645	C	A	1	[]	['G21387_ANNO.vcf']	4338645	gi|444893469|emb|AL123456.3|	C	A	8914.77	1/1:0,255:255:99:8943,767,0	1.0	255	C	A	228	1/1:255,255,0:0,235	1.0	235	C	A	9217.77	1/1:0,257:257:99:9246,773,0	1.0	257	C	A	228	1/1:255,255,0:0,206	1.0	206	C	A	9133.77	1/1:0,260:260:99:9162,782,0	1.0	260	C	A	228	1/1:255,255,0:0,194	1.0	194	3	3	A/A/A/	A/A/A/
4389215	G	A	1	[]	['G21387_ANNO.vcf']	4389215	gi|444893469|emb|AL123456.3|	G	A	5826.77	1/1:0,179:179:99:5855,538,0	1.0	179	G	A	228	1/1:255,255,0:0,173	1.0	173	G	A	6124.77	1/1:0,183:183:99:6153,550,0	1.0	183	G	A	228	1/1:255,255,0:0,154	1.0	154	G	A	5877.77	1/1:0,182:182:99:5906,547,0	1.0	182	G	A	228	1/1:255,255,0:0,150	1.0	150	3	3	A/A/A/	A/A/A/	syn	None
1543405	G	A	1	[]	['G21387_ANNO.vcf']	1543405	gi|444893469|emb|AL123456.3|	G	A	3097.77	0/1:50,102:152:99:3126,0,1455	0.671052631579	152	G	A	222	0/1:255,0,190:24,58	0.707317073171	82	G	A	3159.77	0/1:50,103:153:99:3188,0,1637	0.673202614379	153	G	A	222	0/1:255,0,200:23,54	0.701298701299	77	G	A	3055.77	0/1:50,102:152:99:3084,0,1498	0.671052631579	152	G	A	222	0/1:255,0,219:24,52	0.684210526316	76	3	3	A/A/A/	A/A/A/	nonSyn	R:H
890	A	C	1	[]	['G21387_ANNO.vcf']	890	gi|444893469|emb|AL123456.3|	A	C	4811.77	0/1:45,142:187:99:4840,0,1091	0.75935828877	187	A	C	221	0/1:255,0,157:45,130	0.742857142857	175	A	C	5299.77	0/1:44,144:188:99:5328,0,1092	0.765957446809	188	A	C	221	0/1:255,0,167:44,126	0.741176470588	170	A	C	4948.77	0/1:45,145:190:99:4977,0,1039	0.763157894737	190	A	C	221	0/1:255,0,162:40,112	0.736842105263	152	3	3	C/C/C/	C/C/C/	nonSyn	N:T
G21384_vs_G21388	2
G21384_unique	0
pos	ref	mut	fileCount	filesA	filesB	pos	chromosome	ref_BWA_GATK	mut_BWA_GATK	qual_BWA_GATK	info_BWA_GATK	hetero_freq_BWA_GATK	num_Reads_BWA_GATK	ref_BWA_SAMTOOLS	mut_BWA_SAMTOOLS	qual_BWA_SAMTOOLS	info_BWA_SAMTOOLS	hetero_freq_BWA_SAMTOOLS	num_Reads_BWA_SAMTOOLS	ref_NOVO_GATK	mut_NOVO_GATK	qual_NOVO_GATK	info_NOVO_GATK	hetero_freq_NOVO_GATK	num_Reads_NOVO_GATK	ref_NOVO_SAMTOOLS	mut_NOVO_SAMTOOLS	qual_NOVO_SAMTOOLS	info_NOVO_SAMTOOLS	hetero_freq_NOVO_SAMTOOLS	num_Reads_NOVO_SAMTOOLS	ref_SMALT_GATK	mut_SMALT_GATK	qual_SMALT_GATK	info_SMALT_GATK	hetero_freq_SMALT_GATK	num_Reads_SMALT_GATK	ref_SMALT_SAMTOOLS	mut_SMALT_SAMTOOLS	qual_SMALT_SAMTOOLS	info_SMALT_SAMTOOLS	hetero_freq_SMALT_SAMTOOLS	num_Reads_SMALT_SAMTOOLS	mapper_sum_GATK	mapper_sum_SAMTOOLS	mut_per_mapper_GATK	mut_per_mapper_SAMTOOLS	AA_change_type_BWA_GATK	AA_change_BWA_GATK
G21388_unique	2
pos	ref	mut	fileCount	filesA	filesB	pos	chromosome	ref_BWA_GATK	mut_BWA_GATK	qual_BWA_GATK	info_BWA_GATK	hetero_freq_BWA_GATK	num_Reads_BWA_GATK	ref_BWA_SAMTOOLS	mut_BWA_SAMTOOLS	qual_BWA_SAMTOOLS	info_BWA_SAMTOOLS	hetero_freq_BWA_SAMTOOLS	num_Reads_BWA_SAMTOOLS	ref_NOVO_GATK	mut_NOVO_GATK	qual_NOVO_GATK	info_NOVO_GATK	hetero_freq_NOVO_GATK	num_Reads_NOVO_GATK	ref_NOVO_SAMTOOLS	mut_NOVO_SAMTOOLS	qual_NOVO_SAMTOOLS	info_NOVO_SAMTOOLS	hetero_freq_NOVO_SAMTOOLS	num_Reads_NOVO_SAMTOOLS	ref_SMALT_GATK	mut_SMALT_GATK	qual_SMALT_GATK	info_SMALT_GATK	hetero_freq_SMALT_GATK	num_Reads_SMALT_GATK	ref_SMALT_SAMTOOLS	mut_SMALT_SAMTOOLS	qual_SMALT_SAMTOOLS	info_SMALT_SAMTOOLS	hetero_freq_SMALT_SAMTOOLS	num_Reads_SMALT_SAMTOOLS	mapper_sum_GATK	mapper_sum_SAMTOOLS	mut_per_mapper_GATK	mut_per_mapper_SAMTOOLS	AA_change_type_BWA_GATK	AA_change_BWA_GATK
5077	T	TC	1	[]	['G21388_ANNO.vcf']	5077	gi|444893469|emb|AL123456.3|	T	TC	6591.73	1/1:0,164:164:99:6629,538,0	1.0	164	TC	TCC	228	1/1:255,255,0:0,161	1.0	161	T	TC	6526.73	1/1:0,162:162:99:6564,532,0	1.0	162	TC	TCC	228	1/1:255,255,0:0,149	1.0	149	T	TC	6521.73	1/1:0,162:162:99:6559,532,0	1.0	162	TC	TCC	228	1/1:255,255,0:0,138	1.0	138	3	3	TC/TC/TC/	TCC/TCC/TCC/
735449	A	AGG	1	[]	['G21388_ANNO.vcf']	735449	gi|444893469|emb|AL123456.3|	A	AGG	5390.73	1/1:0,126:126:99:5428,379,0	1.0	126	AGGG	AGGGGG	228	1/1:255,255,0:0,128	1.0	128	A	AGG	5438.73	1/1:0,127:127:99:5476,382,0	1.0	127	AGGG	AGGGGG	228	1/1:255,255,0:0,116	1.0	116	A	AGG	5481.73	1/1:0,128:128:99:5519,385,0	1.0	128	AGGG	AGGGGG	228	1/1:255,255,0:0,95	1.0	95	3	3	AGG/AGG/AGG/	AGGGGG/AGGGGG/AGGGGG/	INDEL	INDEL
2075088	A	G	1	[]	['G21388_ANNO.vcf']	2075088	gi|444893469|emb|AL123456.3|	A	G	580.77	0/1:115,26:141:99:609,0,3581	0.184397163121	141	A	G	107	0/1:142,0,255:112,24	0.176470588235	136	A	G	690.77	0/1:122,28:150:99:719,0,3807	0.186666666667	150	A	G	133	0/1:168,0,255:114,22	0.161764705882	136	A	G	653.77	0/1:120,28:148:99:682,0,3688	0.189189189189	148	A	G	149	0/1:183,0,255:103,24	0.188976377953	127	3	3	G/G/G/	G/G/G/	nonSyn	Y:C
758	A	C	1	[]	['G21388_ANNO.vcf']	758	gi|444893469|emb|AL123456.3|	A	C	3175.77	0/1:67,94:161:99:3204,0,1852	0.583850931677	161	A	C	222	0/1:255,0,255:63,89	0.585526315789	152	A	C	3524.77	0/1:73,98:171:99:3553,0,1970	0.573099415205	171	A	C	222	0/1:255,0,255:66,89	0.574193548387	155	A	C	3317.77	0/1:73,98:171:99:3346,0,1985	0.573099415205	171	A	C	222	0/1:255,0,255:56,77	0.578947368421	133	3	3	C/C/C/	C/C/C/	nonSyn	D:A
G21384_vs_G21389	5
G21384_unique	1
pos	ref	mut	fileCount	filesA	filesB	pos	chromosome	ref_BWA_GATK	mut_BWA_GATK	qual_BWA_GATK	info_BWA_GATK	hetero_freq_BWA_GATK	num_Reads_BWA_GATK	ref_BWA_SAMTOOLS	mut_BWA_SAMTOOLS	qual_BWA_SAMTOOLS	info_BWA_SAMTOOLS	hetero_freq_BWA_SAMTOOLS	num_Reads_BWA_SAMTOOLS	ref_NOVO_GATK	mut_NOVO_GATK	qual_NOVO_GATK	info_NOVO_GATK	hetero_freq_NOVO_GATK	num_Reads_NOVO_GATK	ref_NOVO_SAMTOOLS	mut_NOVO_SAMTOOLS	qual_NOVO_SAMTOOLS	info_NOVO_SAMTOOLS	hetero_freq_NOVO_SAMTOOLS	num_Reads_NOVO_SAMTOOLS	ref_SMALT_GATK	mut_SMALT_GATK	qual_SMALT_GATK	info_SMALT_GATK	hetero_freq_SMALT_GATK	num_Reads_SMALT_GATK	ref_SMALT_SAMTOOLS	mut_SMALT_SAMTOOLS	qual_SMALT_SAMTOOLS	info_SMALT_SAMTOOLS	hetero_freq_SMALT_SAMTOOLS	num_Reads_SMALT_SAMTOOLS	mapper_sum_GATK	mapper_sum_SAMTOOLS	mut_per_mapper_GATK	mut_per_mapper_SAMTOOLS	AA_change_type_BWA_GATK	AA_change_BWA_GATK
759939	C	T	1	['G21384_ANNO.vcf']	[]	759939	gi|444893469|emb|AL123456.3|	C	T	3390.77	1/1:0,96:96:99:3419,289,0	1.0	96	C	T	228	1/1:255,255,0:0,95	1.0	95	C	T	3677.77	1/1:0,99:99:99:3706,298,0	1.0	99	C	T	228	1/1:255,255,0:0,85	1.0	85	C	T	3517.77	1/1:0,97:97:99:3546,292,0	1.0	97	C	T	228	1/1:255,229,0:0,76	1.0	76	3	3	T/T/T/	T/T/T/	nonSyn	P:S
2383141	T	G	1	['G21384_ANNO.vcf']	[]	2383141	gi|444893469|emb|AL123456.3|	T	G	4458.77	0/1:24,129:153:99:4487,0,374	0.843137254902	153	T	G	220	0/1:255,0,69:24,120	0.833333333333	144	T	G	4903.77	0/1:26,131:157:99:4932,0,453	0.834394904459	157	T	G	220	0/1:255,0,143:25,112	0.817518248175	137	T	G	4648.77	0/1:26,131:157:99:4677,0,433	0.834394904459	157	T	G	220	0/1:255,0,127:21,93	0.815789473684	114	3	3	G/G/G/	G/G/G/	nonSyn	Y:S
757511	G	A	1	['G21384_ANNO.vcf']	[]	757511	gi|444893469|emb|AL123456.3|	G	A	4067.77	0/1:23,132:155:99:4096,0,420	0.851612903226	155	G	A	220	0/1:255,0,70:21,125	0.856164383562	146	G	A	4208.77	0/1:23,131:154:99:4237,0,456	0.850649350649	154	G	A	220	0/1:255,0,117:21,123	0.854166666667	144	G	A	4117.77	0/1:23,132:155:99:4146,0,405	0.851612903226	155	G	A	220	0/1:255,0,94:16,102	0.864406779661	118	3	3	A/A/A/	A/A/A/	nonSyn	G:R
G21389_unique	4
pos	ref	mut	fileCount	filesA	filesB	pos	chromosome	ref_BWA_GATK	mut_BWA_GATK	qual_BWA_GATK	info_BWA_GATK	hetero_freq_BWA_GATK	num_Reads_BWA_GATK	ref_BWA_SAMTOOLS	mut_BWA_SAMTOOLS	qual_BWA_SAMTOOLS	info_BWA_SAMTOOLS	hetero_freq_BWA_SAMTOOLS	num_Reads_BWA_SAMTOOLS	ref_NOVO_GATK	mut_NOVO_GATK	qual_NOVO_GATK	info_NOVO_GATK	hetero_freq_NOVO_GATK	num_Reads_NOVO_GATK	ref_NOVO_SAMTOOLS	mut_NOVO_SAMTOOLS	qual_NOVO_SAMTOOLS	info_NOVO_SAMTOOLS	hetero_freq_NOVO_SAMTOOLS	num_Reads_NOVO_SAMTOOLS	ref_SMALT_GATK	mut_SMALT_GATK	qual_SMALT_GATK	info_SMALT_GATK	hetero_freq_SMALT_GATK	num_Reads_SMALT_GATK	ref_SMALT_SAMTOOLS	mut_SMALT_SAMTOOLS	qual_SMALT_SAMTOOLS	info_SMALT_SAMTOOLS	hetero_freq_SMALT_SAMTOOLS	num_Reads_SMALT_SAMTOOLS	mapper_sum_GATK	mapper_sum_SAMTOOLS	mut_per_mapper_GATK	mut_per_mapper_SAMTOOLS	AA_change_type_BWA_GATK	AA_change_BWA_GATK
761602	C	T	1	[]	['G21389_ANNO.vcf']	761602	gi|444893469|emb|AL123456.3|	C	T	4652.77	1/1:0,147:147:99:4681,441,0	1.0	147	C	T	228	1/1:255,255,0:0,131	1.0	131	C	T	4746.77	1/1:0,146:146:99:4775,439,0	1.0	146	C	T	228	1/1:255,255,0:0,126	1.0	126	C	T	4750.77	1/1:0,147:147:99:4779,442,0	1.0	147	C	T	228	1/1:255,255,0:0,123	1.0	123	3	3	T/T/T/	T/T/T/	nonSyn	A:V
1681531	C	T	1	[]	['G21389_ANNO.vcf']	1681531	gi|444893469|emb|AL123456.3|	C	T	3863.77	1/1:0,141:141:99:3892,422,0	1.0	141	C	T	228	1/1:255,255,0:0,126	1.0	126	C	T	3923.77	1/1:0,142:142:99:3952,426,0	1.0	142	C	T	228	1/1:255,255,0:0,125	1.0	125	C	T	3929.77	1/1:0,143:143:99:3958,428,0	1.0	143	C	T	228	1/1:255,255,0:0,123	1.0	123	3	3	T/T/T/	T/T/T/	nonSyn	E:K
4338645	C	A	1	[]	['G21389_ANNO.vcf']	4338645	gi|444893469|emb|AL123456.3|	C	A	6204.77	1/1:0,187:187:99:6233,562,0	1.0	187	C	A	228	1/1:255,255,0:0,171	1.0	171	C	A	6663.77	1/1:0,195:195:99:6692,586,0	1.0	195	C	A	228	1/1:255,255,0:0,151	1.0	151	C	A	6685.77	1/1:0,199:199:99:6714,598,0	1.0	199	C	A	228	1/1:255,255,0:0,150	1.0	150	3	3	A/A/A/	A/A/A/
4389215	G	A	1	[]	['G21389_ANNO.vcf']	4389215	gi|444893469|emb|AL123456.3|	G	A	4289.77	1/1:0,145:145:99:4318,435,0	1.0	145	G	A	228	1/1:255,255,0:0,138	1.0	138	G	A	4803.77	1/1:0,156:156:99:4832,468,0	1.0	156	G	A	228	1/1:255,255,0:0,124	1.0	124	G	A	4620.77	1/1:0,153:153:99:4649,459,0	1.0	153	G	A	228	1/1:255,255,0:0,127	1.0	127	3	3	A/A/A/	A/A/A/	syn	None
G21384_vs_G21390	12
G21384_unique	1
pos	ref	mut	fileCount	filesA	filesB	pos	chromosome	ref_BWA_GATK	mut_BWA_GATK	qual_BWA_GATK	info_BWA_GATK	hetero_freq_BWA_GATK	num_Reads_BWA_GATK	ref_BWA_SAMTOOLS	mut_BWA_SAMTOOLS	qual_BWA_SAMTOOLS	info_BWA_SAMTOOLS	hetero_freq_BWA_SAMTOOLS	num_Reads_BWA_SAMTOOLS	ref_NOVO_GATK	mut_NOVO_GATK	qual_NOVO_GATK	info_NOVO_GATK	hetero_freq_NOVO_GATK	num_Reads_NOVO_GATK	ref_NOVO_SAMTOOLS	mut_NOVO_SAMTOOLS	qual_NOVO_SAMTOOLS	info_NOVO_SAMTOOLS	hetero_freq_NOVO_SAMTOOLS	num_Reads_NOVO_SAMTOOLS	ref_SMALT_GATK	mut_SMALT_GATK	qual_SMALT_GATK	info_SMALT_GATK	hetero_freq_SMALT_GATK	num_Reads_SMALT_GATK	ref_SMALT_SAMTOOLS	mut_SMALT_SAMTOOLS	qual_SMALT_SAMTOOLS	info_SMALT_SAMTOOLS	hetero_freq_SMALT_SAMTOOLS	num_Reads_SMALT_SAMTOOLS	mapper_sum_GATK	mapper_sum_SAMTOOLS	mut_per_mapper_GATK	mut_per_mapper_SAMTOOLS	AA_change_type_BWA_GATK	AA_change_BWA_GATK
3086208	G	T	1	['G21384_ANNO.vcf']	[]	3086208	gi|444893469|emb|AL123456.3|	G	T	4899.77	1/1:0,133:133:99:4928,400,0	1.0	133	G	T	228	1/1:255,255,0:0,129	1.0	129	G	T	5091.77	1/1:0,135:135:99:5120,406,0	1.0	135	G	T	228	1/1:255,255,0:0,123	1.0	123	G	T	4962.77	1/1:0,136:136:99:4991,409,0	1.0	136	G	T	228	1/1:255,255,0:0,96	1.0	96	3	3	T/T/T/	T/T/T/
757511	G	A	1	['G21384_ANNO.vcf']	[]	757511	gi|444893469|emb|AL123456.3|	G	A	4067.77	0/1:23,132:155:99:4096,0,420	0.851612903226	155	G	A	220	0/1:255,0,70:21,125	0.856164383562	146	G	A	4208.77	0/1:23,131:154:99:4237,0,456	0.850649350649	154	G	A	220	0/1:255,0,117:21,123	0.854166666667	144	G	A	4117.77	0/1:23,132:155:99:4146,0,405	0.851612903226	155	G	A	220	0/1:255,0,94:16,102	0.864406779661	118	3	3	A/A/A/	A/A/A/	nonSyn	G:R
2383141	T	G	1	['G21384_ANNO.vcf']	[]	2383141	gi|444893469|emb|AL123456.3|	T	G	4458.77	0/1:24,129:153:99:4487,0,374	0.843137254902	153	T	G	220	0/1:255,0,69:24,120	0.833333333333	144	T	G	4903.77	0/1:26,131:157:99:4932,0,453	0.834394904459	157	T	G	220	0/1:255,0,143:25,112	0.817518248175	137	T	G	4648.77	0/1:26,131:157:99:4677,0,433	0.834394904459	157	T	G	220	0/1:255,0,127:21,93	0.815789473684	114	3	3	G/G/G/	G/G/G/	nonSyn	Y:S
G21390_unique	11
pos	ref	mut	fileCount	filesA	filesB	pos	chromosome	ref_BWA_GATK	mut_BWA_GATK	qual_BWA_GATK	info_BWA_GATK	hetero_freq_BWA_GATK	num_Reads_BWA_GATK	ref_BWA_SAMTOOLS	mut_BWA_SAMTOOLS	qual_BWA_SAMTOOLS	info_BWA_SAMTOOLS	hetero_freq_BWA_SAMTOOLS	num_Reads_BWA_SAMTOOLS	ref_NOVO_GATK	mut_NOVO_GATK	qual_NOVO_GATK	info_NOVO_GATK	hetero_freq_NOVO_GATK	num_Reads_NOVO_GATK	ref_NOVO_SAMTOOLS	mut_NOVO_SAMTOOLS	qual_NOVO_SAMTOOLS	info_NOVO_SAMTOOLS	hetero_freq_NOVO_SAMTOOLS	num_Reads_NOVO_SAMTOOLS	ref_SMALT_GATK	mut_SMALT_GATK	qual_SMALT_GATK	info_SMALT_GATK	hetero_freq_SMALT_GATK	num_Reads_SMALT_GATK	ref_SMALT_SAMTOOLS	mut_SMALT_SAMTOOLS	qual_SMALT_SAMTOOLS	info_SMALT_SAMTOOLS	hetero_freq_SMALT_SAMTOOLS	num_Reads_SMALT_SAMTOOLS	mapper_sum_GATK	mapper_sum_SAMTOOLS	mut_per_mapper_GATK	mut_per_mapper_SAMTOOLS	AA_change_type_BWA_GATK	AA_change_BWA_GATK
7581	G	A	1	[]	['G21390_ANNO.vcf']	7581	gi|444893469|emb|AL123456.3|	G	A	4521.77	1/1:0,103:103:99:4550,310,0	1.0	103	G	A	228	1/1:255,255,0:0,94	1.0	94	G	A	4730.77	1/1:0,108:108:99:4759,325,0	1.0	108	G	A	228	1/1:255,238,0:0,79	1.0	79	G	A	4760.77	1/1:0,109:109:99:4789,328,0	1.0	109	G	A	228	1/1:255,235,0:0,78	1.0	78	3	3	A/A/A/	A/A/A/	nonSyn	D:N
152017	C	G	1	[]	['G21390_ANNO.vcf']	152017	gi|444893469|emb|AL123456.3|	C	G	5556.77	1/1:0,155:155:99:5585,466,0	1.0	155	C	G	228	1/1:255,255,0:0,135	1.0	135	C	G	6138.77	1/1:0,158:158:99:6167,475,0	1.0	158	C	G	228	1/1:255,255,0:0,130	1.0	130	C	G	5620.77	1/1:0,156:156:99:5649,469,0	1.0	156	C	G	228	1/1:255,255,0:0,130	1.0	130	3	3	G/G/G/	G/G/G/	nonSyn	S:R
1083953	T	TCCG	1	[]	['G21390_ANNO.vcf']	1083953	gi|444893469|emb|AL123456.3|	T	TCCG	6172.73	1/1:0,134:134:99:6210,415,0	1.0	134	TCCG	TCCGCCG	228	1/1:255,255,0:0,132	1.0	132	T	TCCG	6318.73	1/1:0,138:138:99:6356,427,0	1.0	138	TCCG	TCCGCCG	228	1/1:255,255,0:0,123	1.0	123	T	TCCG	6228.73	1/1:0,136:136:99:6266,421,0	1.0	136	TCCG	TCCGCCG	228	1/1:255,255,0:0,114	1.0	114	3	3	TCCG/TCCG/TCCG/	TCCGCCG/TCCGCCG/TCCGCCG/	INDEL	INDEL
1841648	C	T	1	[]	['G21390_ANNO.vcf']	1841648	gi|444893469|emb|AL123456.3|	C	T	5386.77	1/1:0,150:150:99:5415,451,0	1.0	150	C	T	228	1/1:255,255,0:0,136	1.0	136	C	T	5697.77	1/1:0,158:158:99:5726,475,0	1.0	158	C	T	228	1/1:255,255,0:0,138	1.0	138	C	T	5519.77	1/1:0,157:157:99:5548,472,0	1.0	157	C	T	228	1/1:255,255,0:0,131	1.0	131	3	3	T/T/T/	T/T/T/	nonSyn	V:M
2335567	C	T	1	[]	['G21390_ANNO.vcf']	2335567	gi|444893469|emb|AL123456.3|	C	T	5253.77	1/1:0,145:145:99:5282,436,0	1.0	145	C	T	228	1/1:255,255,0:0,131	1.0	131	C	T	5498.77	1/1:0,151:151:99:5527,454,0	1.0	151	C	T	228	1/1:255,255,0:0,126	1.0	126	C	T	5320.77	1/1:0,152:152:99:5349,457,0	1.0	152	C	T	228	1/1:255,255,0:0,121	1.0	121	3	3	T/T/T/	T/T/T/	syn	None
2571813	G	A	1	[]	['G21390_ANNO.vcf']	2571813	gi|444893469|emb|AL123456.3|	G	A	4093.77	1/1:0,117:117:99:4122,351,0	1.0	117	G	A	228	1/1:255,255,0:0,102	1.0	102	G	A	4371.77	1/1:0,125:125:99:4400,375,0	1.0	125	G	A	228	1/1:255,255,0:0,100	1.0	100	G	A	4124.77	1/1:0,122:122:99:4153,366,0	1.0	122	G	A	228	1/1:255,255,0:0,98	1.0	98	3	3	A/A/A/	A/A/A/	syn	None
2677942	G	A	1	[]	['G21390_ANNO.vcf']	2677942	gi|444893469|emb|AL123456.3|	G	A	3732.77	1/1:0,105:105:99:3761,315,0	1.0	105	G	A	228	1/1:255,255,0:0,96	1.0	96	G	A	4131.77	1/1:0,114:114:99:4160,342,0	1.0	114	G	A	228	1/1:255,255,0:0,97	1.0	97	G	A	3712.77	1/1:0,107:107:99:3741,321,0	1.0	107	G	A	228	1/1:255,255,0:0,91	1.0	91	3	3	A/A/A/	A/A/A/	nonSyn	G:S
3449286	G	A	1	[]	['G21390_ANNO.vcf']	3449286	gi|444893469|emb|AL123456.3|	G	A	4423.77	1/1:0,134:134:99:4452,403,0	1.0	134	G	A	228	1/1:255,255,0:0,109	1.0	109	G	A	4852.77	1/1:0,140:140:99:4881,421,0	1.0	140	G	A	228	1/1:255,255,0:0,102	1.0	102	G	A	4715.77	1/1:0,140:140:99:4744,421,0	1.0	140	G	A	228	1/1:255,255,0:0,98	1.0	98	3	3	A/A/A/	A/A/A/	nonSyn	W:*
4243222	C	A	1	[]	['G21390_ANNO.vcf']	4243222	gi|444893469|emb|AL123456.3|	C	A	3837.77	1/1:0,109:109:99:3866,328,0	1.0	109	C	A	228	1/1:255,255,0:0,93	1.0	93	C	A	4088.77	1/1:0,114:114:99:4117,343,0	1.0	114	C	A	228	1/1:255,255,0:0,85	1.0	85	C	A	3861.77	1/1:0,112:112:99:3890,337,0	1.0	112	C	A	228	1/1:255,253,0:0,84	1.0	84	3	3	A/A/A/	A/A/A/
4247729	G	A	1	[]	['G21390_ANNO.vcf']	4247729	gi|444893469|emb|AL123456.3|	G	A	4763.77	1/1:0,136:136:99:4792,409,0	1.0	136	G	A	228	1/1:255,255,0:0,120	1.0	120	G	A	5134.77	1/1:0,145:145:99:5163,436,0	1.0	145	G	A	228	1/1:255,255,0:0,121	1.0	121	G	A	5039.77	1/1:0,146:146:99:5068,439,0	1.0	146	G	A	228	1/1:255,255,0:0,118	1.0	118	3	3	A/A/A/	A/A/A/	nonSyn	G:S
4326538	C	CA	1	[]	['G21390_ANNO.vcf']	4326538	gi|444893469|emb|AL123456.3|	C	CA	6002.73	1/1:0,162:162:99:6040,490,0	1.0	162	CA	CAA	228	1/1:255,255,0:0,150	1.0	150	C	CA	6068.73	1/1:0,163:163:99:6106,493,0	1.0	163	CA	CAA	228	1/1:255,255,0:0,145	1.0	145	C	CA	6101.73	1/1:0,164:164:99:6139,496,0	1.0	164	CA	CAA	228	1/1:255,255,0:0,137	1.0	137	3	3	CA/CA/CA/	CAA/CAA/CAA/	INDEL	INDEL
G21384_vs_G21391	4
G21384_unique	0
pos	ref	mut	fileCount	filesA	filesB	pos	chromosome	ref_BWA_GATK	mut_BWA_GATK	qual_BWA_GATK	info_BWA_GATK	hetero_freq_BWA_GATK	num_Reads_BWA_GATK	ref_BWA_SAMTOOLS	mut_BWA_SAMTOOLS	qual_BWA_SAMTOOLS	info_BWA_SAMTOOLS	hetero_freq_BWA_SAMTOOLS	num_Reads_BWA_SAMTOOLS	ref_NOVO_GATK	mut_NOVO_GATK	qual_NOVO_GATK	info_NOVO_GATK	hetero_freq_NOVO_GATK	num_Reads_NOVO_GATK	ref_NOVO_SAMTOOLS	mut_NOVO_SAMTOOLS	qual_NOVO_SAMTOOLS	info_NOVO_SAMTOOLS	hetero_freq_NOVO_SAMTOOLS	num_Reads_NOVO_SAMTOOLS	ref_SMALT_GATK	mut_SMALT_GATK	qual_SMALT_GATK	info_SMALT_GATK	hetero_freq_SMALT_GATK	num_Reads_SMALT_GATK	ref_SMALT_SAMTOOLS	mut_SMALT_SAMTOOLS	qual_SMALT_SAMTOOLS	info_SMALT_SAMTOOLS	hetero_freq_SMALT_SAMTOOLS	num_Reads_SMALT_SAMTOOLS	mapper_sum_GATK	mapper_sum_SAMTOOLS	mut_per_mapper_GATK	mut_per_mapper_SAMTOOLS	AA_change_type_BWA_GATK	AA_change_BWA_GATK
757511	G	A	1	['G21384_ANNO.vcf']	[]	757511	gi|444893469|emb|AL123456.3|	G	A	4067.77	0/1:23,132:155:99:4096,0,420	0.851612903226	155	G	A	220	0/1:255,0,70:21,125	0.856164383562	146	G	A	4208.77	0/1:23,131:154:99:4237,0,456	0.850649350649	154	G	A	220	0/1:255,0,117:21,123	0.854166666667	144	G	A	4117.77	0/1:23,132:155:99:4146,0,405	0.851612903226	155	G	A	220	0/1:255,0,94:16,102	0.864406779661	118	3	3	A/A/A/	A/A/A/	nonSyn	G:R
2383141	T	G	1	['G21384_ANNO.vcf']	[]	2383141	gi|444893469|emb|AL123456.3|	T	G	4458.77	0/1:24,129:153:99:4487,0,374	0.843137254902	153	T	G	220	0/1:255,0,69:24,120	0.833333333333	144	T	G	4903.77	0/1:26,131:157:99:4932,0,453	0.834394904459	157	T	G	220	0/1:255,0,143:25,112	0.817518248175	137	T	G	4648.77	0/1:26,131:157:99:4677,0,433	0.834394904459	157	T	G	220	0/1:255,0,127:21,93	0.815789473684	114	3	3	G/G/G/	G/G/G/	nonSyn	Y:S
G21391_unique	4
pos	ref	mut	fileCount	filesA	filesB	pos	chromosome	ref_BWA_GATK	mut_BWA_GATK	qual_BWA_GATK	info_BWA_GATK	hetero_freq_BWA_GATK	num_Reads_BWA_GATK	ref_BWA_SAMTOOLS	mut_BWA_SAMTOOLS	qual_BWA_SAMTOOLS	info_BWA_SAMTOOLS	hetero_freq_BWA_SAMTOOLS	num_Reads_BWA_SAMTOOLS	ref_NOVO_GATK	mut_NOVO_GATK	qual_NOVO_GATK	info_NOVO_GATK	hetero_freq_NOVO_GATK	num_Reads_NOVO_GATK	ref_NOVO_SAMTOOLS	mut_NOVO_SAMTOOLS	qual_NOVO_SAMTOOLS	info_NOVO_SAMTOOLS	hetero_freq_NOVO_SAMTOOLS	num_Reads_NOVO_SAMTOOLS	ref_SMALT_GATK	mut_SMALT_GATK	qual_SMALT_GATK	info_SMALT_GATK	hetero_freq_SMALT_GATK	num_Reads_SMALT_GATK	ref_SMALT_SAMTOOLS	mut_SMALT_SAMTOOLS	qual_SMALT_SAMTOOLS	info_SMALT_SAMTOOLS	hetero_freq_SMALT_SAMTOOLS	num_Reads_SMALT_SAMTOOLS	mapper_sum_GATK	mapper_sum_SAMTOOLS	mut_per_mapper_GATK	mut_per_mapper_SAMTOOLS	AA_change_type_BWA_GATK	AA_change_BWA_GATK
152017	C	G	1	[]	['G21391_ANNO.vcf']	152017	gi|444893469|emb|AL123456.3|	C	G	3746.77	1/1:0,102:102:99:3775,307,0	1.0	102	C	G	228	1/1:255,253,0:0,84	1.0	84	C	G	3836.77	1/1:0,96:96:99:3865,289,0	1.0	96	C	G	228	1/1:255,232,0:0,77	1.0	77	C	G	3782.77	1/1:0,101:101:99:3811,304,0	1.0	101	C	G	228	1/1:255,214,0:0,71	1.0	71	3	3	G/G/G/	G/G/G/	nonSyn	S:R
2335567	C	T	1	[]	['G21391_ANNO.vcf']	2335567	gi|444893469|emb|AL123456.3|	C	T	4830.77	1/1:0,134:134:99:4859,403,0	1.0	134	C	T	228	1/1:255,255,0:0,124	1.0	124	C	T	4933.77	1/1:0,133:133:99:4962,400,0	1.0	133	C	T	228	1/1:255,255,0:0,115	1.0	115	C	T	4921.77	1/1:0,136:136:99:4950,409,0	1.0	136	C	T	228	1/1:255,255,0:0,101	1.0	101	3	3	T/T/T/	T/T/T/	syn	None
2415402	C	T	1	[]	['G21391_ANNO.vcf']	2415402	gi|444893469|emb|AL123456.3|	C	T	4828.77	1/1:0,138:138:99:4857,415,0	1.0	138	C	T	228	1/1:255,255,0:0,129	1.0	129	C	T	4901.77	1/1:0,137:137:99:4930,412,0	1.0	137	C	T	228	1/1:255,255,0:0,121	1.0	121	C	T	4954.77	1/1:0,141:141:99:4983,424,0	1.0	141	C	T	228	1/1:255,255,0:0,109	1.0	109	3	3	T/T/T/	T/T/T/	syn	None
2571813	G	A	1	[]	['G21391_ANNO.vcf']	2571813	gi|444893469|emb|AL123456.3|	G	A	4762.77	1/1:0,139:139:99:4791,417,0	1.0	139	G	A	228	1/1:255,255,0:0,121	1.0	121	G	A	4995.77	1/1:0,142:142:99:5024,427,0	1.0	142	G	A	228	1/1:255,255,0:0,116	1.0	116	G	A	4888.77	1/1:0,142:142:99:4917,426,0	1.0	142	G	A	228	1/1:255,255,0:0,109	1.0	109	3	3	A/A/A/	A/A/A/	syn	None
G21384_vs_G21392	5
G21384_unique	1
pos	ref	mut	fileCount	filesA	filesB	pos	chromosome	ref_BWA_GATK	mut_BWA_GATK	qual_BWA_GATK	info_BWA_GATK	hetero_freq_BWA_GATK	num_Reads_BWA_GATK	ref_BWA_SAMTOOLS	mut_BWA_SAMTOOLS	qual_BWA_SAMTOOLS	info_BWA_SAMTOOLS	hetero_freq_BWA_SAMTOOLS	num_Reads_BWA_SAMTOOLS	ref_NOVO_GATK	mut_NOVO_GATK	qual_NOVO_GATK	info_NOVO_GATK	hetero_freq_NOVO_GATK	num_Reads_NOVO_GATK	ref_NOVO_SAMTOOLS	mut_NOVO_SAMTOOLS	qual_NOVO_SAMTOOLS	info_NOVO_SAMTOOLS	hetero_freq_NOVO_SAMTOOLS	num_Reads_NOVO_SAMTOOLS	ref_SMALT_GATK	mut_SMALT_GATK	qual_SMALT_GATK	info_SMALT_GATK	hetero_freq_SMALT_GATK	num_Reads_SMALT_GATK	ref_SMALT_SAMTOOLS	mut_SMALT_SAMTOOLS	qual_SMALT_SAMTOOLS	info_SMALT_SAMTOOLS	hetero_freq_SMALT_SAMTOOLS	num_Reads_SMALT_SAMTOOLS	mapper_sum_GATK	mapper_sum_SAMTOOLS	mut_per_mapper_GATK	mut_per_mapper_SAMTOOLS	AA_change_type_BWA_GATK	AA_change_BWA_GATK
759939	C	T	1	['G21384_ANNO.vcf']	[]	759939	gi|444893469|emb|AL123456.3|	C	T	3390.77	1/1:0,96:96:99:3419,289,0	1.0	96	C	T	228	1/1:255,255,0:0,95	1.0	95	C	T	3677.77	1/1:0,99:99:99:3706,298,0	1.0	99	C	T	228	1/1:255,255,0:0,85	1.0	85	C	T	3517.77	1/1:0,97:97:99:3546,292,0	1.0	97	C	T	228	1/1:255,229,0:0,76	1.0	76	3	3	T/T/T/	T/T/T/	nonSyn	P:S
2383141	T	G	1	['G21384_ANNO.vcf']	[]	2383141	gi|444893469|emb|AL123456.3|	T	G	4458.77	0/1:24,129:153:99:4487,0,374	0.843137254902	153	T	G	220	0/1:255,0,69:24,120	0.833333333333	144	T	G	4903.77	0/1:26,131:157:99:4932,0,453	0.834394904459	157	T	G	220	0/1:255,0,143:25,112	0.817518248175	137	T	G	4648.77	0/1:26,131:157:99:4677,0,433	0.834394904459	157	T	G	220	0/1:255,0,127:21,93	0.815789473684	114	3	3	G/G/G/	G/G/G/	nonSyn	Y:S
757511	G	A	1	['G21384_ANNO.vcf']	[]	757511	gi|444893469|emb|AL123456.3|	G	A	4067.77	0/1:23,132:155:99:4096,0,420	0.851612903226	155	G	A	220	0/1:255,0,70:21,125	0.856164383562	146	G	A	4208.77	0/1:23,131:154:99:4237,0,456	0.850649350649	154	G	A	220	0/1:255,0,117:21,123	0.854166666667	144	G	A	4117.77	0/1:23,132:155:99:4146,0,405	0.851612903226	155	G	A	220	0/1:255,0,94:16,102	0.864406779661	118	3	3	A/A/A/	A/A/A/	nonSyn	G:R
G21392_unique	4
[truncated: 36 more rows]
[truncated: 48 more columns]

## Sheet: G21385_vs_all
G21385_vs_G21386	2
G21385_unique	1
[truncated: 148 more rows]
[truncated: 48 more columns]

## Sheet: G21386_vs_all
G21386_vs_G21387	12
G21386_unique	0
[truncated: 109 more rows]
[truncated: 48 more columns]

## Sheet: G21387_vs_all
G21387_vs_G21388	20
G21387_unique	15
[truncated: 176 more rows]
[truncated: 48 more columns]

## Sheet: G21388_vs_all
G21388_vs_G21389	9
G21388_unique	5
[truncated: 103 more rows]
[truncated: 48 more columns]

[truncated: 4 more sheets: G21389_vs_all, G21390_vs_all, G21391_vs_all, G21392_vs_all]
