# Supplementary material for: A Genome-Focused Investigation Reveals the Emergence of a Mycobacterium tuberculosis Strain Related to Multidrug-Resistant Tuberculosis in the Amazon Region of Brazil
Source: Microorganisms. 2024 Sep 2;12(9):1817. doi: 10.3390/microorganisms12091817 (PMC11434004; doi:10.3390/microorganisms12091817)
Supplement: Supplementary file 1 [file microorganisms-12-01817-s001.zip › Supplementary_v2/Supplementary Table 6.xlsx]

## Sheet: Supplementary table 6
Genome	NCBI ID	Sample ID	TB contact	Contact information	Year	DST	INH	RMP	PZA	BEM	ETH	SM	AGE	SEX	MIRU02	MIRU04	MIRU10	MIRU16	MIRU20	MIRU23	MIRU24	MIRU26	MIRU27	MIRU31	MIRU39	MIRU40	Mtub04	ETRC	ETRA	Mtub30	Mtub39	QUB4156	Mtub21	QUB11b	QUB26	Mtub29	ETRB	Mtub34	Spoligotyping43	OCTAL	LINEAGE	SIT	sp1	sp2	sp3	sp4	sp5	sp6	sp7
G21376	SAMN14255397	1849	Unknown	Unknown	2005	MDR	R	R	-	-	-	-	31	F	2	2	4	3	2	5	1	5	3	3	2	5	2	3	3	2	5	5	4	4	-	4	2	3	nnnnnnnnnnnooooooooonnnonnnnnnnnoooonnnnnnn	777600167760771	T1	2517	n	n	n	n	n	n	n
G21377	SAMN14255398	1698	1	Sister	2004	MDR	R	R	R	-	-	-	31	F	2	2	4	3	2	5	1	5	3	3	2	3	2	3	3	4	5	3	4	4	2	4	2	3	nnnnnnnnnnnooooooooonnnonnnnnnnnoooonnnnnnn	777600167760771	T1	2517	n	n	n	n	n	n	n
G21379	SAMN14255399	1692	1	Brother	2003	MDR	R	R	R	-	-	R	28	M	2	2	4	3	2	5	1	5	3	3	2	3	2	3	3	4	5	3	4	4	2	4	2	3	nnnnnnnnnnnooooooooonnnonnnnnnnnoooonnnnnnn	777600167760771	T1	2517	n	n	n	n	n	n	n
G21382	SAMN14255400	2462	Unknown	Unknown	2010	MDR	R	R	R	-	-	-	39	M	2	2	4	3	2	5	1	5	3	3	2	3	2	3	-	2	5	3	4	4	-	4	2	3	nnnnnnnnnnnooooooooonnnonnnnnnnnoooonnnnnnn	777600167760771	T1	2517	n	n	n	n	n	n	n
G21383	SAMN14255401	1724	1	Sister 00750	2008	MDR	R	R	R	-	-	-	13	F	2	2	4	3	2	5	1	5	3	3	2	3	2	3	3	4	5	3	4	4	2	4	2	3	nnnnnnnnnnnooooooooonnnonnnnnnnnoooonnnnnnn	777600167760771	T1	2517	n	n	n	n	n	n	n
G21384	SAMN14255402	1686	3	Godfather	2000	MDR	R	R	R	-	-	-	65	M	2	2	4	3	2	5	1	3	3	3	2	5	2	3	3	4	5	3	4	4	5	4	2	3	nnnnnnnnnnnooooooooonnnonnnnnnnnoooonnnnnnn	777600167760771	T1	2517	n	n	n	n	n	n	n
G21385	SAMN14255403	2109	Unknown	Unknown	2006	MDR	R	R	R	-	-	-	69	M	2	2	4	3	2	5	1	5	3	3	2	3	2	3	3	2	5	3	4	4	-	4	2	3	nnnnnnnnnnnooooooooonnnonnnnnnnnoooonnnnnnn	777600167760771	T1	2517	n	n	n	n	n	n	n
G21386	SAMN14255404	1969	Unknown	Unknown	2005	MDR	R	R	-	-	-	-	16	M	2	2	4	3	2	5	1	5	3	3	2	3	1	3	-	2	5	3	4	4	-	5	2	3	nnnnnnnnnnnooooooooonnnonnnnnnnnoooonnnnnnn	777600167760771	T1	2517	n	n	n	n	n	n	n
G21387	SAMN14255405	2461	Unknown	Unknown	2010	MDR	R	R	R	-	-	-	21	M	2	2	4	3	2	5	1	5	3	3	2	3	2	3	-	-	-	-	4	4	-	-	-	3	nnnnnnnnnnnooooooooonnnonnnnnnnnoooonnnnnnn	777600167760771	T1	2517	n	n	n	n	n	n	n
G21388	SAMN14255406	2407	Unknown	Unknown	2007	MDR	R	R	-	-	-	-	30	F	2	2	4	3	2	5	1	5	3	3	2	5	2	3	3'	2	5	5	4	4	-	4	2	3	nnnnnnnnnnnooooooooonnnonnnnnnnnoooonnnnnnn	777600167760771	T1	2517	n	n	n	n	n	n	n
G21389	SAMN14255407	2274	4	Father	2007	MDR	R	R	-	-	-	-	68	M	2	2	4	3	3	5	1	5	3	3	2	3	2	3	3	4	5	3	4	4	8	4	2	3	nnnnnnnnnnnooooooooonnnonnnnnnnnoooonnnnnnn	777600167760771	T1	2517	n	n	n	n	n	n	n
G21390	SAMN14255408	1890	Unknown	Unknown	2005	MDR	R	R	-	R	R	-	24	M	2	2	4	3	2	5	1	5	3	3	2	5	2	3	3'	2	5	5	4	4	-	4	2	3	nnnnnnnnnnnooooooooonnnonnnnnnnnoooonnnnnnn	777600167760771	T1	2517	n	n	n	n	n	n	n
G21391	SAMN14255409	2095	2	Daughter in law	2006	MDR	R	R	-	-	-	-	18	F	2	2	4	3	2	5	1	5	3	3	2	5	2	3	3	4	5	3	4	4	5	4	2	3	nnnnnnnnnnnooooooooonnnonnnnnnnnoooonnnnnnn	777600167760771	T1	2517	n	n	n	n	n	n	n
G21392	SAMN14255410	1733	4	Son	2008	MDR	R	R	R	-	-	-	43	M	2	2	4	3	3	5	1	5	3	3	2	2	2	3	3	4	5	3	4	4	8	4	2	3	nnnnnnnnnnnooooooooonnnonnnnnnnnoooonnnnnnn	777600167760771	T1	2517	n	n	n	n	n	n	n
G21393	SAMN14255411	2362	Unknown	Unknown	2007	MDR	R	R	-	-	-	-	36	F	2	2	4	3	2	5	1	5	3	3	2	5	2	3	3'	2	5	5	4	4	-	4	2	3	nnnnnnnnnnnooooooooonnnonnnnnnnnoooonnnnnnn	777600167760771	T1	2517	n	n	n	n	n	n	n
NP_1694	-	1694	3	Godson	2003	MDR	R	R	R	-	-	-	15	M	2	2	4	3	2	5	1	5	3	3	2	5	2	3	3	4	5	3	4	4	5	4	2	3	nnnnnnnnnnnooooooooonnnonnnnnnnnoooonnnnnnn	777600167760771	T1	2517	n	n	n	n	n	n	n
NP_2392	-	2392	2	Friend	2009	MDR	R	R	-	-	-	-	20	M	2	2	4	3	2	5	1	5	3	3	2	5	2	3	3	4	5	3	4	4	5	4	2	3	nnnnnnnnnnnooooooooonnnonnnnnnnnoooonnnnnnn	777600167760771	T1	2517	n	n	n	n	n	n	n
NP_2399	-	2399	Unknown	Unknown	2007	MDR	R	R	-	-	-	-	26	M	2	2	4	3	2	5	1	5	3	3	2	5	2	3	3'	2	5	5	4	4	-	4	2	3	nnnnnnnnnnnooooooooonnnonnnnnnnnoooonnnnnnn	777600167760771	T1	2517	n	n	n	n	n	n	n
NP_2522	-	2522	2	Mother in law	2008	S	-	-	-	-	-	-	40	F	2	2	4	3	2	5	1	5	3	3	2	5	2	3	3	4	5	3	4	4	5	4	2	3	nnnnnnnnnnnooooooooonnnonnnnnnnnoooonnnnnnn	777600167760771	T1	2517	n	n	n	n	n	n	n
[truncated: 38 more columns]
